# Supplementary material for: MIR137 polygenic risk for schizophrenia and ephrin-regulated pathway: Role in lateral ventricles and corpus callosum volume
Source: Int J Clin Health Psychol. 2024 Apr 9;24(2):100458. doi: 10.1016/j.ijchp.2024.100458 (PMC11017057; doi:10.1016/j.ijchp.2024.100458)
Supplement: Supplementary file 2 [file mmc2.xlsx]

## Sheet: legend
Supplementary Table 3
column name	label(s)
phenotype_label	phenotype label
threshold	SZ GWAS threshold
beta	estimated coefficients of the model
beta_SE	standard errors of the coefficients
z	test statistics of the coefficients
ci.lb	lower bound of the confidence intervals for the coefficients
ci.ub	upper bound of the confidence intervals for the coefficients
p_UNC	corresponding p-values, uncorrected
p_FDR	corresponding p-values, FDR-corrected
rsq_prs_min	r-squared proportion of variance explained by PRS - minimum across cohorts
rsq_prs_max	r-squared proportion of variance explained by PRS - maximum across cohorts
rsq_prs_mean	r-squared proportion of variance explained by PRS - mean across cohorts
rsq_prs_median	r-squared proportion of variance explained by PRS - median across cohorts
I2	I^2 statistic, percent of the total variability in the observed effect sizes or outcomes (which is composed of heterogeneity plus sampling variability) that can be attributed to heterogeneity among the true effects
H2	H^2 statistic, ratio of the total amount of variability in the observed effect sizes or outcomes to the amount of sampling variability
QE	test statistic of the test for (residual) heterogeneity
QEp	corresponding p-value
k	number of studies included in the analysis

## Sheet: 3a_noFHR_eur
3a_noFHR_eur
phenotype_label	threshold	pathway	beta	beta_SE	z	ci.lb	ci.ub	p_UNC	p_FDR	rsq_prs_min	rsq_prs_max	rsq_prs_mean	rsq_prs_median	I2	H2	QE	QEp	k
CC Ant:LV	5e-8	PRS-SZ	-0.661588	0.00171788	-385.12	-0.664955	-0.658221	0	0	0.00212756	31.4677	3.71008	0.926704	97.1886	35.5699	426.839	7.77017e-84	13
CC Total	5e-8	PRS-SZ	-0.251855	0.00757869	-33.232	-0.266709	-0.237001	3.7e-242	3.9e-240	1.04066e-05	5.0902	1.36718	1.04405	79.8747	4.96887	59.6265	2.64026e-08	13
LV	0.05	ephrin	0.538138	0.018466	29.142	0.501945	0.574331	1.1e-186	1.9e-184	0.00308034	54.9483	6.23845	1.28066	97.8673	46.8887	562.665	9.85337e-113	13
LV	1e-4	axon guidance	0.542695	0.0225779	24.0365	0.498443	0.586947	1.2e-127	8.8e-126	0.000724773	54.944	4.87043	0.315101	98.266	57.6696	692.035	2.23459e-140	13
CC Mid-Ant:LV	1e-4	ephrin	-0.347211	0.0170356	-20.3814	-0.3806	-0.313822	2.4e-92	2.6e-90	0.000662795	20.9146	2.64785	0.600887	94.653	18.7019	224.423	2.86958e-41	13
CC Mid-Post:LV	1e-4	ephrin	-0.369656	0.0184961	-19.9856	-0.405908	-0.333404	7.3e-89	6.5e-87	0.012546	29.8966	2.93189	0.304767	96.0073	25.0458	300.55	3.59957e-57	13
CC Central:LV	1e-4	ephrin	-0.348733	0.0195469	-17.8409	-0.387044	-0.310422	3.4e-71	2.6e-69	1.4738e-07	31.1732	3.11608	0.440542	95.8446	24.0649	288.779	1.06221e-54	13
CC:LV	1e-4	ephrin	-0.352651	0.0203185	-17.3562	-0.392475	-0.312828	1.8e-67	1.2e-65	0.00311887	36.1725	3.42307	0.579215	96.0833	25.5318	306.381	2.14527e-58	13
CC Central	5e-8	ephrin	-0.158099	0.0114051	-13.8622	-0.180453	-0.135746	1.1e-43	4.8e-42	0.0475381	2.08872	0.878306	0.749269	76.1721	4.19677	50.3612	1.20705e-06	13
CC Mid-Ant:LV	1e-5	ephrin	-0.188829	0.0224647	-8.40557	-0.232859	-0.144799	4.3e-17	1.5e-15	0.0100034	20.8336	2.97645	0.863044	90.0859	10.0866	121.039	3.83447e-20	13
CC:LV	1e-5	ephrin	-0.171222	0.0245676	-6.96941	-0.219374	-0.12307	3.2e-12	9.4e-11	0.000846316	36.0409	3.68533	0.54552	91.7908	12.1814	146.177	3.37627e-25	13
CC Mid-Post:LV	1e-5	ephrin	-0.163939	0.024102	-6.80188	-0.211178	-0.1167	1e-11	2.9e-10	4.36736e-05	29.7688	3.31613	0.413892	91.1202	11.2616	135.139	5.72039e-23	13
CC Post:LV	0.05	axon guidance	-0.15341	0.0275996	-5.55839	-0.207504	-0.0993154	2.7e-08	8.6e-07	0.0394729	53.0212	4.99773	0.626361	95.7324	23.4323	281.187	4.14254e-53	13
CC Post:LV	1e-5	PRS-SZ	-0.146089	0.0281127	-5.19654	-0.201189	-0.090989	2e-07	9.8e-06	0.000148003	53.0089	4.87035	0.12983	95.4113	21.7929	261.515	5.40423e-49	13
CC Mid-Post	1	MIR137 targets	0.101733	0.0224258	4.53641	0.0577789	0.145687	5.7e-06	0.00025	4.91646e-05	8.79023	1.85101	0.512366	81.5195	5.41111	64.9333	2.80481e-09	13
LV	1e-5	PRS-SZ	0.115254	0.0286439	4.02369	0.0591133	0.171395	5.7e-05	0.0022	0.000629912	54.5752	5.70448	0.49544	90.7219	10.7781	129.337	8.3843e-22	13
CC Post:LV	1e-4	ephrin	-0.104827	0.0271154	-3.86597	-0.157972	-0.0516819	0.00011	0.0028	0.000174674	52.8036	4.74806	0.159686	90.3898	10.4056	124.867	6.5922e-21	13
LV	0.05	PRS-SZ	0.115038	0.0295496	3.89303	0.0571214	0.172954	9.9e-05	0.0031	0.00258634	20.2352	2.88245	0.800174	2.2549	1.02307	12.2768	0.423711	13
CC Mid-Ant:LV	5e-8	PRS-SZ	-0.105225	0.0279822	-3.76042	-0.160069	-0.0503806	0.00017	0.0041	0.00159886	20.1075	3.11844	0.832435	49.8855	1.99543	23.9452	0.0206931	13
CC Total	1e-5	ephrin	-0.08516	0.0229214	-3.7153	-0.130085	-0.0402349	0.0002	0.0049	0.000558734	9.24818	1.36573	0.057311	62.4767	2.66501	31.9801	0.00139359	13
LV	0.50	PRS-SZ	0.106608	0.0296619	3.59413	0.0484723	0.164745	0.00033	0.0049	0.00357804	31.98	4.98061	1.22716	0	0.89799	10.7759	0.548217	13
LV	1	PRS-SZ	0.105207	0.0296773	3.54504	0.0470409	0.163374	0.00039	0.0049	0.0217439	28.4716	4.5984	1.28806	0	0.844554	10.1346	0.60415	13
LV	5e-8	LTP	0.100263	0.0278285	3.6029	0.0457204	0.154806	0.00031	0.0076	0.00385858	54.4564	5.38148	0.485242	87.5218	8.01395	96.1674	3.12532e-15	13
CC:LV	5e-8	PRS-SZ	-0.0953653	0.0283525	-3.36356	-0.150935	-0.0397954	0.00077	0.0085	0.00401266	34.7941	4.25668	0.862643	54.3301	2.18963	26.2755	0.00981026	13
CC Mid-Post:LV	5e-8	PRS-SZ	-0.0939705	0.0281684	-3.33603	-0.14918	-0.0387615	0.00085	0.0092	0.0370117	28.718	3.88282	0.896698	55.8459	2.2648	27.1775	0.00728491	13
CC Mid-Post	0.05	PRS-SZ	-0.0892923	0.0291963	-3.05834	-0.146516	-0.0320686	0.0022	0.02	0.00447719	5.48696	1.54272	1.3795	57.1786	2.33528	28.0234	0.00548866	13
CC Central:LV	1e-5	PRS-SZ	-0.0859707	0.0284638	-3.02036	-0.141759	-0.0301828	0.0025	0.021	0.00138764	30.8826	3.38143	0.302281	86.8279	7.59179	91.1015	3.02072e-14	13
CC Mid-Post	0.50	PRS-SZ	-0.0865439	0.0294474	-2.93893	-0.14426	-0.028828	0.0033	0.025	0.00177533	6.43792	1.77683	1.33806	0	0.896733	10.7608	0.549522	13
CC Mid-Post	1	PRS-SZ	-0.0867879	0.029445	-2.94745	-0.144499	-0.0290766	0.0032	0.025	0.00240119	6.75733	1.73647	1.21787	0	0.914556	10.9747	0.53109	13
CC Mid-Post	1e-5	PKA	-0.0893013	0.0269481	-3.31382	-0.142119	-0.0364839	0.00092	0.026	0.000141223	14.2519	2.16157	0.577675	63.9647	2.77506	33.3007	0.000868724	13
CC Central:LV	5e-8	PRS-SZ	-0.0806863	0.0286206	-2.81916	-0.136782	-0.0245909	0.0048	0.032	0.00172753	28.8038	3.53998	0.354163	23.832	1.31289	15.7547	0.202734	13
CC Mid-Post:LV	0.50	PRS-SZ	-0.0820786	0.0295217	-2.78028	-0.13994	-0.0242172	0.0054	0.032	0.0740002	24.6686	3.53704	0.946461	0	0.763413	9.16095	0.689125	13
CC Mid-Post:LV	1	PRS-SZ	-0.0827493	0.0295425	-2.80103	-0.140652	-0.0248471	0.0051	0.032	0.0716222	23.1295	3.2915	0.925475	0	0.583658	7.0039	0.857356	13
CC Mid-Post:LV	0.05	PRS-SZ	-0.0796692	0.0295147	-2.6993	-0.137517	-0.0218214	0.0069	0.036	0.0167999	13.3371	1.67588	0.730478	0	0.318042	3.8165	0.986525	13
CC Ant:LV	0.05	PRS-SZ	-0.079222	0.0295615	-2.67991	-0.137161	-0.0212826	0.0074	0.037	0.0121124	12.6372	1.91802	0.566541	0	0.323068	3.87681	0.985558	13
CC Post:LV	5e-8	PRS-SZ	-0.0730822	0.0287957	-2.53796	-0.129521	-0.0166437	0.011	0.045	0.00175394	47.6919	5.62322	1.17594	24.8987	1.33153	15.9784	0.192227	13
CC:LV	0.05	PRS-SZ	-0.0751605	0.0295932	-2.53979	-0.133162	-0.0171588	0.011	0.045	0.0351331	13.6895	1.65229	0.412859	0	0.336154	4.03385	0.982818	13
CC:LV	0.50	PRS-SZ	-0.0750107	0.0296168	-2.53271	-0.133058	-0.0169629	0.011	0.045	0.0414669	29.9309	3.79736	0.89526	0	0.748301	8.97961	0.704671	13
CC:LV	1	PRS-SZ	-0.0748161	0.0296393	-2.52422	-0.132908	-0.016724	0.012	0.045	0.0249788	28.0761	3.51025	0.840504	0	0.563423	6.76107	0.872991	13
CC Central	5e-8	PRS-SZ	-0.0667331	0.0266762	-2.50159	-0.119018	-0.0144487	0.012	0.046	0.00643702	1.85665	0.67911	0.306451	0	0.346906	4.16287	0.980315	13
CC Mid-Post	1e-4	PRS-SZ	-0.0725792	0.0290972	-2.49437	-0.129609	-0.0155498	0.013	0.046	0.00679322	9.82277	2.02403	0.815132	14.4358	1.16871	14.0246	0.299143	13
CC Ant:LV	1	PRS-SZ	-0.0716574	0.0295626	-2.42392	-0.129599	-0.0137158	0.015	0.049	0.0606121	28.7843	3.58787	0.819245	17.9165	1.21827	14.6193	0.262921	13
LV	5e-8	PRS-SZ	0.0696477	0.0290346	2.39878	0.012741	0.126555	0.016	0.051	0.000336797	43.5376	4.8894	0.22496	0	0.868032	10.4164	0.579481	13
CC Ant:LV	0.50	PRS-SZ	-0.0677526	0.0295139	-2.29562	-0.125599	-0.00990646	0.022	0.052	0.0782598	29.8018	3.79355	0.82127	47.7885	1.91529	22.9834	0.027867	13
CC Central	0.05	PRS-SZ	-0.0681543	0.0293876	-2.31915	-0.125753	-0.0105557	0.02	0.052	0.0326929	8.74156	2.2662	1.25617	16.2916	1.19462	14.3355	0.2798	13
CC Central:LV	0.05	PRS-SZ	-0.0701438	0.0296178	-2.3683	-0.128194	-0.012094	0.018	0.052	0.00489682	14.0576	1.4962	0.323722	0	0.342777	4.11333	0.981303	13
CC Central:LV	0.50	PRS-SZ	-0.0698717	0.0296441	-2.35702	-0.127973	-0.0117703	0.018	0.052	0.0349172	23.736	3.26541	0.519808	0	0.645521	7.74625	0.804632	13
CC Central:LV	1	PRS-SZ	-0.0686072	0.0296678	-2.31251	-0.126755	-0.0104593	0.021	0.052	0.0219612	21.9628	2.95943	0.502589	0	0.500801	6.00961	0.915597	13
CC Mid-Ant:LV	0.05	PRS-SZ	-0.069808	0.0296331	-2.35575	-0.127888	-0.0117282	0.018	0.052	0.018074	13.9288	1.5943	0.526699	0	0.404276	4.85131	0.962762	13
CC Mid-Ant:LV	0.50	PRS-SZ	-0.0699936	0.0296354	-2.36182	-0.128078	-0.0119093	0.018	0.052	0.0512445	17.288	2.72222	0.748978	0	0.818501	9.82202	0.631572	13
CC Mid-Ant:LV	1	PRS-SZ	-0.0692719	0.0296659	-2.33507	-0.127416	-0.0111278	0.02	0.052	0.0351456	16.214	2.50364	0.699798	0	0.62053	7.44636	0.826763	13
CC Post:LV	0.05	PRS-SZ	-0.0683016	0.0296184	-2.30605	-0.126353	-0.0102506	0.021	0.052	0.000279879	12.3424	1.48988	0.179882	0	0.393786	4.72543	0.966527	13
CC Post:LV	0.50	PRS-SZ	-0.0704364	0.0296608	-2.37473	-0.128571	-0.0123023	0.018	0.052	0.00300719	38.325	4.33726	0.789856	0	0.580316	6.9638	0.859997	13
CC Post:LV	1	PRS-SZ	-0.0699041	0.0296804	-2.35523	-0.128077	-0.0117317	0.019	0.052	5.14014e-06	35.1731	3.95527	0.707596	0	0.453028	5.43634	0.941797	13
CC Post	0.50	axon guidance	-0.0836508	0.0287479	-2.9098	-0.139996	-0.0273059	0.0036	0.062	0.0270628	33.1803	4.40938	1.05166	83.6636	6.1213	73.4556	7.18891e-11	13
LV	1e-4	PRS-SZ	0.0637273	0.0292403	2.17943	0.00641729	0.121037	0.029	0.064	0.000565447	24.1395	4.2043	0.194601	16.4043	1.19623	14.3548	0.278628	13
LV	0.05	axon guidance	0.0816015	0.0286925	2.844	0.0253653	0.137838	0.0045	0.074	0.00433072	54.5561	5.43037	0.661852	90.6315	10.6741	128.089	1.49198e-21	13
CC Mid-Ant	5e-8	MIR137 gene	-0.0873726	0.0285795	-3.05718	-0.143387	-0.0313578	0.0022	0.085	0.0319916	28.7627	3.97936	1.24421	52.2262	2.0932	25.1184	0.0142717	13
CC Mid-Ant	1e-5	MIR137 gene	-0.0873726	0.0285795	-3.05718	-0.143387	-0.0313578	0.0022	0.085	0.0319916	28.7627	3.97936	1.24421	52.2262	2.0932	25.1184	0.0142717	13
CC Mid-Ant	1e-4	MIR137 gene	-0.0873726	0.0285795	-3.05718	-0.143387	-0.0313578	0.0022	0.085	0.0319916	28.7627	3.97936	1.24421	52.2262	2.0932	25.1184	0.0142717	13
CC Mid-Ant	0.05	MIR137 gene	-0.0873726	0.0285795	-3.05718	-0.143387	-0.0313578	0.0022	0.085	0.0319916	28.7627	3.97936	1.24421	52.2262	2.0932	25.1184	0.0142717	13
CC Mid-Ant	0.50	MIR137 gene	-0.0873726	0.0285795	-3.05718	-0.143387	-0.0313578	0.0022	0.085	0.0319916	28.7627	3.97936	1.24421	52.2262	2.0932	25.1184	0.0142717	13
CC Mid-Ant	1	MIR137 gene	-0.0873726	0.0285795	-3.05718	-0.143387	-0.0313578	0.0022	0.085	0.0319916	28.7627	3.97936	1.24421	52.2262	2.0932	25.1184	0.0142717	13
LV	0.05	PKA	0.0832138	0.0283071	2.93968	0.0277329	0.138695	0.0033	0.087	0.0161942	54.1284	8.77605	0.442036	84.4736	6.44063	77.2875	1.35464e-11	13
LV	0.05	LTP	0.0796429	0.0275864	2.88703	0.0255744	0.133711	0.0039	0.09	0.00977729	54.3979	5.77895	0.336174	87.2951	7.871	94.452	6.74801e-15	13
CC Mid-Ant:LV	1e-5	PRS-SZ	-0.0575722	0.0287434	-2.00297	-0.113908	-0.00123611	0.045	0.091	0.00814007	20.2349	2.5172	0.279229	63.8868	2.76907	33.2288	0.000891527	13
CC Central	1e-4	MIR137 targets	-0.0856219	0.0287803	-2.97501	-0.14203	-0.0292134	0.0029	0.092	0.00270447	8.3278	2.14798	0.715449	0	0.81163	9.73956	0.638797	13
CC Mid-Ant	5e-8	PRS-SZ	-0.05699	0.0291172	-1.95726	-0.114059	7.86254e-05	0.05	0.1	0.00430831	10.0182	1.54054	0.388882	0	0.289047	3.46856	0.991235	13
CC Mid-Post:LV	1e-4	PRS-SZ	-0.0538415	0.0290753	-1.8518	-0.110828	0.00314501	0.064	0.12	0.00278266	13.797	2.60655	0.182451	0	0.908479	10.9017	0.537357	13
CC Ant:LV	1e-5	ephrin	-0.0736707	0.0270493	-2.72357	-0.126686	-0.0206549	0.0065	0.13	0.00146412	30.9772	3.18315	0.610754	80.5044	5.12936	61.5523	1.17485e-08	13
CC Ant	0.05	PRS-SZ	0.0530804	0.0289958	1.83062	-0.00375045	0.109911	0.067	0.13	0.0103063	24.1406	3.57652	0.997842	92.9311	14.1464	169.757	5.35399e-30	13
CC Central	1e-4	PRS-SZ	-0.0527782	0.0291795	-1.80874	-0.109969	0.00441259	0.07	0.13	0.00255074	13.3761	2.20177	0.481021	0	0.566334	6.79601	0.870794	13
CC Mid-Post:LV	1e-5	PRS-SZ	-0.0517205	0.0286787	-1.80345	-0.10793	0.00448873	0.071	0.13	7.36936e-05	28.9403	3.4183	0.170679	67.426	3.06993	36.8392	0.000237217	13
CC:LV	1e-5	PRS-SZ	-0.052379	0.0288015	-1.81862	-0.108829	0.00407099	0.069	0.13	4.3419e-05	34.9863	3.71213	0.164335	65.036	2.86008	34.321	0.000600223	13
CC Ant:LV	1e-4	PRS-SZ	-0.0516281	0.0290972	-1.77434	-0.108658	0.00540126	0.076	0.14	0.00113576	22.6551	3.06491	0.218932	11.3867	1.1285	13.542	0.330907	13
CC Mid-Ant	0.50	PRS-SZ	-0.0524402	0.0297526	-1.76254	-0.110754	0.00587382	0.078	0.14	0.0250726	4.24191	1.30074	0.60396	0	0.726845	8.72215	0.726462	13
LV	1	LTP	0.074544	0.0275218	2.70855	0.0206023	0.128486	0.0068	0.15	0.000457036	54.3633	5.92987	0.642437	87.1162	7.76169	93.1403	1.21429e-14	13
CC Mid-Ant:LV	1e-4	PRS-SZ	-0.0484961	0.0292071	-1.66042	-0.105741	0.00874876	0.097	0.17	0.0044692	14.7024	2.26297	0.216385	0	0.737555	8.85066	0.715631	13
CC Central:LV	1e-4	PRS-SZ	-0.0472604	0.0291712	-1.6201	-0.104435	0.00991421	0.11	0.18	0.00437722	16.1905	2.8078	0.217233	0	0.894956	10.7395	0.551368	13
CC Mid-Ant	1	PRS-SZ	-0.0484337	0.0297731	-1.62676	-0.106788	0.00992052	0.1	0.18	0.00247925	2.98813	1.09191	0.383742	0	0.667233	8.00679	0.784599	13
CC:LV	1e-4	PRS-SZ	-0.0478292	0.0291552	-1.6405	-0.104972	0.00931389	0.1	0.18	0.00484312	15.4084	2.64465	0.145957	0	0.900921	10.8111	0.545177	13
CC Post:LV	1e-4	axon guidance	-0.0710769	0.0287384	-2.47324	-0.127403	-0.0147507	0.013	0.2	0.000626434	52.4583	4.64857	0.723842	83.5472	6.07798	72.9358	9.00664e-11	13
CC Post	1e-4	axon guidance	-0.070424	0.0294479	-2.39147	-0.128141	-0.0127071	0.017	0.21	0.00272916	25.607	3.2862	0.801105	0	0.846614	10.1594	0.601982	13
CC Total	1e-4	axon guidance	-0.0682357	0.0289189	-2.35955	-0.124916	-0.0115556	0.018	0.22	0.00559281	9.91011	2.63992	1.61061	18.8552	1.23236	14.7884	0.253214	13
CC Mid-Post	5e-8	PRS-SZ	-0.0435103	0.0287516	-1.51332	-0.0998624	0.0128417	0.13	0.22	0.000160306	6.00816	1.41564	0.194003	0	0.786151	9.43382	0.665498	13
CC Ant:LV	1e-5	PRS-SZ	-0.0418724	0.0288754	-1.45011	-0.0984671	0.0147223	0.15	0.24	0.00161997	27.0393	3.23239	0.317739	14.0169	1.16302	13.9562	0.303512	13
LV	0.50	LTP	0.0692679	0.027612	2.50861	0.0151493	0.123386	0.012	0.26	0.00937653	54.3247	5.94897	0.416536	86.5525	7.43634	89.2361	6.93923e-14	13
CC Post	1	PKA	-0.0725939	0.028492	-2.54787	-0.128437	-0.0167505	0.011	0.27	0.0011798	33.1343	4.80363	1.23837	83.2497	5.97004	71.6404	1.57799e-10	13
CC Central	1e-5	PRS-SZ	-0.0392288	0.0288355	-1.36043	-0.0957453	0.0172878	0.17	0.27	0.000149599	1.13773	0.391152	0.296955	0	0.219059	2.62871	0.997646	13
CC Mid-Ant	0.05	PRS-SZ	-0.0403678	0.0297069	-1.35887	-0.0985923	0.0178568	0.17	0.27	0.0296895	8.95126	1.73652	0.705872	0	0.810444	9.72533	0.640043	13
CC Mid-Ant	1e-4	PRS-SZ	-0.0367725	0.0293342	-1.25357	-0.0942666	0.0207215	0.21	0.31	0.0153151	23.4077	3.8481	0.706353	0	0.987676	11.8521	0.457629	13
CC Post:LV	1e-4	PRS-SZ	-0.0352372	0.0292128	-1.20622	-0.0924934	0.0220189	0.23	0.33	0.000172634	9.9389	2.37518	0.172171	0	0.756678	9.08013	0.696071	13
CC Total	0.05	PRS-SZ	-0.0354648	0.029585	-1.19874	-0.0934504	0.0225208	0.23	0.34	0.0145429	7.92971	1.82959	0.719817	26.7024	1.3643	16.3716	0.174802	13
CC Central:LV	0.05	axon guidance	-0.0579776	0.0283216	-2.04711	-0.113487	-0.00246825	0.041	0.35	0.157793	30.8954	3.55776	1.31291	88.1992	8.47399	101.688	2.59859e-16	13
CC Post	1	axon guidance	-0.0566789	0.0290786	-1.94916	-0.113672	0.000314136	0.051	0.37	0.0745426	32.5787	4.36673	1.17677	71.4564	3.50341	42.0409	3.27818e-05	13
CC Mid-Post	1e-5	PRS-SZ	-0.0310736	0.0289151	-1.07465	-0.0877461	0.0255988	0.28	0.39	0.0132735	3.02751	0.607574	0.160055	0	0.311777	3.74133	0.987665	13
CC Central	1	PRS-SZ	0.0253718	0.0256554	0.988945	-0.0249119	0.0756554	0.32	0.44	0.0568194	12.1681	2.78664	1.7033	80.6663	5.17231	62.0677	9.45204e-09	13
CC Central	5e-8	MIR137 gene	-0.0430608	0.0284823	-1.51184	-0.0988851	0.0127635	0.13	0.45	0.00519084	10.0343	1.87655	1.36894	32.3486	1.47817	17.738	0.12388	13
CC Central	1e-5	MIR137 gene	-0.0430608	0.0284823	-1.51184	-0.0988851	0.0127635	0.13	0.45	0.00519084	10.0343	1.87655	1.36894	32.3486	1.47817	17.738	0.12388	13
CC Central	1e-4	MIR137 gene	-0.0430608	0.0284823	-1.51184	-0.0988851	0.0127635	0.13	0.45	0.00519084	10.0343	1.87655	1.36894	32.3486	1.47817	17.738	0.12388	13
CC Central	0.05	MIR137 gene	-0.0430608	0.0284823	-1.51184	-0.0988851	0.0127635	0.13	0.45	0.00519084	10.0343	1.87655	1.36894	32.3486	1.47817	17.738	0.12388	13
CC Central	0.50	MIR137 gene	-0.0430608	0.0284823	-1.51184	-0.0988851	0.0127635	0.13	0.45	0.00519084	10.0343	1.87655	1.36894	32.3486	1.47817	17.738	0.12388	13
CC Central	1	MIR137 gene	-0.0430608	0.0284823	-1.51184	-0.0988851	0.0127635	0.13	0.45	0.00519084	10.0343	1.87655	1.36894	32.3486	1.47817	17.738	0.12388	13
CC Mid-Ant:LV	5e-8	MIR137 gene	-0.0438979	0.028945	-1.5166	-0.100629	0.0128332	0.13	0.45	0.020393	25.0129	3.44899	0.89555	33.105	1.49488	17.9386	0.117569	13
CC Mid-Ant:LV	1e-5	MIR137 gene	-0.0438979	0.028945	-1.5166	-0.100629	0.0128332	0.13	0.45	0.020393	25.0129	3.44899	0.89555	33.105	1.49488	17.9386	0.117569	13
CC Mid-Ant:LV	1e-4	MIR137 gene	-0.0438979	0.028945	-1.5166	-0.100629	0.0128332	0.13	0.45	0.020393	25.0129	3.44899	0.89555	33.105	1.49488	17.9386	0.117569	13
CC Mid-Ant:LV	0.05	MIR137 gene	-0.0438979	0.028945	-1.5166	-0.100629	0.0128332	0.13	0.45	0.020393	25.0129	3.44899	0.89555	33.105	1.49488	17.9386	0.117569	13
CC Mid-Ant:LV	0.50	MIR137 gene	-0.0438979	0.028945	-1.5166	-0.100629	0.0128332	0.13	0.45	0.020393	25.0129	3.44899	0.89555	33.105	1.49488	17.9386	0.117569	13
CC Mid-Ant:LV	1	MIR137 gene	-0.0438979	0.028945	-1.5166	-0.100629	0.0128332	0.13	0.45	0.020393	25.0129	3.44899	0.89555	33.105	1.49488	17.9386	0.117569	13
CC Mid-Post	5e-8	MIR137 gene	-0.0493406	0.0284947	-1.73157	-0.105189	0.00650799	0.083	0.45	0.0631248	4.04616	1.17078	0.758305	7.47663	1.08081	12.9697	0.371247	13
CC Mid-Post	1e-5	MIR137 gene	-0.0493406	0.0284947	-1.73157	-0.105189	0.00650799	0.083	0.45	0.0631248	4.04616	1.17078	0.758305	7.47663	1.08081	12.9697	0.371247	13
CC Mid-Post	1e-4	MIR137 gene	-0.0493406	0.0284947	-1.73157	-0.105189	0.00650799	0.083	0.45	0.0631248	4.04616	1.17078	0.758305	7.47663	1.08081	12.9697	0.371247	13
CC Mid-Post	0.05	MIR137 gene	-0.0493406	0.0284947	-1.73157	-0.105189	0.00650799	0.083	0.45	0.0631248	4.04616	1.17078	0.758305	7.47663	1.08081	12.9697	0.371247	13
CC Mid-Post	0.50	MIR137 gene	-0.0493406	0.0284947	-1.73157	-0.105189	0.00650799	0.083	0.45	0.0631248	4.04616	1.17078	0.758305	7.47663	1.08081	12.9697	0.371247	13
CC Mid-Post	1	MIR137 gene	-0.0493406	0.0284947	-1.73157	-0.105189	0.00650799	0.083	0.45	0.0631248	4.04616	1.17078	0.758305	7.47663	1.08081	12.9697	0.371247	13
LV	5e-8	MIR137 gene	0.0520249	0.0291454	1.78501	-0.00509908	0.109149	0.074	0.45	9.15792e-05	31.9743	5.19356	0.213979	8.07468	1.08784	13.0541	0.365123	13
LV	1e-5	MIR137 gene	0.0520249	0.0291454	1.78501	-0.00509908	0.109149	0.074	0.45	9.15792e-05	31.9743	5.19356	0.213979	8.07468	1.08784	13.0541	0.365123	13
LV	1e-4	MIR137 gene	0.0520249	0.0291454	1.78501	-0.00509908	0.109149	0.074	0.45	9.15792e-05	31.9743	5.19356	0.213979	8.07468	1.08784	13.0541	0.365123	13
LV	0.05	MIR137 gene	0.0520249	0.0291454	1.78501	-0.00509908	0.109149	0.074	0.45	9.15792e-05	31.9743	5.19356	0.213979	8.07468	1.08784	13.0541	0.365123	13
LV	0.50	MIR137 gene	0.0520249	0.0291454	1.78501	-0.00509908	0.109149	0.074	0.45	9.15792e-05	31.9743	5.19356	0.213979	8.07468	1.08784	13.0541	0.365123	13
LV	1	MIR137 gene	0.0520249	0.0291454	1.78501	-0.00509908	0.109149	0.074	0.45	9.15792e-05	31.9743	5.19356	0.213979	8.07468	1.08784	13.0541	0.365123	13
CC Central	1e-5	MIR137 targets	-0.0693876	0.0289118	-2.39998	-0.126054	-0.0127216	0.016	0.46	0.0230541	7.35138	1.77641	0.531308	0	0.806197	9.67436	0.644505	13
CC Central:LV	1e-4	MIR137 targets	-0.0658193	0.0290383	-2.26664	-0.122733	-0.00890538	0.023	0.46	0.0160667	3.88078	1.08249	0.224845	0	0.595217	7.14261	0.848047	13
CC Mid-Post	1e-4	axon guidance	-0.050485	0.0291212	-1.73362	-0.107561	0.0065915	0.083	0.47	0.000296069	5.9525	1.09535	0.39969	0	0.897798	10.7736	0.548417	13
CC Post	0.50	PKA	-0.0658862	0.0285947	-2.30414	-0.121931	-0.00984166	0.021	0.47	0.00406311	32.9905	4.85405	1.41843	79.9998	4.99995	59.9993	2.25797e-08	13
CC Total	1e-4	PRS-SZ	-0.0268455	0.0293518	-0.914612	-0.0843741	0.030683	0.36	0.47	0.0253511	7.84434	1.0131	0.324281	0	0.420112	5.04134	0.956584	13
CC Central	1e-4	axon guidance	-0.0495447	0.0288584	-1.71682	-0.106106	0.00701663	0.086	0.48	0.0221626	5.76841	1.57792	0.684831	0	0.776705	9.32046	0.675343	13
CC Ant	1e-5	PKA	0.0363054	0.0289459	1.25425	-0.0204274	0.0930383	0.21	0.51	0.00151918	19.6458	2.1799	0.51893	0	0.713699	8.56438	0.739618	13
CC Ant:LV	0.05	PKA	-0.0346662	0.0288447	-1.20182	-0.0912008	0.0218684	0.23	0.51	0.00246838	21.9019	6.00995	0.58635	42.3717	1.73526	20.8231	0.0530314	13
CC Ant:LV	0.50	PKA	-0.0366298	0.0289792	-1.264	-0.093428	0.0201684	0.21	0.51	0.0135104	12.7328	2.50953	0.247433	0	0.860017	10.3202	0.587892	13
CC Ant:LV	1	PKA	-0.0347716	0.0289779	-1.19994	-0.0915672	0.022024	0.23	0.51	0.00374459	11.0391	2.44389	0.232045	0	0.865653	10.3878	0.581976	13
CC Central	1e-5	PKA	-0.0312193	0.0288215	-1.08319	-0.0877084	0.0252698	0.28	0.51	0.00146187	5.12692	1.24624	0.536184	0	0.659716	7.91659	0.791614	13
CC Central	0.05	PKA	-0.0405267	0.0284961	-1.42218	-0.096378	0.0153247	0.15	0.51	0.0132469	14.2304	3.12401	0.436183	15.299	1.18062	14.1675	0.290141	13
CC Central	0.50	PKA	-0.0328346	0.0288134	-1.13956	-0.0893079	0.0236387	0.25	0.51	0.0007863	10.918	1.65831	0.169822	0	0.696797	8.36156	0.756276	13
CC Central	1	PKA	-0.0324358	0.0288279	-1.12515	-0.0889375	0.0240659	0.26	0.51	8.44874e-05	11.2522	1.65802	0.296971	0	0.700674	8.40808	0.752482	13
CC Central:LV	5e-8	PKA	-0.0350395	0.028959	-1.20997	-0.0917981	0.0217192	0.23	0.51	0.0273104	12.4962	2.94369	1.49719	6.77616	1.07269	12.8722	0.378395	13
CC Central:LV	0.05	PKA	-0.0419694	0.028713	-1.46169	-0.0982459	0.0143071	0.14	0.51	0.00168952	29.1984	7.08799	0.336558	57.6636	2.36203	28.3444	0.0049246	13
CC Central:LV	0.50	PKA	-0.033474	0.0290187	-1.15353	-0.0903495	0.0234016	0.25	0.51	0.0358553	15.0259	3.29079	0.432293	0	0.885526	10.6263	0.561186	13
CC Central:LV	1	PKA	-0.0328913	0.0290154	-1.13358	-0.0897605	0.0239778	0.26	0.51	0.0322854	15.0467	3.30881	0.397931	0	0.899767	10.7972	0.546373	13
CC Mid-Ant:LV	5e-8	PKA	-0.0317109	0.0289871	-1.09397	-0.0885246	0.0251028	0.27	0.51	1.28189e-05	11.3614	2.3827	0.85887	0	0.906218	10.8746	0.539693	13
CC Mid-Ant:LV	0.05	PKA	-0.0403536	0.0287901	-1.40165	-0.0967811	0.016074	0.16	0.51	0.00723786	19.0525	5.28797	0.249226	42.4052	1.73627	20.8352	0.0528463	13
CC Mid-Ant:LV	0.50	PKA	-0.0366246	0.0290284	-1.26168	-0.0935192	0.0202699	0.21	0.51	0.00264331	11.9143	2.62393	0.262184	0	0.869612	10.4353	0.577825	13
CC Mid-Ant:LV	1	PKA	-0.0354779	0.0290283	-1.22218	-0.0923723	0.0214165	0.22	0.51	0.000122359	11.7032	2.56916	0.265748	0	0.870584	10.447	0.576806	13
CC Mid-Post	0.50	PKA	-0.031519	0.0287594	-1.09596	-0.0878863	0.0248483	0.27	0.51	0.106899	6.35456	1.89256	0.788716	14.3152	1.16707	14.0048	0.300401	13
CC Mid-Post	1	PKA	-0.0299063	0.0287751	-1.03931	-0.0863044	0.0264917	0.3	0.51	0.0780402	6.41588	1.84128	0.720613	16.1498	1.1926	14.3112	0.281277	13
CC Mid-Post:LV	5e-8	PKA	-0.0337559	0.0288522	-1.16996	-0.0903051	0.0227933	0.24	0.51	0.00413433	10.6715	3.05807	1.15135	9.82691	1.10898	13.3077	0.347075	13
CC Mid-Post:LV	0.05	PKA	-0.0343879	0.0286369	-1.20082	-0.0905152	0.0217394	0.23	0.51	0.000812045	25.4897	6.91337	0.305152	57.4181	2.34841	28.181	0.00520447	13
CC Mid-Post:LV	0.50	PKA	-0.0340977	0.0288983	-1.17992	-0.0907372	0.0225419	0.24	0.51	0.0322532	16.1879	3.21271	0.215428	0	0.985914	11.831	0.459348	13
CC Mid-Post:LV	1	PKA	-0.0324203	0.0288982	-1.12188	-0.0890597	0.0242191	0.26	0.51	0.0196348	14.4903	3.15788	0.232701	0	0.983092	11.7971	0.462109	13
CC Post	0.05	PKA	-0.040354	0.0290216	-1.39048	-0.0972354	0.0165273	0.16	0.51	0.0267629	29.5434	4.78165	1.68495	53.028	2.12893	25.5471	0.0124326	13
CC Post:LV	5e-8	PKA	-0.0354749	0.0289386	-1.22587	-0.0921936	0.0212437	0.22	0.51	0.000632996	12.935	3.3869	1.21151	13.3536	1.15412	13.8494	0.310429	13
CC Post:LV	1e-5	PKA	-0.0304428	0.0290015	-1.0497	-0.0872848	0.0263992	0.29	0.51	0.0178375	13.6253	3.54234	0.694287	21.9531	1.28128	15.3754	0.221548	13
CC Post:LV	0.05	PKA	-0.0477845	0.0286821	-1.666	-0.104	0.00843137	0.096	0.51	0.02772	49.3676	9.12635	0.769413	67.1231	3.04165	36.4998	0.000269168	13
CC Post:LV	0.50	PKA	-0.0388501	0.0289751	-1.34081	-0.0956403	0.0179401	0.18	0.51	0.00208456	27.2017	4.69874	0.202666	11.5746	1.1309	13.5708	0.328954	13
CC Post:LV	1	PKA	-0.0371973	0.0289744	-1.2838	-0.0939861	0.0195915	0.2	0.51	0.000134418	28.0453	4.67669	0.17685	11.758	1.13325	13.599	0.327047	13
CC Total	0.05	PKA	-0.042917	0.0287129	-1.49469	-0.0991933	0.0133593	0.13	0.51	0.00295678	14.6221	2.86581	0.965304	28.0207	1.38929	16.6715	0.16238	13
CC Total	0.50	PKA	-0.0370665	0.0290157	-1.27746	-0.0939362	0.0198032	0.2	0.51	0.00943781	12.1784	2.32666	0.923504	2.12388	1.0217	12.2604	0.425	13
CC Total	1	PKA	-0.0347004	0.0290241	-1.19557	-0.0915865	0.0221858	0.23	0.51	0.0244892	12.2693	2.18788	0.946088	0.109085	1.00109	12.0131	0.444628	13
CC:LV	5e-8	PKA	-0.0323641	0.0289313	-1.11865	-0.0890685	0.0243403	0.26	0.51	1.73836e-05	13.012	3.28819	1.41729	9.47508	1.10467	13.256	0.35071	13
CC:LV	0.05	PKA	-0.0398538	0.0287598	-1.38574	-0.096222	0.0165145	0.17	0.51	0.0257561	30.7747	7.35376	0.413998	55.3102	2.23765	26.8518	0.00811584	13
CC:LV	0.50	PKA	-0.0375903	0.028979	-1.29716	-0.0943881	0.0192074	0.19	0.51	0.00417856	15.6659	3.38885	0.291844	0	0.966469	11.5976	0.478511	13
CC:LV	1	PKA	-0.0360925	0.0289782	-1.24551	-0.0928888	0.0207037	0.21	0.51	0.00682604	14.5267	3.34507	0.282287	0	0.9674	11.6088	0.477586	13
LV	5e-8	PKA	0.0388793	0.0291039	1.33588	-0.0181633	0.0959219	0.18	0.51	0.00405072	7.43731	2.53664	1.62527	12.3305	1.14065	13.6878	0.32109	13
LV	1e-5	PKA	0.0571086	0.0290903	1.96315	9.27417e-05	0.114124	0.05	0.51	0.051043	21.3191	4.42881	1.23366	33.5982	1.50598	18.0718	0.113528	13
LV	0.50	PKA	0.0430702	0.0291606	1.477	-0.0140836	0.100224	0.14	0.51	0.00429681	36.02	4.43948	0.817698	2.65833	1.02731	12.3277	0.419733	13
LV	1	PKA	0.0422663	0.0291629	1.44932	-0.0148918	0.0994245	0.15	0.51	0.00597016	36.8452	4.3937	0.814482	1.82352	1.01857	12.2229	0.42795	13
CC Total	1e-5	PRS-SZ	-0.0247428	0.0289144	-0.855728	-0.081414	0.0319283	0.39	0.51	0.00361067	4.2606	0.823503	0.416365	0	0.655163	7.86195	0.795823	13
CC Mid-Post:LV	5e-8	MIR137 gene	-0.038528	0.0289337	-1.3316	-0.095237	0.018181	0.18	0.53	0.00857366	14.2542	2.57558	1.0271	4.2364	1.04424	12.5309	0.404041	13
CC Mid-Post:LV	1e-5	MIR137 gene	-0.038528	0.0289337	-1.3316	-0.095237	0.018181	0.18	0.53	0.00857366	14.2542	2.57558	1.0271	4.2364	1.04424	12.5309	0.404041	13
CC Mid-Post:LV	1e-4	MIR137 gene	-0.038528	0.0289337	-1.3316	-0.095237	0.018181	0.18	0.53	0.00857366	14.2542	2.57558	1.0271	4.2364	1.04424	12.5309	0.404041	13
CC Mid-Post:LV	0.05	MIR137 gene	-0.038528	0.0289337	-1.3316	-0.095237	0.018181	0.18	0.53	0.00857366	14.2542	2.57558	1.0271	4.2364	1.04424	12.5309	0.404041	13
CC Mid-Post:LV	0.50	MIR137 gene	-0.038528	0.0289337	-1.3316	-0.095237	0.018181	0.18	0.53	0.00857366	14.2542	2.57558	1.0271	4.2364	1.04424	12.5309	0.404041	13
CC Mid-Post:LV	1	MIR137 gene	-0.038528	0.0289337	-1.3316	-0.095237	0.018181	0.18	0.53	0.00857366	14.2542	2.57558	1.0271	4.2364	1.04424	12.5309	0.404041	13
CC Central:LV	5e-8	MIR137 gene	-0.0273355	0.0289886	-0.942973	-0.084152	0.0294811	0.35	0.54	0.000271131	12.2114	2.75438	1.64907	23.7803	1.312	15.744	0.203247	13
CC Central:LV	1e-5	MIR137 gene	-0.0273355	0.0289886	-0.942973	-0.084152	0.0294811	0.35	0.54	0.000271131	12.2114	2.75438	1.64907	23.7803	1.312	15.744	0.203247	13
CC Central:LV	1e-4	MIR137 gene	-0.0273355	0.0289886	-0.942973	-0.084152	0.0294811	0.35	0.54	0.000271131	12.2114	2.75438	1.64907	23.7803	1.312	15.744	0.203247	13
CC Central:LV	0.05	MIR137 gene	-0.0273355	0.0289886	-0.942973	-0.084152	0.0294811	0.35	0.54	0.000271131	12.2114	2.75438	1.64907	23.7803	1.312	15.744	0.203247	13
CC Central:LV	0.50	MIR137 gene	-0.0273355	0.0289886	-0.942973	-0.084152	0.0294811	0.35	0.54	0.000271131	12.2114	2.75438	1.64907	23.7803	1.312	15.744	0.203247	13
CC Central:LV	1	MIR137 gene	-0.0273355	0.0289886	-0.942973	-0.084152	0.0294811	0.35	0.54	0.000271131	12.2114	2.75438	1.64907	23.7803	1.312	15.744	0.203247	13
CC Post	5e-8	MIR137 gene	0.0304602	0.0287397	1.05986	-0.0258687	0.086789	0.29	0.54	0.0415284	32.082	3.70368	1.23813	63.0478	2.7062	32.4744	0.00116861	13
CC Post	1e-5	MIR137 gene	0.0304602	0.0287397	1.05986	-0.0258687	0.086789	0.29	0.54	0.0415284	32.082	3.70368	1.23813	63.0478	2.7062	32.4744	0.00116861	13
CC Post	1e-4	MIR137 gene	0.0304602	0.0287397	1.05986	-0.0258687	0.086789	0.29	0.54	0.0415284	32.082	3.70368	1.23813	63.0478	2.7062	32.4744	0.00116861	13
CC Post	0.05	MIR137 gene	0.0304602	0.0287397	1.05986	-0.0258687	0.086789	0.29	0.54	0.0415284	32.082	3.70368	1.23813	63.0478	2.7062	32.4744	0.00116861	13
CC Post	0.50	MIR137 gene	0.0304602	0.0287397	1.05986	-0.0258687	0.086789	0.29	0.54	0.0415284	32.082	3.70368	1.23813	63.0478	2.7062	32.4744	0.00116861	13
CC Post	1	MIR137 gene	0.0304602	0.0287397	1.05986	-0.0258687	0.086789	0.29	0.54	0.0415284	32.082	3.70368	1.23813	63.0478	2.7062	32.4744	0.00116861	13
CC Total	5e-8	MIR137 gene	-0.0308112	0.0289474	-1.06439	-0.087547	0.0259247	0.29	0.54	0.0124735	4.78732	1.26899	0.645699	4.62971	1.04854	12.5825	0.400099	13
CC Total	1e-5	MIR137 gene	-0.0308112	0.0289474	-1.06439	-0.087547	0.0259247	0.29	0.54	0.0124735	4.78732	1.26899	0.645699	4.62971	1.04854	12.5825	0.400099	13
CC Total	1e-4	MIR137 gene	-0.0308112	0.0289474	-1.06439	-0.087547	0.0259247	0.29	0.54	0.0124735	4.78732	1.26899	0.645699	4.62971	1.04854	12.5825	0.400099	13
CC Total	0.05	MIR137 gene	-0.0308112	0.0289474	-1.06439	-0.087547	0.0259247	0.29	0.54	0.0124735	4.78732	1.26899	0.645699	4.62971	1.04854	12.5825	0.400099	13
CC Total	0.50	MIR137 gene	-0.0308112	0.0289474	-1.06439	-0.087547	0.0259247	0.29	0.54	0.0124735	4.78732	1.26899	0.645699	4.62971	1.04854	12.5825	0.400099	13
CC Total	1	MIR137 gene	-0.0308112	0.0289474	-1.06439	-0.087547	0.0259247	0.29	0.54	0.0124735	4.78732	1.26899	0.645699	4.62971	1.04854	12.5825	0.400099	13
CC:LV	5e-8	MIR137 gene	-0.027731	0.0289901	-0.956568	-0.0845506	0.0290886	0.34	0.54	0.00955511	18.5544	3.28328	1.05041	20.3519	1.25552	15.0663	0.237832	13
CC:LV	1e-5	MIR137 gene	-0.027731	0.0289901	-0.956568	-0.0845506	0.0290886	0.34	0.54	0.00955511	18.5544	3.28328	1.05041	20.3519	1.25552	15.0663	0.237832	13
CC:LV	1e-4	MIR137 gene	-0.027731	0.0289901	-0.956568	-0.0845506	0.0290886	0.34	0.54	0.00955511	18.5544	3.28328	1.05041	20.3519	1.25552	15.0663	0.237832	13
CC:LV	0.05	MIR137 gene	-0.027731	0.0289901	-0.956568	-0.0845506	0.0290886	0.34	0.54	0.00955511	18.5544	3.28328	1.05041	20.3519	1.25552	15.0663	0.237832	13
CC:LV	0.50	MIR137 gene	-0.027731	0.0289901	-0.956568	-0.0845506	0.0290886	0.34	0.54	0.00955511	18.5544	3.28328	1.05041	20.3519	1.25552	15.0663	0.237832	13
CC:LV	1	MIR137 gene	-0.027731	0.0289901	-0.956568	-0.0845506	0.0290886	0.34	0.54	0.00955511	18.5544	3.28328	1.05041	20.3519	1.25552	15.0663	0.237832	13
CC Ant	1e-4	PKA	0.0279903	0.02889	0.968858	-0.028633	0.0846136	0.33	0.54	0.0033226	16.7602	2.04591	0.492464	0	0.596325	7.1559	0.847142	13
CC Mid-Post	1e-4	PKA	-0.0271185	0.0277129	-0.978552	-0.0814347	0.0271978	0.33	0.54	0.00830136	8.26971	2.05332	0.733711	46.2582	1.86075	22.329	0.033994	13
CC Mid-Post:LV	1e-5	PKA	-0.0279981	0.028906	-0.968592	-0.0846527	0.0286565	0.33	0.54	0.000215555	16.2675	3.24568	0.635348	25.2379	1.33758	16.0509	0.188915	13
CC Central	0.50	PRS-SZ	-0.022109	0.0274961	-0.804078	-0.0760004	0.0317824	0.42	0.54	0.054435	13.6847	2.97491	2.00376	71.563	3.51655	42.1986	3.08374e-05	13
CC Mid-Ant	1e-5	PRS-SZ	-0.0226177	0.0291116	-0.776932	-0.0796753	0.0344399	0.44	0.54	0.000802085	21.4112	2.21817	0.782889	0	0.607396	7.28876	0.837956	13
CC Total	1	PRS-SZ	-0.0231272	0.0291136	-0.794377	-0.0801888	0.0339345	0.43	0.54	6.67279e-05	7.53057	2.05115	1.04678	60.4745	2.53001	30.3602	0.00246398	13
CC Central:LV	1e-4	axon guidance	-0.0453347	0.028812	-1.57347	-0.101805	0.0111356	0.12	0.56	0.00712592	30.3979	2.98258	0.68305	70.6149	3.40308	40.837	5.21732e-05	13
CC Mid-Post	0.05	axon guidance	-0.0456662	0.029129	-1.56772	-0.102758	0.0114256	0.12	0.56	0.00228381	6.20695	1.34269	0.241559	0	0.664853	7.97824	0.786829	13
CC Total	0.05	axon guidance	-0.0462434	0.0288734	-1.60159	-0.102834	0.0103474	0.11	0.56	0.0160046	16.0597	3.53088	1.03796	42.729	1.74608	20.953	0.0510729	13
CC Ant	5e-8	PKA	0.0257311	0.0288332	0.892415	-0.0307808	0.0822431	0.37	0.56	0.000101158	20.9054	2.93125	0.109078	0	0.843897	10.1268	0.60484	13
CC Mid-Ant	1e-4	axon guidance	-0.0453112	0.0292092	-1.55126	-0.10256	0.0119378	0.12	0.57	0.00663943	22.9714	4.5309	2.21537	49.8284	1.99316	23.9179	0.0208701	13
CC Central:LV	1e-5	PKA	-0.0253679	0.0290145	-0.874317	-0.0822353	0.0314995	0.38	0.57	0.000898044	13.3853	2.97345	1.1061	20.6883	1.26085	15.1302	0.234394	13
CC Mid-Ant	0.05	PKA	-0.0251778	0.0290629	-0.866322	-0.08214	0.0317844	0.39	0.57	0.0076358	26.4988	3.13875	0.238317	14.2225	1.16581	13.9897	0.301367	13
CC Ant	0.50	PKA	-0.0236622	0.0289416	-0.817585	-0.0803866	0.0330622	0.41	0.58	8.0312e-09	8.68866	1.97477	0.578065	0	0.688409	8.26091	0.764423	13
CC Mid-Post	0.05	PKA	-0.0242238	0.0287551	-0.842418	-0.0805827	0.0321351	0.4	0.58	0.00585577	14.5818	3.15171	0.955342	37.4184	1.59791	19.175	0.0843928	13
CC:LV	1e-5	PKA	-0.0243601	0.0289868	-0.840387	-0.0811732	0.0324529	0.4	0.58	0.000456377	15.2001	3.28699	0.722441	23.9905	1.31563	15.7875	0.201164	13
LV	1e-4	PKA	0.0239088	0.0290985	0.821652	-0.0331232	0.0809408	0.41	0.58	0.0214632	22.9729	4.08189	0.72436	24.5007	1.32452	15.8942	0.19613	13
CC Ant	0.05	PKA	-0.0227925	0.028933	-0.78777	-0.0795002	0.0339151	0.43	0.59	0.00269989	3.70981	0.973973	0.0959257	0	0.784102	9.40922	0.667637	13
CC Ant:LV	5e-8	PKA	-0.0221179	0.0289078	-0.765118	-0.078776	0.0345403	0.44	0.59	0.0120818	17.4673	3.73114	1.24394	15.5226	1.18375	14.205	0.28781	13
CC Mid-Ant	1	PKA	0.0218915	0.0284419	0.769691	-0.0338536	0.0776365	0.44	0.59	0.00457401	29.7082	3.90942	0.430849	82.297	5.64875	67.785	8.29687e-10	13
CC Mid-Post	5e-8	PKA	-0.022216	0.0287073	-0.773878	-0.0784813	0.0340493	0.44	0.59	0.0177695	16.34	3.00012	0.967625	17.6652	1.21455	14.5746	0.265526	13
CC Post	5e-8	PRS-SZ	-0.0205428	0.0291001	-0.705937	-0.077578	0.0364923	0.48	0.59	0.00608766	23.8878	3.84056	0.272395	26.538	1.36125	16.335	0.17637	13
CC Total	1e-4	ephrin	-0.0576933	0.027005	-2.13639	-0.110622	-0.00476449	0.033	0.6	0.00182791	17.1108	2.47907	0.695429	33.3614	1.50063	18.0076	0.115461	13
CC Ant	1	PKA	-0.020748	0.0289372	-0.717003	-0.0774638	0.0359678	0.47	0.6	0.00328733	8.3209	1.91906	0.499755	0	0.718308	8.6197	0.735024	13
CC Central	5e-8	PKA	0.0190576	0.0259675	0.7339	-0.0318378	0.069953	0.46	0.6	0.00294122	15.8334	2.26401	1.14134	50.7479	2.03037	24.3645	0.0181389	13
CC Mid-Ant:LV	1e-5	PKA	-0.0215865	0.0290673	-0.742639	-0.0785573	0.0353843	0.46	0.6	0.000637149	11.4673	2.56679	0.593514	0.616858	1.00621	12.0745	0.439717	13
CC Post	1e-5	PKA	-0.0211533	0.029278	-0.722499	-0.0785372	0.0362305	0.47	0.6	6.39217e-05	22.2745	2.8275	0.685891	0.237445	1.00238	12.0286	0.443389	13
CC Mid-Ant	0.50	axon guidance	0.0407806	0.0286284	1.42448	-0.01533	0.0968913	0.15	0.61	0.0131424	33.8772	5.942	0.355023	84.6378	6.5095	78.114	9.43656e-12	13
CC Post	1e-4	PRS-SZ	0.019901	0.0294251	0.676329	-0.0377711	0.0775732	0.5	0.61	0.0135655	26.1152	3.61719	0.321701	10.2247	1.11389	13.3667	0.34296	13
CC Ant:LV	5e-8	MIR137 gene	-0.017033	0.0290045	-0.587256	-0.0738807	0.0398146	0.56	0.62	0.0234938	19.3199	2.90428	0.705918	7.35797	1.07942	12.9531	0.37246	13
CC Ant:LV	1e-5	MIR137 gene	-0.017033	0.0290045	-0.587256	-0.0738807	0.0398146	0.56	0.62	0.0234938	19.3199	2.90428	0.705918	7.35797	1.07942	12.9531	0.37246	13
CC Ant:LV	1e-4	MIR137 gene	-0.017033	0.0290045	-0.587256	-0.0738807	0.0398146	0.56	0.62	0.0234938	19.3199	2.90428	0.705918	7.35797	1.07942	12.9531	0.37246	13
CC Ant:LV	0.05	MIR137 gene	-0.017033	0.0290045	-0.587256	-0.0738807	0.0398146	0.56	0.62	0.0234938	19.3199	2.90428	0.705918	7.35797	1.07942	12.9531	0.37246	13
CC Ant:LV	0.50	MIR137 gene	-0.017033	0.0290045	-0.587256	-0.0738807	0.0398146	0.56	0.62	0.0234938	19.3199	2.90428	0.705918	7.35797	1.07942	12.9531	0.37246	13
CC Ant:LV	1	MIR137 gene	-0.017033	0.0290045	-0.587256	-0.0738807	0.0398146	0.56	0.62	0.0234938	19.3199	2.90428	0.705918	7.35797	1.07942	12.9531	0.37246	13
CC Post:LV	5e-8	MIR137 gene	-0.0183609	0.0290118	-0.632876	-0.0752228	0.0385011	0.53	0.62	0.0385603	23.1784	4.17866	0.769759	23.6349	1.3095	15.714	0.20469	13
CC Post:LV	1e-5	MIR137 gene	-0.0183609	0.0290118	-0.632876	-0.0752228	0.0385011	0.53	0.62	0.0385603	23.1784	4.17866	0.769759	23.6349	1.3095	15.714	0.20469	13
CC Post:LV	1e-4	MIR137 gene	-0.0183609	0.0290118	-0.632876	-0.0752228	0.0385011	0.53	0.62	0.0385603	23.1784	4.17866	0.769759	23.6349	1.3095	15.714	0.20469	13
CC Post:LV	0.05	MIR137 gene	-0.0183609	0.0290118	-0.632876	-0.0752228	0.0385011	0.53	0.62	0.0385603	23.1784	4.17866	0.769759	23.6349	1.3095	15.714	0.20469	13
CC Post:LV	0.50	MIR137 gene	-0.0183609	0.0290118	-0.632876	-0.0752228	0.0385011	0.53	0.62	0.0385603	23.1784	4.17866	0.769759	23.6349	1.3095	15.714	0.20469	13
CC Post:LV	1	MIR137 gene	-0.0183609	0.0290118	-0.632876	-0.0752228	0.0385011	0.53	0.62	0.0385603	23.1784	4.17866	0.769759	23.6349	1.3095	15.714	0.20469	13
CC Central:LV	0.50	axon guidance	0.037705	0.0291724	1.29249	-0.0194718	0.0948818	0.2	0.68	0.00303896	15.2184	2.05709	0.937258	0	0.987181	11.8462	0.458112	13
CC Central:LV	1	axon guidance	0.0367709	0.0291641	1.26083	-0.0203897	0.0939315	0.21	0.68	0.00407866	13.3681	1.97703	1.09951	2.35276	1.02409	12.2891	0.422747	13
CC Post	0.05	axon guidance	-0.0376628	0.0293584	-1.28286	-0.0952041	0.0198786	0.2	0.68	0.173905	23.8055	3.80212	1.2345	33.5142	1.50408	18.049	0.114212	13
CC Mid-Post	0.50	axon guidance	-0.0357715	0.0290516	-1.23131	-0.0927116	0.0211685	0.22	0.69	0.000111217	3.62132	1.09148	0.411602	0	0.592361	7.10833	0.850372	13
CC Mid-Post	1	axon guidance	-0.0352856	0.0290214	-1.21585	-0.0921665	0.0215954	0.22	0.69	0.00578828	4.27791	1.1941	0.467277	0	0.660426	7.92511	0.790955	13
CC Ant	5e-8	PRS-SZ	-0.015117	0.028777	-0.525316	-0.071519	0.0412849	0.6	0.69	0.000787812	4.79786	1.67345	0.814419	7.85383	1.08523	13.0228	0.367387	13
CC Ant	5e-8	MIR137 gene	0.0116666	0.0289182	0.403435	-0.0450121	0.0683454	0.69	0.71	0.00799464	10.4869	1.9091	0.605221	0	0.769331	9.23197	0.683	13
CC Ant	1e-5	MIR137 gene	0.0116666	0.0289182	0.403435	-0.0450121	0.0683454	0.69	0.71	0.00799464	10.4869	1.9091	0.605221	0	0.769331	9.23197	0.683	13
CC Ant	1e-4	MIR137 gene	0.0116666	0.0289182	0.403435	-0.0450121	0.0683454	0.69	0.71	0.00799464	10.4869	1.9091	0.605221	0	0.769331	9.23197	0.683	13
CC Ant	0.05	MIR137 gene	0.0116666	0.0289182	0.403435	-0.0450121	0.0683454	0.69	0.71	0.00799464	10.4869	1.9091	0.605221	0	0.769331	9.23197	0.683	13
CC Ant	0.50	MIR137 gene	0.0116666	0.0289182	0.403435	-0.0450121	0.0683454	0.69	0.71	0.00799464	10.4869	1.9091	0.605221	0	0.769331	9.23197	0.683	13
CC Ant	1	MIR137 gene	0.0116666	0.0289182	0.403435	-0.0450121	0.0683454	0.69	0.71	0.00799464	10.4869	1.9091	0.605221	0	0.769331	9.23197	0.683	13
CC Mid-Ant:LV	1e-4	axon guidance	-0.0341773	0.0289511	-1.18052	-0.0909205	0.0225659	0.24	0.72	0.0152223	19.7243	2.50431	0.403407	52.2475	2.09413	25.1296	0.0142207	13
CC Mid-Post:LV	1e-4	axon guidance	-0.0327777	0.0289716	-1.13137	-0.089561	0.0240057	0.26	0.73	0.0229789	28.2162	2.87677	0.36926	49.1608	1.96699	23.6038	0.0230156	13
CC Mid-Post:LV	0.05	axon guidance	-0.0295587	0.0288409	-1.02489	-0.0860857	0.0269683	0.31	0.73	0.0872947	28.9615	3.04698	0.526744	69.9853	3.3317	39.9804	7.24489e-05	13
CC:LV	1e-4	axon guidance	-0.0309581	0.0290951	-1.06403	-0.0879835	0.0260673	0.29	0.73	2.29585e-05	34.0992	3.30972	0.423039	47.8156	1.91628	22.9954	0.0277652	13
CC Ant:LV	1e-5	PKA	-0.0146654	0.0289559	-0.506473	-0.071418	0.0420871	0.61	0.73	0.000195905	20.2832	3.4994	0.430182	31.2227	1.45397	17.4476	0.133521	13
CC Ant:LV	0.50	axon guidance	0.0280743	0.0291604	0.962757	-0.0290789	0.0852276	0.34	0.74	0.00197903	7.5061	1.76876	1.03643	0	0.897775	10.7733	0.54844	13
CC:LV	0.50	axon guidance	0.0271474	0.0291746	0.930516	-0.0300337	0.0843285	0.35	0.75	0.00480202	14.7223	2.25017	0.738551	0	0.962714	11.5526	0.482249	13
LV	1	MIR137 targets	0.0589137	0.0293896	2.00458	0.00131114	0.116516	0.045	0.75	0.00664834	8.94853	2.60007	0.90518	36.203	1.56747	18.8097	0.0932266	13
CC Ant:LV	1	axon guidance	0.0269255	0.0291524	0.923614	-0.0302121	0.0840632	0.36	0.76	0.000173217	9.15636	1.78183	1.02461	0	0.941743	11.3009	0.503321	13
CC Ant	1e-4	axon guidance	-0.0237543	0.0291435	-0.81508	-0.0808746	0.033366	0.42	0.77	0.00192667	13.7776	2.14123	0.585538	0	0.959007	11.5081	0.485949	13
CC Ant	0.05	axon guidance	-0.0181672	0.0289645	-0.627223	-0.0749365	0.0386021	0.53	0.77	2.92143e-05	18.8259	2.82675	0.814353	40.9552	1.69363	20.3235	0.061208	13
CC Ant	0.50	axon guidance	-0.0200204	0.0289904	-0.690587	-0.0768406	0.0367998	0.49	0.77	1.8885e-05	10.5961	2.6452	1.06337	24.3922	1.32262	15.8714	0.197198	13
CC Ant:LV	1e-4	axon guidance	-0.0184992	0.0292115	-0.633284	-0.0757527	0.0387543	0.53	0.77	0.0223455	25.6833	2.66908	0.436299	0	0.987221	11.8467	0.458073	13
CC Central	0.50	axon guidance	0.020548	0.0289986	0.708587	-0.0362881	0.0773841	0.48	0.77	8.03221e-05	5.00824	1.28529	0.49621	0	0.979102	11.7492	0.466024	13
CC Central	1	axon guidance	0.0230002	0.0289902	0.793379	-0.0338195	0.0798199	0.43	0.77	0.000498266	5.11816	1.2698	0.567826	0.980271	1.0099	12.1188	0.436187	13
CC Mid-Ant	0.05	axon guidance	-0.024995	0.0293265	-0.852298	-0.0824739	0.032484	0.39	0.77	0.00472488	24.1026	4.85815	0.54232	19.3907	1.24055	14.8866	0.247695	13
CC Mid-Ant:LV	0.05	axon guidance	-0.024298	0.0288259	-0.842923	-0.0807957	0.0321997	0.4	0.77	0.248774	20.2499	2.71004	0.578099	69.7316	3.30377	39.6452	8.23356e-05	13
CC Mid-Ant:LV	0.50	axon guidance	0.0263136	0.0291873	0.901542	-0.0308925	0.0835196	0.37	0.77	0.00320535	11.2144	2.16331	0.584232	5.57391	1.05903	12.7084	0.39059	13
CC Mid-Ant:LV	1	axon guidance	0.0256013	0.0291807	0.877336	-0.0315918	0.0827943	0.38	0.77	0.000476605	13.5718	2.24144	0.453724	8.90069	1.0977	13.1724	0.356633	13
CC Post:LV	0.50	axon guidance	0.0254694	0.0291991	0.872268	-0.0317597	0.0826985	0.38	0.77	0.00122195	28.3374	3.30977	0.37506	0	0.982421	11.789	0.462767	13
CC Post:LV	1	axon guidance	0.0238023	0.0291923	0.815362	-0.0334136	0.0810182	0.41	0.77	0.00121766	25.1738	3.23378	0.45412	1.11339	1.01126	12.1351	0.434891	13
CC Total	0.50	axon guidance	-0.0245883	0.0292006	-0.842047	-0.0818205	0.0326439	0.4	0.77	0.0796133	16.0096	2.4193	0.429855	5.85197	1.06216	12.7459	0.387778	13
CC Total	1	axon guidance	-0.0210149	0.0292036	-0.7196	-0.0782529	0.0362231	0.47	0.77	0.177985	15.5809	2.35693	0.518918	5.80999	1.06168	12.7402	0.388203	13
CC:LV	1	axon guidance	0.0259379	0.0291667	0.889297	-0.0312278	0.0831035	0.37	0.77	0.00025261	12.6334	2.22778	0.580067	0.285106	1.00286	12.0343	0.442928	13
CC Post	5e-8	PKA	-0.0128991	0.0293017	-0.440218	-0.0703294	0.0445311	0.66	0.77	0.000714823	6.29614	0.877393	0.350781	0	0.378845	4.54614	0.97145	13
CC Ant	1	axon guidance	-0.0155178	0.0289946	-0.535194	-0.0723462	0.0413107	0.59	0.78	0.00199016	11.2222	2.71332	1.08033	22.1554	1.28461	15.4153	0.219506	13
CC Central	0.05	axon guidance	-0.0161803	0.0288834	-0.560195	-0.0727907	0.0404301	0.58	0.78	0.000428287	10.6878	2.39842	0.605567	15.9328	1.18953	14.2743	0.283536	13
CC Mid-Ant	1	axon guidance	0.0171854	0.0289943	0.592716	-0.0396424	0.0740131	0.55	0.78	0.00281158	34.2469	5.87357	0.321162	72.5647	3.64494	43.7392	1.69149e-05	13
CC Mid-Post:LV	0.50	axon guidance	0.0142581	0.0291199	0.489633	-0.0428159	0.0713321	0.62	0.78	7.25715e-05	12.2479	1.70713	0.550042	0	0.864836	10.378	0.582833	13
CC Mid-Post:LV	1	axon guidance	0.0131839	0.0291121	0.452865	-0.0438749	0.0702426	0.65	0.78	0.000158726	10.5194	1.68684	0.678198	0	0.900808	10.8097	0.545294	13
CC:LV	0.05	axon guidance	-0.0166243	0.0289739	-0.573768	-0.073412	0.0401634	0.57	0.78	0.00659954	35.0124	3.70955	0.822704	69.9498	3.32776	39.9332	7.3769e-05	13
LV	0.50	axon guidance	-0.0164673	0.0293512	-0.561042	-0.0739946	0.0410601	0.57	0.78	0.00602919	37.1291	4.247	0.34845	0	0.979543	11.7545	0.465591	13
LV	1	axon guidance	-0.0149237	0.0293494	-0.508485	-0.0724475	0.0426001	0.61	0.78	6.84773e-05	34.0036	4.10866	0.462321	0	0.957629	11.4916	0.487327	13
CC Mid-Ant	1e-4	PKA	0.0119528	0.0290904	0.410886	-0.0450633	0.0689689	0.68	0.78	0.000963655	23.6733	2.96465	0.294597	0	0.944422	11.3331	0.500611	13
CC Mid-Ant	0.50	PKA	0.0110684	0.0285479	0.387711	-0.0448846	0.0670213	0.7	0.79	0.0139905	29.5789	3.89628	0.539375	78.5754	4.66754	56.0105	1.19176e-07	13
CC Total	1e-5	PKA	-0.0115647	0.0291522	-0.3967	-0.0687019	0.0455726	0.69	0.79	0.000475004	7.04947	1.08424	0.247595	0	0.554796	6.65755	0.87939	13
CC Total	0.50	PRS-SZ	-0.0104585	0.0287774	-0.363429	-0.0668611	0.045944	0.72	0.79	0.00581567	7.68971	2.17009	0.999112	71.6989	3.53343	42.4012	2.85051e-05	13
LV	0.50	MIR137 targets	0.0566083	0.0293832	1.92655	-0.00098181	0.114198	0.054	0.8	0.00058968	13.4347	2.88052	0.93154	37.146	1.59099	19.0919	0.0863352	13
CC Total	1e-4	PKA	0.0103254	0.0290103	0.355921	-0.0465337	0.0671845	0.72	0.81	0.0147357	3.44188	0.999914	0.587954	0	0.742287	8.90744	0.710815	13
CC Ant:LV	1e-4	MIR137 targets	-0.0496532	0.0290209	-1.71095	-0.106533	0.00722676	0.087	0.85	0.00367732	5.59655	1.15174	0.248712	0	0.634844	7.61813	0.814215	13
CC Central:LV	1e-5	MIR137 targets	-0.0526478	0.0290935	-1.80961	-0.10967	0.0043743	0.07	0.85	0.0985369	5.95633	1.87516	1.12506	22.5645	1.2914	15.4968	0.215387	13
CC Mid-Ant	1e-4	MIR137 targets	-0.0464964	0.0291457	-1.59531	-0.103621	0.0106281	0.11	0.85	5.87645e-07	20.4202	3.20271	1.21893	0	0.980332	11.764	0.464816	13
CC Mid-Ant:LV	1e-4	MIR137 targets	-0.0470567	0.0290871	-1.61779	-0.104066	0.00995289	0.11	0.85	0.0356383	3.16026	0.843782	0.558227	0	0.582092	6.9851	0.858597	13
CC Mid-Post	1e-5	MIR137 targets	0.0454556	0.0269774	1.68495	-0.0074191	0.0983303	0.092	0.85	0.00379415	6.46503	1.37197	0.471631	75.7648	4.12622	49.5147	1.69976e-06	13
CC Mid-Post:LV	1e-4	MIR137 targets	-0.0492197	0.0289689	-1.69905	-0.105998	0.00755826	0.089	0.85	0.0165346	3.36176	1.05331	0.647561	0	0.623006	7.47607	0.824618	13
CC:LV	1e-4	MIR137 targets	-0.050053	0.0290437	-1.72337	-0.106978	0.00687151	0.085	0.85	0.00012089	3.96508	0.996512	0.48158	0	0.622083	7.465	0.825419	13
CC Post	0.05	MIR137 targets	0.0411977	0.0291546	1.41308	-0.0159443	0.0983397	0.16	0.86	1.12134e-05	28.2275	5.26199	1.22049	52.2675	2.09501	25.1401	0.0141728	13
CC Total	1e-5	MIR137 targets	-0.0417944	0.0292629	-1.42824	-0.0991486	0.0155598	0.15	0.86	0.0197968	3.34406	1.0844	0.367024	0	0.515511	6.18613	0.90641	13
CC Total	1e-4	MIR137 targets	-0.0434568	0.0290413	-1.49638	-0.100377	0.013463	0.13	0.86	0.00228499	8.98902	1.88827	0.48269	11.9815	1.13612	13.6335	0.324722	13
LV	1e-4	MIR137 targets	0.041535	0.029236	1.42068	-0.0157666	0.0988365	0.16	0.86	0.00398529	11.8191	1.7372	0.366729	0	0.492604	5.91125	0.92049	13
LV	0.05	MIR137 targets	0.0442846	0.0291453	1.51944	-0.0128392	0.101408	0.13	0.86	0.0238842	21.3606	3.86963	1.57271	49.5995	1.98411	23.8093	0.0215903	13
CC Ant	0.50	PRS-SZ	-0.00740612	0.0295405	-0.250711	-0.0653044	0.0504922	0.8	0.86	0.00127423	9.84541	2.10114	0.642488	0	0.911026	10.9323	0.534728	13
CC Ant	1	PRS-SZ	-0.00749125	0.0295548	-0.25347	-0.0654177	0.0504352	0.8	0.86	0.000186548	11.3907	2.18927	0.632066	0	0.889701	10.6764	0.556835	13
CC Post	0.05	PRS-SZ	0.00628519	0.0297672	0.211145	-0.0520574	0.0646277	0.83	0.88	0.00139933	9.99427	2.41934	0.583747	26.6054	1.3625	16.35	0.175727	13
CC Mid-Ant	5e-8	PKA	-0.00640318	0.0291898	-0.219364	-0.0636142	0.0508078	0.83	0.89	0.0179741	13.5577	1.23488	0.104619	0	0.509483	6.11379	0.910237	13
CC Post	0.50	PRS-SZ	-0.00593993	0.0297848	-0.199428	-0.0643171	0.0524373	0.84	0.89	0.00211072	8.79699	2.53857	1.07479	36.6876	1.57947	18.9536	0.0896534	13
CC Post:LV	1e-4	MIR137 targets	-0.0378448	0.029062	-1.30221	-0.0948052	0.0191157	0.19	0.91	0.00018605	5.77494	1.28191	0.281637	0	0.731698	8.78038	0.721566	13
CC:LV	1e-5	MIR137 targets	-0.0377462	0.0290693	-1.29849	-0.0947209	0.0192286	0.19	0.91	0.0110563	7.13104	2.11108	0.916976	29.7144	1.42277	17.0732	0.146864	13
CC Post	1e-5	PRS-SZ	0.00468772	0.0290535	0.161348	-0.0522561	0.0616315	0.87	0.91	0.017509	30.5015	4.89712	0.70362	40.6525	1.68499	20.2199	0.0630393	13
CC Ant	1e-5	MIR137 targets	-0.036849	0.0290275	-1.26945	-0.0937417	0.0200438	0.2	0.92	0.00518969	20.1158	2.89743	0.816646	5.03694	1.05304	12.6365	0.396006	13
CC Mid-Post:LV	1e-5	MIR137 targets	-0.0373116	0.0290524	-1.28428	-0.0942534	0.0196301	0.2	0.92	0.00800234	8.03683	1.71056	0.621979	5.62587	1.05961	12.7153	0.390065	13
CC Ant	5e-8	LTP	-0.0152447	0.0289269	-0.527006	-0.0719404	0.0414511	0.6	0.93	0.002993	6.89084	1.49559	0.792339	8.13459	1.08855	13.0626	0.364508	13
CC Ant	1e-5	LTP	-0.0134803	0.0289839	-0.465097	-0.0702877	0.043327	0.64	0.93	7.27534e-05	9.5405	1.18552	0.480543	0	0.852248	10.227	0.596056	13
CC Ant	1e-4	LTP	-0.0294827	0.0290259	-1.01574	-0.0863723	0.027407	0.31	0.93	0.000439271	2.32573	0.865517	0.614036	0	0.587506	7.05007	0.854287	13
CC Ant	0.05	LTP	-0.0302217	0.0289869	-1.0426	-0.0870349	0.0265915	0.3	0.93	0.00453642	12.9185	1.86764	0.311262	0	0.671667	8.06001	0.780423	13
CC Ant	0.50	LTP	-0.0339815	0.0289368	-1.17433	-0.0906966	0.0227336	0.24	0.93	5.01915e-05	13.421	1.81686	0.399286	0	0.716353	8.59624	0.736975	13
CC Ant	1	LTP	-0.0321582	0.0289324	-1.1115	-0.0888647	0.0245482	0.27	0.93	0.00401633	12.1637	1.67028	0.416264	0	0.685169	8.22203	0.767547	13
CC Ant:LV	1e-4	LTP	-0.0202366	0.0291349	-0.694584	-0.07734	0.0368667	0.49	0.93	0.0356987	20.0558	1.96301	0.235931	0	0.533045	6.39654	0.894789	13
CC Ant:LV	0.05	LTP	0.0210473	0.029027	0.725094	-0.0358445	0.0779391	0.47	0.93	0.000732728	22.1609	2.59441	0.133714	0	0.775164	9.30196	0.676945	13
CC Ant:LV	0.50	LTP	0.0265974	0.0289915	0.91742	-0.0302249	0.0834196	0.36	0.93	0.00468004	21.9801	2.55465	0.161166	0	0.732073	8.78488	0.721187	13
CC Ant:LV	1	LTP	0.0243416	0.028977	0.840032	-0.0324523	0.0811355	0.4	0.93	0.000802436	22.0743	2.57896	0.10807	0	0.748093	8.97712	0.704884	13
CC Central	5e-8	LTP	-0.016734	0.0284823	-0.587523	-0.0725583	0.0390903	0.56	0.93	0.0236827	13.2752	2.03976	0.47741	0	0.822966	9.87559	0.626874	13
CC Central	1e-5	LTP	-0.014649	0.0286485	-0.511336	-0.0707991	0.041501	0.61	0.93	2.5889e-05	8.36364	1.46683	0.7068	0	0.666475	7.9977	0.78531	13
CC Central	1e-4	LTP	-0.0290593	0.0286784	-1.01328	-0.0852679	0.0271493	0.31	0.93	0.00481839	3.75874	1.30111	0.893372	0	0.846713	10.1606	0.601877	13
CC Central:LV	0.05	LTP	0.0200542	0.02878	0.69681	-0.0363535	0.0764619	0.49	0.93	0.00120073	28.5789	3.4534	0.237984	34.4111	1.52465	18.2958	0.107001	13
CC Central:LV	0.50	LTP	0.0264107	0.028747	0.918728	-0.0299325	0.0827538	0.36	0.93	0.00710677	28.4687	3.28078	0.449164	29.6178	1.42081	17.0498	0.147735	13
CC Central:LV	1	LTP	0.0241728	0.0287266	0.841479	-0.0321303	0.0804759	0.4	0.93	0.00287554	28.5263	3.29475	0.352253	31.5633	1.4612	17.5344	0.130575	13
CC Mid-Ant	5e-8	LTP	-0.0140192	0.0290171	-0.483136	-0.0708916	0.0428532	0.63	0.93	0.0150974	25.9497	3.8721	0.624829	39.3596	1.64907	19.7888	0.0711883	13
CC Mid-Ant	1e-4	LTP	-0.0162988	0.0289767	-0.562481	-0.0730922	0.0404945	0.57	0.93	0.0147615	27.4256	4.28972	1.20172	54.416	2.19375	26.325	0.00965252	13
CC Mid-Ant	0.05	LTP	-0.0233229	0.0289622	-0.805289	-0.0800877	0.0334419	0.42	0.93	0.00228057	26.0604	4.46434	0.40843	43.1231	1.75818	21.0982	0.0489607	13
CC Mid-Ant	0.50	LTP	-0.0214734	0.0289424	-0.741937	-0.0781994	0.0352526	0.46	0.93	0.000328432	26.19	4.08389	0.127719	34.9754	1.53788	18.4546	0.10257	13
CC Mid-Ant	1	LTP	-0.0220326	0.0289363	-0.761417	-0.0787466	0.0346815	0.45	0.93	0.000355597	26.1228	3.99589	0.156754	34.0813	1.51702	18.2042	0.109628	13
CC Mid-Ant:LV	1e-4	LTP	-0.0155339	0.0290412	-0.534893	-0.0724536	0.0413858	0.59	0.93	0.070677	17.0297	2.17479	0.54793	1.95101	1.0199	12.2388	0.426699	13
CC Mid-Ant:LV	0.50	LTP	0.0194421	0.0287772	0.675609	-0.0369602	0.0758445	0.5	0.93	0.017856	18.033	2.64515	0.466094	14.3297	1.16727	14.0072	0.30025	13
CC Mid-Ant:LV	1	LTP	0.0170172	0.0287598	0.591701	-0.039351	0.0733854	0.55	0.93	0.00652718	18.0802	2.64709	0.5529	15.928	1.18946	14.2735	0.283587	13
CC Mid-Post	5e-8	LTP	-0.0139063	0.0288874	-0.481396	-0.0705245	0.0427119	0.63	0.93	0.141443	19.8462	2.08824	0.487856	0	0.908046	10.8966	0.537804	13
CC Mid-Post	1e-4	LTP	-0.0338075	0.0289493	-1.16782	-0.0905471	0.0229321	0.24	0.93	0.035852	9.13073	1.99567	1.07472	0	0.861978	10.3437	0.585832	13
CC Mid-Post	0.50	LTP	0.0163531	0.0287569	0.568666	-0.0400094	0.0727155	0.57	0.93	0.00631085	10.8731	1.9606	0.890916	14.6985	1.17231	14.0678	0.296403	13
CC Mid-Post	1	LTP	0.0156974	0.0287557	0.545888	-0.0406627	0.0720575	0.59	0.93	0.00869187	10.3425	1.8425	0.877414	10.0836	1.11214	13.3457	0.34442	13
CC Mid-Post:LV	1e-4	LTP	-0.0146702	0.0290309	-0.505331	-0.0715698	0.0422294	0.61	0.93	0.00585881	24.3814	2.43708	0.256567	0	0.748238	8.97885	0.704736	13
CC Mid-Post:LV	0.05	LTP	0.0306898	0.028809	1.06528	-0.0257748	0.0871544	0.29	0.93	0.0211526	25.9395	3.22855	0.493458	15.481	1.18317	14.198	0.288244	13
CC Mid-Post:LV	0.50	LTP	0.0391519	0.0287591	1.36138	-0.0172148	0.0955186	0.17	0.93	0.0140173	25.8108	3.16248	0.596901	15.0475	1.17713	14.1255	0.292763	13
CC Mid-Post:LV	1	LTP	0.0370447	0.0287448	1.28875	-0.019294	0.0933834	0.2	0.93	0.033542	25.878	3.15819	0.60373	16.1984	1.19329	14.3195	0.280771	13
CC Post	5e-8	LTP	-0.0243252	0.0290477	-0.837423	-0.0812575	0.0326072	0.4	0.93	0.0139769	28.9305	5.42229	0.746627	54.5759	2.20147	26.4177	0.00936354	13
CC Post	1e-5	LTP	-0.0184961	0.0290454	-0.6368	-0.0754239	0.0384318	0.52	0.93	0.224683	30.5769	4.43827	0.709403	56.0355	2.27456	27.2948	0.00700624	13
CC Post	1e-4	LTP	-0.0143375	0.0290644	-0.493299	-0.0713027	0.0426278	0.62	0.93	0.0695726	30.578	4.31181	1.21079	59.0271	2.44064	29.2876	0.00357028	13
CC Post	0.05	LTP	-0.0227056	0.0289953	-0.783078	-0.0795353	0.0341242	0.43	0.93	0.00456709	29.0541	4.85604	1.55938	56.9082	2.32063	27.8475	0.00582323	13
CC Post	0.50	LTP	-0.0222009	0.0288785	-0.768769	-0.0788018	0.0344	0.44	0.93	0.00193438	29.1988	5.46453	2.31016	63.7443	2.75818	33.0982	0.000934436	13
CC Post	1	LTP	-0.0223435	0.0288661	-0.774039	-0.07892	0.034233	0.44	0.93	0.00588939	29.1238	5.45307	2.28024	64.0546	2.78199	33.3839	0.000843045	13
CC Post:LV	1e-4	LTP	-0.0147963	0.0291009	-0.508448	-0.071833	0.0422404	0.61	0.93	0.0411666	47.8914	4.58137	0.326866	16.8727	1.20297	14.4357	0.273755	13
CC Post:LV	0.05	LTP	0.0187332	0.0287809	0.650891	-0.0376764	0.0751428	0.52	0.93	0.000519933	49.9398	5.80812	0.74188	56.4184	2.29455	27.5346	0.00646732	13
CC Post:LV	0.50	LTP	0.0263906	0.0287218	0.918834	-0.0299032	0.0826843	0.36	0.93	5.81537e-07	49.7779	5.78871	0.768442	57.2186	2.33747	28.0496	0.00544038	13
CC Post:LV	1	LTP	0.0233616	0.0287024	0.813925	-0.032894	0.0796172	0.42	0.93	0.00288387	49.8626	5.80178	0.774644	58.0436	2.38343	28.6011	0.00451385	13
CC Total	5e-8	LTP	-0.0247243	0.0286556	-0.862807	-0.0808883	0.0314397	0.39	0.93	0.0243965	13.452	2.679	1.05695	29.0768	1.40998	16.9197	0.152643	13
CC Total	1e-5	LTP	-0.0180948	0.0288434	-0.627345	-0.0746269	0.0384373	0.53	0.93	0.0806643	8.9884	2.02581	0.620626	17.8605	1.21744	14.6093	0.263501	13
CC Total	1e-4	LTP	-0.0316106	0.0288822	-1.09447	-0.0882186	0.0249975	0.27	0.93	0.0358126	5.39521	1.78772	1.52564	19.4723	1.24181	14.9017	0.246856	13
CC Total	0.05	LTP	-0.0266024	0.0285295	-0.932453	-0.0825191	0.0293144	0.35	0.93	0.0535886	18.4979	2.47448	0.796324	31.6371	1.46278	17.5534	0.12994	13
CC Total	0.50	LTP	-0.0258078	0.0284365	-0.907558	-0.0815424	0.0299268	0.36	0.93	0.0106603	22.9443	2.96942	0.886974	42.053	1.72572	20.7086	0.0548141	13
CC Total	1	LTP	-0.0256032	0.0284239	-0.900764	-0.0813129	0.0301065	0.37	0.93	0.0173594	22.0615	2.88359	0.930685	41.7249	1.716	20.592	0.0566838	13
CC:LV	1e-4	LTP	-0.014958	0.0291134	-0.513783	-0.0720193	0.0421033	0.61	0.93	0.0484001	29.4268	2.84057	0.331597	0	0.788422	9.46106	0.663127	13
CC:LV	0.05	LTP	0.0238097	0.0289229	0.823214	-0.0328781	0.0804976	0.41	0.93	0.00277213	31.3223	3.72987	0.327871	19.3485	1.2399	14.8788	0.248129	13
CC:LV	0.50	LTP	0.0309888	0.0288838	1.07288	-0.0256225	0.0876	0.28	0.93	0.0262494	31.1656	3.59786	0.423394	15.6674	1.18578	14.2294	0.286301	13
CC:LV	1	LTP	0.0285697	0.0288677	0.989677	-0.02801	0.0851494	0.32	0.93	0.0145983	31.2474	3.61357	0.343134	17.5015	1.21214	14.5457	0.267224	13
LV	1e-5	LTP	0.039375	0.0288931	1.36278	-0.0172546	0.0960045	0.17	0.93	0.0124141	53.3217	5.94964	0.358614	68.7366	3.19863	38.3836	0.000132886	13
LV	1e-4	LTP	0.0558783	0.0289661	1.9291	-0.00089415	0.112651	0.054	0.93	0.00117056	53.3206	5.43786	0.130624	66.1034	2.95015	35.4018	0.000404042	13
CC Ant:LV	1e-5	MIR137 targets	-0.0364135	0.0290198	-1.25478	-0.0932912	0.0204642	0.21	0.93	0.0239922	13.0243	2.60026	0.907166	36.8906	1.58455	19.0146	0.0881769	13
CC Central:LV	1e-4	LTP	-0.012038	0.0290655	-0.414169	-0.0690053	0.0449293	0.68	0.94	0.0443477	27.2121	2.69806	0.400788	0.30459	1.00306	12.0367	0.44274	13
CC Mid-Ant:LV	0.05	LTP	0.012357	0.0287973	0.429102	-0.0440846	0.0687986	0.67	0.94	0.00207729	18.1234	2.93717	0.571023	26.3061	1.35696	16.2836	0.178591	13
CC Post	1	PRS-SZ	-0.00345721	0.0298038	-0.115999	-0.0618717	0.0549572	0.91	0.94	0.00142145	8.11271	2.43243	1.15417	33.8403	1.51149	18.1379	0.111567	13
CC Central	0.05	LTP	-0.00991438	0.0283029	-0.350295	-0.065387	0.0455583	0.73	0.95	0.0273662	11.7705	1.6835	0.799559	0	0.991373	11.8965	0.45403	13
CC Mid-Post	1e-5	LTP	-0.0101137	0.0289449	-0.349413	-0.0668446	0.0466172	0.73	0.95	0.00443234	16.6705	1.85551	0.638963	0	0.78972	9.47664	0.66177	13
CC Mid-Post	0.05	LTP	0.00935312	0.0288311	0.324411	-0.0471548	0.065861	0.75	0.96	0.0128914	7.4122	1.75669	0.667873	3.38587	1.03505	12.4205	0.412523	13
CC Post:LV	5e-8	LTP	-0.00877531	0.0288838	-0.303814	-0.0653865	0.0478359	0.76	0.96	0.0401581	50.0736	5.09289	0.520488	52.1162	2.08839	25.0606	0.0145381	13
CC Ant:LV	1e-4	PKA	0.00293081	0.0289468	0.101248	-0.0538038	0.0596655	0.92	0.96	0.00372167	8.13083	2.00458	0.759674	14.5827	1.17072	14.0487	0.297611	13
CC Mid-Ant	1e-5	PKA	-0.00300668	0.0292562	-0.102771	-0.0603479	0.0543345	0.92	0.96	2.95357e-05	19.9624	2.22754	0.204576	0	0.5209	6.2508	0.902915	13
CC Mid-Ant:LV	1e-4	PKA	-0.00367389	0.0290151	-0.12662	-0.0605424	0.0531946	0.9	0.96	0.000194599	5.15134	1.69538	1.03822	0	0.995017	11.9402	0.450494	13
CC Post:LV	1e-4	PKA	-0.0023306	0.0289714	-0.0804449	-0.0591135	0.0544523	0.94	0.96	0.0209074	11.6555	2.91034	1.17042	21.4791	1.27355	15.2826	0.226347	13
CC Total	5e-8	PKA	-0.00261953	0.0289273	-0.0905554	-0.059316	0.054077	0.93	0.96	0.00541056	11.7778	2.15683	0.224647	0	0.741242	8.8949	0.71188	13
CC Ant	5e-8	ephrin	-0.0179028	0.0289874	-0.617605	-0.0747171	0.0389115	0.54	0.97	0.00014269	13.5509	1.48236	0.138426	0	0.279926	3.35911	0.992434	13
CC Ant	1e-5	ephrin	-0.012525	0.0289208	-0.433078	-0.0692087	0.0441588	0.66	0.97	0.00688799	23.3278	2.29232	0.318924	0	0.770561	9.24673	0.681724	13
CC Ant	1e-4	ephrin	-0.034319	0.0289076	-1.1872	-0.0909768	0.0223387	0.24	0.97	0.00267203	42.6888	4.20844	0.709523	48.1169	1.92741	23.1289	0.0266511	13
CC Ant	0.05	ephrin	-0.0154315	0.0288988	-0.533984	-0.0720722	0.0412092	0.59	0.97	0.00112967	31.2081	2.85349	0.234589	9.25591	1.102	13.224	0.352972	13
CC Ant	0.50	ephrin	-0.0218681	0.0288284	-0.758562	-0.0783708	0.0346345	0.45	0.97	0.0183994	30.8013	3.04819	0.4604	8.22799	1.08966	13.0759	0.363549	13
CC Ant	1	ephrin	-0.0217197	0.0288267	-0.753456	-0.0782191	0.0347797	0.45	0.97	0.0122048	31.9145	3.14986	0.471	11.7356	1.13296	13.5955	0.327279	13
CC Ant:LV	1e-4	ephrin	-0.0171861	0.0286823	-0.599187	-0.0734024	0.0390302	0.55	0.97	0.00033488	29.7078	2.98444	0.444313	47.6921	1.91176	22.9411	0.0282303	13
CC Ant:LV	0.05	ephrin	0.0245677	0.0289398	0.848924	-0.0321533	0.0812887	0.4	0.97	3.02559e-05	24.2874	3.32167	0.643202	1.46615	1.01488	12.1786	0.431448	13
CC Ant:LV	0.50	ephrin	0.0370685	0.0289137	1.28204	-0.0196012	0.0937383	0.2	0.97	0.00763748	17.7121	2.53394	1.10385	0	0.900866	10.8104	0.545234	13
CC Ant:LV	1	ephrin	0.0368764	0.0289248	1.27491	-0.0198151	0.093568	0.2	0.97	0.0087784	17.4923	2.50626	0.932367	0	0.869549	10.4346	0.577892	13
CC Central	1e-4	ephrin	-0.0129533	0.0279043	-0.464206	-0.0676447	0.0417381	0.64	0.97	0.0451054	7.79817	1.85442	1.0388	13.2358	1.15255	13.8306	0.311657	13
CC Central	0.05	ephrin	0.00771188	0.028283	0.272669	-0.0477218	0.0631455	0.79	0.97	0.1034	30.571	3.14187	0.503464	37.5219	1.60056	19.2067	0.0836602	13
CC Central	0.50	ephrin	0.0269262	0.0284304	0.947093	-0.0287963	0.0826487	0.34	0.97	0.0300707	20.5118	2.43812	0.822781	23.1506	1.30125	15.615	0.209515	13
CC Central	1	ephrin	0.0277472	0.0284627	0.974862	-0.0280387	0.0835331	0.33	0.97	0.0160253	19.6476	2.3736	0.818728	21.4787	1.27354	15.2825	0.226351	13
CC Central:LV	5e-8	ephrin	0.0130987	0.0289621	0.452272	-0.0436659	0.0698634	0.65	0.97	0.019904	19.3348	2.90708	1.17245	29.4188	1.41681	17.0017	0.149533	13
CC Central:LV	1e-5	ephrin	-0.0429114	0.0276866	-1.5499	-0.0971762	0.0113533	0.12	0.97	0.0722367	30.4866	3.54609	0.811695	75.1818	4.0293	48.3516	2.71454e-06	13
CC Central:LV	0.05	ephrin	0.0112213	0.0285341	0.393258	-0.0447046	0.0671471	0.69	0.97	0.00480935	29.7592	3.49913	0.577859	59.6953	2.4811	29.7732	0.00302048	13
CC Central:LV	0.50	ephrin	0.0472298	0.0288691	1.636	-0.00935257	0.103812	0.1	0.97	0.00390641	25.4937	3.04752	1.2466	14.0473	1.16343	13.9612	0.303195	13
CC Central:LV	1	ephrin	0.0470098	0.0288873	1.62735	-0.00960819	0.103628	0.1	0.97	0.0144542	25.3226	2.99992	1.22533	11.0061	1.12367	13.4841	0.334859	13
CC Mid-Ant	1e-5	ephrin	0.00759737	0.029219	0.260015	-0.0496709	0.0648656	0.79	0.97	1.78456e-05	13.7785	1.5779	0.356455	0	0.439078	5.26894	0.948387	13
CC Mid-Ant	1e-4	ephrin	-0.0150455	0.0292834	-0.513789	-0.07244	0.0423489	0.61	0.97	0.033542	17.2003	2.33323	0.455637	0	0.666285	7.99542	0.785488	13
CC Mid-Ant	0.50	ephrin	0.0228567	0.0287434	0.7952	-0.0334792	0.0791927	0.43	0.97	0.00462934	28.6069	3.06935	0.173722	44.9337	1.81599	21.7919	0.0399191	13
CC Mid-Ant	1	ephrin	0.0229839	0.0287419	0.799664	-0.0333493	0.079317	0.42	0.97	0.00906238	28.7007	3.0411	0.14291	47.4476	1.90286	22.8343	0.0291656	13
CC Mid-Ant:LV	0.05	ephrin	0.010439	0.0286938	0.363808	-0.0457998	0.0666779	0.72	0.97	0.0537873	19.1302	2.4293	0.63265	31.4715	1.45925	17.511	0.131366	13
CC Mid-Ant:LV	0.50	ephrin	0.0336698	0.0289313	1.16379	-0.0230344	0.0903741	0.24	0.97	0.000111281	15.7155	1.95747	0.970806	0	0.814922	9.77906	0.635336	13
CC Mid-Ant:LV	1	ephrin	0.0327583	0.0289507	1.13152	-0.0239841	0.0895007	0.26	0.97	9.46752e-05	15.5874	1.90403	0.839393	0	0.777464	9.32957	0.674552	13
CC Mid-Post	5e-8	ephrin	0.00965403	0.028957	0.333391	-0.0471007	0.0664088	0.74	0.97	0.00642153	1.75002	0.485549	0.110866	0	0.230797	2.76956	0.996964	13
CC Mid-Post	1e-5	ephrin	0.0138025	0.0288761	0.477991	-0.0427936	0.0703986	0.63	0.97	0.00280167	2.97467	0.525781	0.141197	0	0.506953	6.08343	0.911818	13
CC Mid-Post	1e-4	ephrin	-0.0135769	0.0289874	-0.468373	-0.0703911	0.0432373	0.64	0.97	0.017833	5.713	1.08925	0.531307	0	0.685193	8.22232	0.767525	13
CC Mid-Post	0.05	ephrin	0.0233986	0.0288685	0.810523	-0.0331827	0.0799799	0.42	0.97	0.00017037	12.4737	1.39595	0.361173	0	0.786757	9.44109	0.664865	13
CC Mid-Post	0.50	ephrin	0.0331216	0.0288032	1.14993	-0.0233317	0.0895748	0.25	0.97	0.000171507	6.3531	0.966847	0.199903	0	0.587547	7.05057	0.854254	13
CC Mid-Post	1	ephrin	0.0336684	0.0288158	1.1684	-0.0228095	0.0901463	0.24	0.97	0.016655	6.22535	0.963505	0.193781	0	0.571313	6.85575	0.866997	13
CC Mid-Post:LV	5e-8	ephrin	0.0118178	0.0289408	0.408345	-0.0449051	0.0685407	0.68	0.97	0.0584581	20.7762	2.43927	0.621224	0	0.91488	10.9786	0.530757	13
CC Mid-Post:LV	0.05	ephrin	0.02876	0.0286935	1.00232	-0.0274783	0.0849983	0.32	0.97	0.0236863	27.372	2.97459	0.764959	34.8632	1.53523	18.4228	0.103444	13
CC Mid-Post:LV	0.50	ephrin	0.0515634	0.0288155	1.78943	-0.00491393	0.108041	0.074	0.97	0.00516459	22.5077	2.6316	1.03388	0	0.950792	11.4095	0.494188	13
CC Mid-Post:LV	1	ephrin	0.0513666	0.028832	1.78159	-0.00514301	0.107876	0.075	0.97	0.00368808	22.325	2.58084	1.10281	0	0.908942	10.9073	0.536879	13
CC Post	1e-5	ephrin	0.0132218	0.0292098	0.452649	-0.0440284	0.070472	0.65	0.97	0.017309	20.5095	3.71657	0.661458	17.6327	1.21407	14.5689	0.265863	13
CC Post	1e-4	ephrin	-0.0216081	0.0293912	-0.735191	-0.0792138	0.0359975	0.46	0.97	0.0114287	19.1693	2.88588	0.516818	0	0.684684	8.21621	0.768014	13
CC Post	0.05	ephrin	-0.00492379	0.0291907	-0.168677	-0.0621366	0.052289	0.87	0.97	0.00391243	27.1306	2.81643	0.291616	11.474	1.12961	13.5553	0.329999	13
CC Post	0.50	ephrin	-0.0148854	0.0287881	-0.517068	-0.0713091	0.0415383	0.61	0.97	0.00363179	31.8971	3.45303	0.373509	59.4325	2.46503	29.5803	0.00322833	13
CC Post	1	ephrin	-0.0155396	0.0287874	-0.539804	-0.0719618	0.0408827	0.59	0.97	0.00209734	32.0019	3.44652	0.459173	60.7868	2.55016	30.602	0.00226469	13
CC Post:LV	5e-8	ephrin	0.0143368	0.0290615	0.493326	-0.0426227	0.0712963	0.62	0.97	0.000580371	30.5754	3.12084	0.603571	0	0.872031	10.4644	0.575291	13
CC Post:LV	1e-5	ephrin	-0.00832289	0.0286211	-0.290795	-0.0644192	0.0477735	0.77	0.97	0.0160015	51.1032	4.67165	0.19715	60.2303	2.51448	30.1738	0.00262904	13
CC Post:LV	0.05	ephrin	0.00896801	0.0286033	0.31353	-0.0470935	0.0650295	0.75	0.97	0.00148964	51.6199	4.62195	0.730377	69.411	3.26915	39.2298	9.64421e-05	13
CC Post:LV	0.50	ephrin	0.0484474	0.0289331	1.67446	-0.00826047	0.105155	0.094	0.97	0.0167852	45.2284	4.23992	0.822404	3.84237	1.03996	12.4795	0.407977	13
CC Post:LV	1	ephrin	0.0482244	0.0289492	1.66583	-0.00851489	0.104964	0.096	0.97	0.00973553	44.9594	4.21021	0.803229	0	0.991668	11.9	0.453743	13
CC Total	5e-8	ephrin	-0.0186422	0.0283133	-0.658426	-0.0741353	0.0368508	0.51	0.97	0.00353871	4.48426	0.689068	0.3756	0	0.845276	10.1433	0.60339	13
CC Total	0.05	ephrin	-0.00611765	0.0285877	-0.213996	-0.0621484	0.0499131	0.83	0.97	0.0111835	11.6011	1.75835	0.424274	0	0.820368	9.84442	0.629607	13
CC Total	0.50	ephrin	0.00651318	0.0288355	0.225873	-0.0500034	0.0630298	0.82	0.97	3.30178e-05	8.14163	1.48997	0.25808	0	0.67765	8.1318	0.774748	13
CC Total	1	ephrin	0.00678102	0.0288599	0.234963	-0.0497833	0.0633454	0.81	0.97	0.00135381	8.40204	1.52327	0.21879	0	0.669812	8.03774	0.782174	13
CC:LV	5e-8	ephrin	0.00889982	0.0289805	0.307097	-0.0479009	0.0657005	0.76	0.97	0.0669568	25.2367	3.04298	0.717026	16.9652	1.20431	14.4518	0.272793	13
CC:LV	0.05	ephrin	0.0235061	0.0288337	0.815231	-0.0330069	0.080019	0.41	0.97	0.00092827	33.0681	3.46429	0.81249	32.0835	1.4724	17.6688	0.126124	13
CC:LV	0.50	ephrin	0.0451626	0.028922	1.56153	-0.0115235	0.101849	0.12	0.97	0.00155899	27.1505	2.90965	1.01037	0	0.897341	10.7681	0.54889	13
CC:LV	1	ephrin	0.044776	0.0289368	1.54737	-0.0119391	0.101491	0.12	0.97	0.0125779	26.9287	2.86619	1.09055	0	0.858369	10.3004	0.589623	13
LV	5e-8	ephrin	0.00685533	0.0292194	0.234616	-0.0504136	0.0641243	0.81	0.97	7.12682e-05	23.587	2.62124	0.655767	0	0.810366	9.72439	0.640125	13
LV	1e-5	ephrin	0.01428	0.0290674	0.49127	-0.0426912	0.0712511	0.62	0.97	0.00832284	48.6609	4.70284	0.941485	29.8439	1.42539	17.1047	0.1457	13
LV	1e-4	ephrin	0.038182	0.0290224	1.3156	-0.0187009	0.0950648	0.19	0.97	0.000113682	52.0683	5.0329	0.668576	54.3708	2.19158	26.2989	0.00973527	13
LV	0.50	ephrin	0.0175289	0.028796	0.608727	-0.0389102	0.073968	0.54	0.97	0.00201223	51.5927	6.27363	1.11038	64.934	2.85177	34.2212	0.000622429	13
LV	1	ephrin	0.0140966	0.0288306	0.488945	-0.0424104	0.0706036	0.62	0.97	0.000701622	51.4041	6.17153	0.994913	63.5208	2.74129	32.8955	0.00100505	13
CC Central	1	LTP	-0.00777001	0.028199	-0.275541	-0.0630391	0.0474991	0.78	0.97	0.0735092	14.5839	1.91796	0.83498	13.6457	1.15802	13.8962	0.307383	13
CC Post	1e-4	PKA	-0.00169509	0.0291688	-0.0581131	-0.0588649	0.0554747	0.95	0.97	0.0167078	26.4113	2.97702	1.10213	14.9478	1.17575	14.109	0.293803	13
CC Central	1e-5	ephrin	-0.00279822	0.0271496	-0.103067	-0.0560105	0.0504141	0.92	0.98	0.0195927	2.78958	0.701289	0.227679	0	0.775097	9.30116	0.677015	13
CC Central	0.50	LTP	-0.00713076	0.0282108	-0.252767	-0.0624229	0.0481614	0.8	0.98	0.0213254	14.673	1.94597	0.764922	13.4784	1.15578	13.8694	0.309127	13
CC Ant	1e-4	MIR137 targets	-0.0289006	0.0288102	-1.00314	-0.0853674	0.0275663	0.32	0.98	0.00343123	19.3344	2.92527	0.701635	41.3337	1.70456	20.4547	0.0589593	13
CC Mid-Ant	1e-5	MIR137 targets	-0.032729	0.0292425	-1.11923	-0.0900431	0.0245852	0.26	0.98	0.046909	19.2388	3.53895	0.90261	26.403	1.35875	16.305	0.177662	13
CC Mid-Ant:LV	1e-5	MIR137 targets	-0.0322001	0.0290936	-1.10678	-0.0892225	0.0248222	0.27	0.98	0.0317519	5.7735	2.1319	1.0876	35.4404	1.54896	18.5875	0.0989825	13
CC Post:LV	1e-5	MIR137 targets	-0.030099	0.0290926	-1.03459	-0.0871194	0.0269214	0.3	0.98	0.00804086	7.20314	2.16408	0.769668	30.5902	1.44072	17.2886	0.139059	13
LV	1e-5	MIR137 targets	0.0318469	0.0292578	1.08849	-0.0254973	0.089191	0.28	0.98	0.0018612	11.0869	2.56584	0.460993	19.9018	1.24847	14.9816	0.242444	13
CC Ant	1e-5	PRS-SZ	0.00145128	0.0287872	0.0504142	-0.0549706	0.0578732	0.96	0.98	0.114377	3.76625	1.08219	0.81719	0	0.943076	11.3169	0.501972	13
CC Ant	1e-4	PRS-SZ	-0.000780172	0.0291039	-0.0268064	-0.0578228	0.0562625	0.98	0.98	0.0141994	16.9974	2.07267	0.555014	0	0.845418	10.145	0.60324	13
CC Ant:LV	0.05	axon guidance	-0.000597961	0.0291461	-0.020516	-0.0577232	0.0565273	0.98	0.99	0.0697386	27.0827	3.0977	0.815013	29.4515	1.41747	17.0096	0.149237	13
CC Mid-Ant	0.05	ephrin	0.00236373	0.029127	0.0811526	-0.0547242	0.0594516	0.94	0.99	0.000572103	24.3368	3.3789	0.253094	0	0.893098	10.7172	0.5533	13
CC Ant	5e-8	MIR137 targets	-0.00212661	0.0289818	-0.0733773	-0.0589299	0.0546767	0.94	0.99	0.00266468	23.7836	2.74916	0.339889	5.04208	1.0531	12.6372	0.395954	13
CC Ant	0.05	MIR137 targets	0.0200617	0.0289579	0.692789	-0.0366947	0.0768181	0.49	0.99	0.108588	15.1703	2.50376	1.63705	20.7923	1.2625	15.15	0.233333	13
CC Ant	0.50	MIR137 targets	0.0166705	0.0290913	0.57304	-0.0403473	0.0736883	0.57	0.99	0.030273	18.6332	2.61016	0.900892	29.204	1.41251	16.9501	0.151484	13
CC Ant	1	MIR137 targets	0.0134127	0.0290281	0.462059	-0.0434813	0.0703066	0.64	0.99	0.0668302	20.5751	2.69784	0.821798	36.3694	1.57157	18.8589	0.0919921	13
CC Ant:LV	5e-8	MIR137 targets	0.0194648	0.0291651	0.6674	-0.0376978	0.0766273	0.5	0.99	0.000295133	18.6928	1.71733	0.295182	0	0.439643	5.27572	0.94813	13
CC Ant:LV	0.05	MIR137 targets	-0.0119781	0.0290166	-0.412803	-0.0688496	0.0448934	0.68	0.99	0.000892288	11.2144	2.21247	0.559224	42.2388	1.73127	20.7752	0.0537711	13
CC Ant:LV	0.50	MIR137 targets	-0.0172625	0.0292177	-0.590825	-0.0745282	0.0400031	0.55	0.99	0.00483288	9.42745	2.00123	0.413509	41.8695	1.72027	20.6432	0.0558556	13
CC Ant:LV	1	MIR137 targets	-0.0194004	0.0292101	-0.66417	-0.0766511	0.0378502	0.51	0.99	0.0407764	9.87377	2.14536	0.470527	44.9994	1.81816	21.818	0.0396114	13
CC Central	5e-8	MIR137 targets	-0.0198867	0.0287253	-0.692304	-0.0761872	0.0364139	0.49	0.99	0.000972463	2.46186	0.426243	0.298062	0	0.361636	4.33963	0.976499	13
CC Central	0.05	MIR137 targets	-0.0184455	0.0287555	-0.64146	-0.0748053	0.0379143	0.52	0.99	0.0002527	3.34814	0.76504	0.212982	0	0.687767	8.2532	0.765044	13
CC Central	0.50	MIR137 targets	-0.0146964	0.0288257	-0.509835	-0.0711938	0.041801	0.61	0.99	0.00765194	4.72344	1.24733	0.316353	0	0.697623	8.37148	0.755469	13
CC Central	1	MIR137 targets	-0.0141169	0.0287757	-0.490585	-0.0705162	0.0422824	0.62	0.99	0.0095778	4.51248	1.30155	0.410668	0	0.755617	9.06741	0.697162	13
CC Central:LV	5e-8	MIR137 targets	-0.000866003	0.0291162	-0.029743	-0.0579327	0.0562007	0.98	0.99	0.00188415	26.2365	2.36667	0.216799	0	0.73553	8.82636	0.717686	13
CC Central:LV	0.05	MIR137 targets	-0.00892286	0.029075	-0.306891	-0.0659088	0.0480631	0.76	0.99	0.04698	9.87727	2.14107	0.281823	37.4778	1.59943	19.1932	0.0839721	13
CC Central:LV	0.50	MIR137 targets	-0.0119136	0.0292651	-0.407093	-0.0692722	0.045445	0.68	0.99	0.00418218	8.29121	2.00249	0.510501	39.4985	1.65285	19.8342	0.0702874	13
CC Central:LV	1	MIR137 targets	-0.0136982	0.0292606	-0.468144	-0.0710479	0.0436515	0.64	0.99	0.00582001	8.75734	1.96834	0.539434	42.3114	1.73344	20.8013	0.0533665	13
CC Mid-Ant	5e-8	MIR137 targets	0.00797351	0.0288383	0.27649	-0.0485485	0.0644955	0.78	0.99	0.0830846	28.1535	4.41841	1.19843	63.9821	2.7764	33.3167	0.000863719	13
CC Mid-Ant	0.05	MIR137 targets	-0.0135148	0.0291475	-0.463671	-0.0706428	0.0436131	0.64	0.99	0.00293284	25.3028	3.05079	1.0802	29.4685	1.41781	17.0137	0.149083	13
CC Mid-Ant	0.50	MIR137 targets	-0.00473597	0.0293595	-0.16131	-0.0622795	0.0528076	0.87	0.99	0.055476	21.3943	3.19457	1.49068	29.8517	1.42555	17.1066	0.145631	13
CC Mid-Ant	1	MIR137 targets	-0.00226672	0.0293924	-0.0771192	-0.0598748	0.0553414	0.94	0.99	0.0417411	18.4888	2.96107	1.44304	25.6015	1.34411	16.1294	0.185382	13
CC Mid-Ant:LV	5e-8	MIR137 targets	0.0120234	0.0290783	0.413484	-0.044969	0.0690159	0.68	0.99	9.61429e-05	16.277	1.74436	0.42277	0	0.887928	10.6551	0.558681	13
CC Mid-Ant:LV	0.05	MIR137 targets	-0.0106623	0.0290996	-0.366408	-0.0676965	0.0463719	0.71	0.99	0.00427368	9.60966	1.75333	0.254948	31.9867	1.4703	17.6436	0.126948	13
CC Mid-Ant:LV	0.50	MIR137 targets	-0.0124127	0.0292761	-0.423989	-0.0697929	0.0449674	0.67	0.99	0.00205288	8.00897	1.83015	0.481057	38.265	1.61983	19.4379	0.0784943	13
CC Mid-Ant:LV	1	MIR137 targets	-0.0142998	0.0292698	-0.48855	-0.0716676	0.0430681	0.63	0.99	0.00292385	8.57425	1.89152	0.425488	41.6657	1.71426	20.5711	0.0570253	13
CC Mid-Post	5e-8	MIR137 targets	0.0167884	0.0289904	0.579101	-0.0400318	0.0736086	0.56	0.99	0.0284025	5.22816	1.11178	0.533838	0	0.548134	6.57761	0.88422	13
CC Mid-Post	1e-4	MIR137 targets	0.00361005	0.0278055	0.129832	-0.0508877	0.0581078	0.9	0.99	0.00339983	6.83236	1.57697	0.373238	71.7304	3.53737	42.4484	2.79867e-05	13
CC Mid-Post	0.05	MIR137 targets	-0.0019259	0.0281529	-0.0684083	-0.0571046	0.0532529	0.95	0.99	0.00117991	6.22529	1.92035	0.40433	47.7724	1.9147	22.9764	0.0279274	13
CC Mid-Post	0.50	MIR137 targets	0.0254508	0.0265961	0.956936	-0.0266767	0.0775782	0.34	0.99	0.0058175	8.77174	1.82113	0.486302	65.1894	2.87269	34.4723	0.000568012	13
CC Mid-Post:LV	5e-8	MIR137 targets	0.0113124	0.0290623	0.389245	-0.0456487	0.0682734	0.7	0.99	0.00096406	23.3085	2.08106	0.358212	0	0.585648	7.02778	0.855772	13
CC Mid-Post:LV	0.05	MIR137 targets	-0.0123103	0.0289621	-0.425047	-0.0690749	0.0444544	0.67	0.99	3.96657e-06	10.9111	2.49766	0.360187	43.6333	1.7741	21.2892	0.0463032	13
CC Mid-Post:LV	0.50	MIR137 targets	-0.0209132	0.0291742	-0.716838	-0.0780935	0.0362672	0.47	0.99	0.020027	9.146	1.98766	1.08329	40.1434	1.67066	20.0479	0.0661853	13
CC Mid-Post:LV	1	MIR137 targets	-0.0241807	0.0291709	-0.828931	-0.0813546	0.0329933	0.41	0.99	9.65372e-05	9.67258	1.98248	1.10422	42.1889	1.72977	20.7573	0.0540498	13
CC Post	5e-8	MIR137 targets	-0.022617	0.0289469	-0.781326	-0.0793519	0.0341179	0.43	0.99	0.0754834	31.3907	5.81506	1.09088	64.8319	2.84349	34.1219	0.000645328	13
CC Post	1e-5	MIR137 targets	-0.0143628	0.0294777	-0.487242	-0.0721381	0.0434125	0.63	0.99	0.00139835	21.4676	2.02736	0.0770474	0	0.479204	5.75045	0.928135	13
CC Post	1e-4	MIR137 targets	0.00399963	0.0292808	0.136596	-0.0533897	0.061389	0.89	0.99	0.000490147	22.7849	3.0383	0.374692	0	0.913586	10.963	0.53209	13
CC Post	0.50	MIR137 targets	0.0254527	0.0294045	0.865606	-0.032179	0.0830844	0.39	0.99	0.16575	23.8709	3.76541	1.23221	47.3217	1.89832	22.7798	0.0296548	13
CC Post	1	MIR137 targets	0.0220921	0.0294407	0.750393	-0.0356106	0.0797949	0.45	0.99	0.121594	20.6315	3.36905	1.32093	43.5769	1.77232	21.2679	0.0465926	13
CC Post:LV	5e-8	MIR137 targets	0.014997	0.0291516	0.51445	-0.042139	0.072133	0.61	0.99	0.000396116	46.3889	3.89266	0.452546	0	0.882464	10.5896	0.564381	13
CC Post:LV	0.05	MIR137 targets	-0.00405076	0.0290641	-0.139373	-0.0610153	0.0529138	0.89	0.99	0.00507237	14.3101	3.27974	0.15359	43.7806	1.77874	21.3449	0.045552	13
CC Post:LV	0.50	MIR137 targets	-0.0156657	0.0293157	-0.53438	-0.0731235	0.041792	0.59	0.99	3.98647e-05	8.57609	2.07594	0.444514	26.9875	1.36963	16.4355	0.172092	13
CC Post:LV	1	MIR137 targets	-0.0192632	0.02931	-0.65722	-0.0767098	0.0381835	0.51	0.99	0.00165855	9.16766	1.92473	0.542862	30.8554	1.44625	17.3549	0.136726	13
CC Total	5e-8	MIR137 targets	-0.00782433	0.0289233	-0.27052	-0.0645129	0.0488643	0.79	0.99	0.177118	13.6543	2.33265	0.822899	9.61978	1.10644	13.2772	0.349216	13
CC Total	0.05	MIR137 targets	0.0115059	0.0290734	0.395753	-0.045477	0.0684888	0.69	0.99	0.000167626	8.50354	1.96645	0.923286	24.6952	1.32794	15.9352	0.19422	13
CC Total	0.50	MIR137 targets	0.00529205	0.0292551	0.180893	-0.0520469	0.062631	0.86	0.99	0.000621741	7.99559	1.64585	0.820723	22.3344	1.28757	15.4509	0.217701	13
CC Total	1	MIR137 targets	0.00441113	0.0292623	0.150745	-0.0529418	0.0617641	0.88	0.99	0.0066767	6.87504	1.57773	0.734006	21.73	1.27763	15.3316	0.223804	13
CC:LV	5e-8	MIR137 targets	0.013686	0.0291522	0.469465	-0.0434514	0.0708233	0.64	0.99	0.000748371	28.1231	2.43771	0.174604	0	0.608748	7.30497	0.836819	13
CC:LV	0.05	MIR137 targets	-0.00931937	0.0290478	-0.320829	-0.066252	0.0476133	0.75	0.99	0.00103076	10.8695	2.39768	0.299915	41.1754	1.69997	20.3996	0.0598941	13
CC:LV	0.50	MIR137 targets	-0.0159521	0.0292586	-0.545212	-0.0732979	0.0413937	0.59	0.99	0.00201463	8.96494	1.92561	0.521784	37.8307	1.60851	19.3021	0.0814932	13
CC:LV	1	MIR137 targets	-0.0186013	0.0292522	-0.635895	-0.0759346	0.0387319	0.52	0.99	0.00820844	9.50115	1.93345	0.618761	41.0206	1.69551	20.3461	0.0608157	13
LV	5e-8	MIR137 targets	0.0128669	0.0290923	0.442278	-0.044153	0.0698867	0.66	0.99	1.65098e-05	52.3795	4.92793	0.280549	53.4416	2.14784	25.7741	0.011552	13
CC Central	1e-4	PKA	0.000769179	0.0285583	0.0269336	-0.0552041	0.0567425	0.98	0.99	0.0018094	5.50977	1.25166	1.02087	8.3667	1.09131	13.0957	0.362125	13
CC Mid-Post:LV	1e-4	PKA	0.00028803	0.0288684	0.00997734	-0.056293	0.0568691	0.99	0.99	0.000995052	10.121	2.40236	1.30679	24.5807	1.32592	15.9111	0.195344	13
CC:LV	1e-4	PKA	-0.000531188	0.0289613	-0.0183413	-0.0572942	0.0562318	0.99	0.99	0.00109542	9.12904	2.26905	1.24444	17.3963	1.2106	14.5272	0.268315	13
CC Ant:LV	5e-8	ephrin	-9.8613e-05	0.0288626	-0.00341663	-0.0566684	0.0564711	1	1	0.0382952	27.0202	3.42809	0.542648	39.4126	1.65051	19.8061	0.0708441	13
CC Mid-Ant	5e-8	ephrin	0.000338045	0.0292569	0.0115543	-0.0570045	0.0576806	0.99	1	5.46635e-05	3.38779	0.594414	0.214951	0	0.347308	4.1677	0.980217	13
CC Mid-Ant:LV	5e-8	ephrin	0.000584642	0.0289415	0.0202008	-0.0561397	0.057309	0.98	1	0.00714174	14.5706	2.53804	0.691582	30.9473	1.44817	17.378	0.135922	13
CC Post	5e-8	ephrin	0.00141591	0.0292881	0.0483444	-0.0559877	0.0588195	0.96	1	0.000383873	6.53514	1.19107	0.9688	0	0.798889	9.58667	0.652171	13
CC Ant:LV	5e-8	LTP	0.000490798	0.0290247	0.0169096	-0.0563966	0.0573782	0.99	1	0.0130831	22.3127	2.68858	0.990715	0	0.962473	11.5497	0.482489	13
CC Ant:LV	1e-5	LTP	0.000842987	0.0290869	0.0289817	-0.0561662	0.0578522	0.98	1	0.0494244	20.0574	2.47307	0.700422	0	0.818723	9.82468	0.631338	13
CC Central:LV	5e-8	LTP	-0.000106695	0.0288494	-0.00369834	-0.0566505	0.0564371	1	1	0.00742862	28.6703	3.2781	0.598379	36.2609	1.5689	18.8268	0.092796	13
CC Central:LV	1e-5	LTP	0.00525469	0.0290074	0.18115	-0.0515987	0.0621081	0.86	1	0.0203845	27.2133	3.63689	0.400208	20.8228	1.26299	15.1559	0.233022	13
CC Mid-Ant	1e-5	LTP	-0.00462575	0.0289728	-0.159658	-0.0614114	0.0521599	0.87	1	7.08033e-06	27.4246	4.18678	1.2716	49.4486	1.97818	23.7382	0.0220738	13
CC Mid-Ant:LV	5e-8	LTP	0.000437019	0.0288595	0.015143	-0.0561266	0.0570007	0.99	1	5.08524e-05	18.1988	2.26794	0.654212	26.8761	1.36754	16.4105	0.173149	13
CC Mid-Ant:LV	1e-5	LTP	0.00523448	0.0289962	0.180523	-0.051597	0.062066	0.86	1	0.124617	17.0306	2.71431	0.494659	16.1542	1.19267	14.312	0.281231	13
CC Mid-Post:LV	5e-8	LTP	-0.000182973	0.0288835	-0.00633487	-0.0567935	0.0564276	0.99	1	0.00105913	26.0468	2.76521	0.269294	10.4014	1.11609	13.3931	0.341129	13
CC Mid-Post:LV	1e-5	LTP	0.00638984	0.028981	0.220484	-0.0504119	0.0631916	0.83	1	0.000322036	24.3827	3.19849	0.334018	0	0.983067	11.7968	0.462134	13
CC Post:LV	1e-5	LTP	0.00174069	0.0290263	0.0599696	-0.0551498	0.0586312	0.95	1	0.00048975	47.8931	5.50433	0.570412	37.1189	1.5903	19.0836	0.0865299	13
CC:LV	5e-8	LTP	0.000732816	0.0289736	0.0252926	-0.0560543	0.0575199	0.98	1	0.00604125	31.4529	3.31236	0.468497	18.5905	1.22836	14.7403	0.255947	13
CC:LV	1e-5	LTP	0.00491985	0.0290606	0.169296	-0.0520379	0.0618776	0.87	1	0.00196712	29.4284	3.60107	0.595947	6.2509	1.06668	12.8001	0.383735	13
CC Central:LV	1e-4	PKA	3.21977e-05	0.0289771	0.00111114	-0.0567618	0.0568262	1	1	5.5513e-05	10.2051	2.31223	0.779427	17.9187	1.2183	14.6197	0.262898	13

## Sheet: 3b_all_eur
3b_all_eur
phenotype_label	threshold	pathway	beta	beta_SE	z	ci.lb	ci.ub	p_UNC	p_FDR	rsq_prs_min	rsq_prs_max	rsq_prs_mean	rsq_prs_median	I2	H2	QE	QEp	k
CC Ant	1e-4	axon guidance	-0.00850654	0.0269563	-0.315568	-0.0613398	0.0443267	0.75	0.91	0.182018	10.619	1.35629	0.585538	0	0.959206	11.5105	0.48575	13
CC Ant	0.05	axon guidance	-0.0216661	0.026815	-0.807983	-0.0742225	0.0308904	0.42	0.79	7.70459e-05	18.8259	2.30237	0.765365	38.7616	1.63296	19.5956	0.075134	13
CC Ant	0.50	axon guidance	-0.0233219	0.0269326	-0.865937	-0.0761088	0.029465	0.39	0.79	1.8885e-05	10.5961	1.71466	0.879986	15.2112	1.1794	14.1528	0.291056	13
CC Ant	1	axon guidance	-0.0203564	0.0269336	-0.755799	-0.0731452	0.0324325	0.45	0.79	0.00199016	11.2222	1.77384	0.681137	14.7249	1.17267	14.0721	0.296128	13
CC Ant:LV	1e-4	axon guidance	-0.020515	0.0270711	-0.757818	-0.0735735	0.0325435	0.45	0.79	0.0223455	14.7509	2.65355	0.436299	7.27539	1.07846	12.9415	0.373303	13
CC Ant:LV	0.05	axon guidance	0.0233068	0.0269896	0.863547	-0.0295919	0.0762055	0.39	0.79	0.0697386	2.93874	1.01996	0.815013	31.3475	1.45661	17.4793	0.132438	13
CC Ant:LV	0.50	axon guidance	0.0431332	0.0270449	1.59487	-0.0098738	0.0961403	0.11	0.7	4.5738e-05	2.81406	1.12139	1.00631	22.9869	1.29848	15.5818	0.211151	13
CC Ant:LV	1	axon guidance	0.0402751	0.0270457	1.48915	-0.0127335	0.0932837	0.14	0.7	0.00684545	3.16721	1.11431	0.995675	23.7752	1.31191	15.7429	0.203297	13
CC Central	1e-4	axon guidance	-0.0326337	0.0270228	-1.20764	-0.0855973	0.02033	0.23	0.74	0.0221626	21.5438	2.2996	0.371018	12.753	1.14617	13.7541	0.316689	13
CC Central	0.05	axon guidance	-0.000100575	0.0269841	-0.00372719	-0.0529884	0.0527872	1	1	0.000288368	6.16864	1.60909	0.605567	19.1544	1.23693	14.8431	0.250129	13
CC Central	0.50	axon guidance	0.0292942	0.027007	1.08469	-0.0236386	0.0822269	0.28	0.78	8.03221e-05	5.00824	1.55999	0.690356	28.6054	1.40067	16.808	0.156964	13
CC Central	1	axon guidance	0.030988	0.0270023	1.14761	-0.0219355	0.0839114	0.25	0.76	0.0176407	5.11816	1.57789	0.879502	29.551	1.41947	17.0336	0.148338	13
CC Central:LV	1e-4	axon guidance	-0.014395	0.0271351	-0.530493	-0.0675787	0.0387888	0.6	0.82	0.00712592	15.3131	1.92729	0.333044	0	0.877441	10.5293	0.569629	13
CC Central:LV	0.05	axon guidance	0.0306891	0.0269943	1.13687	-0.0222188	0.083597	0.26	0.76	0.127684	4.5607	1.28128	0.637022	41.5632	1.71125	20.535	0.0576184	13
CC Central:LV	0.50	axon guidance	0.0534882	0.0270507	1.97733	0.000469798	0.106507	0.048	0.7	0.00303896	3.66697	1.12315	0.634166	31.9374	1.46924	17.6308	0.127368	13
CC Central:LV	1	axon guidance	0.0511171	0.0270497	1.88975	-0.00189935	0.104133	0.059	0.7	0.00407866	3.54333	1.14615	0.74708	33.1719	1.49638	17.9565	0.117017	13
CC Mid-Ant	1e-4	axon guidance	-0.0202415	0.0269817	-0.750192	-0.0731247	0.0326417	0.45	0.79	0.00663943	15.2792	2.84232	1.03467	52.9288	2.12444	25.4933	0.0126506	13
CC Mid-Ant	0.05	axon guidance	-0.0215163	0.0270596	-0.795144	-0.0745521	0.0315196	0.43	0.79	0.00472488	13.4051	2.25574	0.906701	1.45336	1.01475	12.177	0.431573	13
CC Mid-Ant	0.50	axon guidance	-0.00365163	0.0271021	-0.134736	-0.0567708	0.0494676	0.89	0.97	0.0143831	9.49422	1.88304	0.456712	15.1848	1.17903	14.1484	0.291332	13
CC Mid-Ant	1	axon guidance	-0.00124528	0.027104	-0.0459444	-0.0543681	0.0518775	0.96	0.99	0.00281158	9.10848	1.83072	0.387355	13.5176	1.15631	13.8757	0.308719	13
CC Mid-Ant:LV	1e-4	axon guidance	-0.0143843	0.0271249	-0.530298	-0.0675481	0.0387795	0.6	0.82	0.0168491	13.4733	2.18157	0.374883	14.8226	1.17402	14.0882	0.295108	13
CC Mid-Ant:LV	0.05	axon guidance	0.0226347	0.0270375	0.837161	-0.0303578	0.0756273	0.4	0.79	0.191686	5.16438	1.11408	0.578099	38.6816	1.63083	19.57	0.0756702	13
CC Mid-Ant:LV	0.50	axon guidance	0.0429607	0.0270925	1.5857	-0.0101396	0.096061	0.11	0.7	4.36623e-05	4.29982	1.10398	0.563497	31.6567	1.4632	17.5584	0.129771	13
CC Mid-Ant:LV	1	axon guidance	0.040662	0.0270949	1.50073	-0.012443	0.093767	0.13	0.7	0.00372393	4.92994	1.11132	0.407252	31.3929	1.45758	17.4909	0.132045	13
CC Mid-Post	1e-4	axon guidance	-0.0387683	0.0269165	-1.44031	-0.0915237	0.0139871	0.15	0.7	0.000296069	7.61591	1.69369	0.536343	0	0.951653	11.4198	0.493322	13
CC Mid-Post	0.05	axon guidance	-0.0380584	0.0268948	-1.41508	-0.0907712	0.0146545	0.16	0.7	0.00228381	3.28076	0.999825	0.518734	0	0.682676	8.19211	0.769943	13
CC Mid-Post	0.50	axon guidance	-0.0275722	0.0269772	-1.02206	-0.0804465	0.0253021	0.31	0.79	0.000111217	3.72202	0.807227	0.120202	0	0.591471	7.09766	0.851093	13
CC Mid-Post	1	axon guidance	-0.0271313	0.0269719	-1.00591	-0.0799952	0.0257326	0.31	0.79	0.00610698	3.86937	0.858035	0.112972	0	0.633717	7.60461	0.815216	13
CC Mid-Post:LV	1e-4	axon guidance	-0.0226374	0.0270068	-0.83821	-0.0755698	0.030295	0.4	0.79	0.0229789	12.229	2.42159	0.550403	3.82271	1.03975	12.477	0.408174	13
CC Mid-Post:LV	0.05	axon guidance	0.0137624	0.0269127	0.511372	-0.0389855	0.0665103	0.61	0.83	0.0872947	3.28063	0.999829	0.526744	37.8515	1.60905	19.3086	0.0813487	13
CC Mid-Post:LV	0.50	axon guidance	0.0311016	0.0270011	1.15186	-0.0218196	0.0840229	0.25	0.76	7.25715e-05	2.53108	0.842954	0.550042	19.218	1.2379	14.8548	0.249474	13
CC Mid-Post:LV	1	axon guidance	0.0284325	0.027001	1.05302	-0.0244884	0.0813534	0.29	0.79	2.49479e-05	2.38326	0.86509	0.382666	20.0216	1.25034	15.004	0.241215	13
CC Post	1e-4	axon guidance	-0.0468982	0.0270664	-1.73271	-0.0999473	0.00615091	0.083	0.7	0.00274839	8.13536	1.58642	0.399927	0	0.903252	10.839	0.542763	13
CC Post	0.05	axon guidance	-0.0390841	0.0269374	-1.45092	-0.0918806	0.0137123	0.15	0.7	0.173905	12.7235	2.25645	1.24245	37.4938	1.59984	19.1981	0.0838586	13
CC Post	0.50	axon guidance	-0.0377397	0.0270504	-1.39516	-0.0907574	0.0152781	0.16	0.7	0.15971	5.27013	1.53007	1.0056	20.7268	1.26146	15.1375	0.234002	13
CC Post	1	axon guidance	-0.0357706	0.027048	-1.32249	-0.0887836	0.0172424	0.19	0.7	0.227817	5.18324	1.54684	1.08966	22.4668	1.28977	15.4772	0.216369	13
CC Post:LV	1e-4	axon guidance	-0.0268091	0.0270726	-0.990264	-0.0798705	0.0262524	0.32	0.79	0.0014663	10.2527	2.12568	0.646835	0	0.948651	11.3838	0.496343	13
CC Post:LV	0.05	axon guidance	0.0197101	0.0269677	0.730877	-0.0331457	0.0725659	0.46	0.79	0.0655314	4.80535	1.10673	0.626361	36.4707	1.57408	18.8889	0.0912443	13
CC Post:LV	0.50	axon guidance	0.0378816	0.0270427	1.40081	-0.0151211	0.0908844	0.16	0.7	0.00122195	3.68353	1.03469	0.37506	23.4619	1.30654	15.6785	0.206411	13
CC Post:LV	1	axon guidance	0.0347624	0.0270439	1.28541	-0.0182426	0.0877674	0.2	0.71	0.00133336	4.34813	1.04503	0.45412	23.935	1.31466	15.776	0.201714	13
CC Total	1e-4	axon guidance	-0.0384997	0.0269788	-1.42704	-0.0913773	0.0143778	0.15	0.7	0.00559281	21.4237	2.53497	0.492481	29.4966	1.41837	17.0204	0.14883	13
CC Total	0.05	axon guidance	-0.033374	0.0269261	-1.23946	-0.0861482	0.0194002	0.22	0.73	0.0205494	12.0739	2.43798	1.03796	26.5726	1.36189	16.3427	0.17604	13
CC Total	0.50	axon guidance	-0.021387	0.0270275	-0.791306	-0.0743599	0.0315859	0.43	0.79	0.0370832	5.98536	1.60553	0.396133	8.21348	1.08948	13.0738	0.363698	13
CC Total	1	axon guidance	-0.0189852	0.0270255	-0.70249	-0.0719542	0.0339839	0.48	0.79	0.027707	5.86982	1.61113	0.400793	10.1768	1.1133	13.3596	0.343456	13
CC:LV	1e-4	axon guidance	-0.0204572	0.0270847	-0.755305	-0.0735423	0.0326278	0.45	0.79	2.29585e-05	13.3403	2.27425	0.412314	1.77287	1.01805	12.2166	0.428446	13
CC:LV	0.05	axon guidance	0.0225698	0.0269785	0.836586	-0.0303071	0.0754468	0.4	0.79	0.00659954	4.37997	1.10921	0.822704	38.6567	1.63017	19.562	0.0758376	13
CC:LV	0.50	axon guidance	0.0424502	0.0270446	1.56964	-0.0105561	0.0954566	0.12	0.7	0.00325239	3.28331	1.06215	0.738551	27.9415	1.38776	16.6531	0.163118	13
CC:LV	1	axon guidance	0.0396406	0.0270452	1.46571	-0.0133671	0.0926482	0.14	0.7	0.00218386	3.87937	1.07539	0.580067	28.6472	1.40149	16.8179	0.156579	13
LV	1e-4	axon guidance	0.0427784	0.0271648	1.57477	-0.0104636	0.0960203	0.12	0.7	0.000724773	3.21346	0.947659	0.240039	0	0.620442	7.4453	0.826839	13
LV	0.05	axon guidance	-0.00159602	0.0270821	-0.0589329	-0.0546759	0.0514838	0.95	0.99	0.00210815	3.39406	0.99958	0.517486	11.4276	1.12902	13.5482	0.330482	13
LV	0.50	axon guidance	-0.0232355	0.0271368	-0.856236	-0.0764226	0.0299516	0.39	0.79	0.00216368	4.98583	1.04668	0.34845	7.4094	1.08002	12.9603	0.371934	13
LV	1	axon guidance	-0.0210555	0.0271377	-0.775876	-0.0742444	0.0321335	0.44	0.79	0.000219379	5.35169	1.03908	0.460927	6.75564	1.07245	12.8694	0.378604	13
CC Ant	5e-8	ephrin	-0.0137603	0.0269063	-0.511418	-0.0664957	0.038975	0.61	0.98	0.00014269	1.34225	0.267534	0.116852	0	0.225306	2.70368	0.997299	13
CC Ant	1e-5	ephrin	-0.00230859	0.026928	-0.0857319	-0.0550865	0.0504693	0.93	0.98	0.00688799	3.26084	0.743936	0.262441	0	0.507391	6.08869	0.911545	13
CC Ant	1e-4	ephrin	-0.0134717	0.0270099	-0.498769	-0.0664101	0.0394667	0.62	0.98	0.022578	6.32318	1.1344	0.536898	0	0.941404	11.2968	0.503665	13
CC Ant	0.05	ephrin	0.00108352	0.0268789	0.0403111	-0.0515982	0.0537652	0.97	0.98	0.00112967	2.79128	0.659428	0.361198	0	0.486523	5.83827	0.924014	13
CC Ant	0.50	ephrin	-0.00618923	0.0268253	-0.230724	-0.0587658	0.0463874	0.82	0.98	0.00267386	1.96711	0.490794	0.122041	0	0.426469	5.11763	0.953934	13
CC Ant	1	ephrin	-0.00621171	0.0268293	-0.231527	-0.0587961	0.0463727	0.82	0.98	0.0180064	2.09649	0.498175	0.131143	0	0.425966	5.1116	0.954147	13
CC Ant:LV	5e-8	ephrin	0.0226853	0.0268731	0.844164	-0.029985	0.0753556	0.4	0.98	0.031522	10.5577	2.66096	0.616242	36.2097	1.56764	18.8116	0.0931765	13
CC Ant:LV	1e-5	ephrin	0.0231972	0.0269745	0.859971	-0.0296717	0.0760662	0.39	0.98	0.00146412	26.2152	3.11535	0.598502	17.5754	1.21323	14.5588	0.266457	13
CC Ant:LV	1e-4	ephrin	0.00749585	0.0271008	0.276592	-0.0456207	0.0606124	0.78	0.98	0.00033488	24.4651	3.06458	0.459477	12.2418	1.1395	13.6739	0.322012	13
CC Ant:LV	0.05	ephrin	0.0236102	0.0268747	0.878529	-0.0290632	0.0762835	0.38	0.98	3.02559e-05	39.3175	3.84869	0.643202	27.4001	1.37741	16.529	0.168192	13
CC Ant:LV	0.50	ephrin	0.0332619	0.0268004	1.2411	-0.0192659	0.0857898	0.21	0.98	0.00763748	34.8766	3.70048	1.03448	29.758	1.42365	17.0838	0.146472	13
CC Ant:LV	1	ephrin	0.0331795	0.0268035	1.23788	-0.0193544	0.0857135	0.22	0.98	0.0087784	35.8206	3.78025	0.932367	30.6828	1.44264	17.3117	0.138242	13
CC Central	5e-8	ephrin	0.0145847	0.0269319	0.541539	-0.0382009	0.0673702	0.59	0.98	0.00121428	7.16744	1.54278	0.749269	0	0.798213	9.57855	0.65288	13
CC Central	1e-5	ephrin	0.0144911	0.0269911	0.536886	-0.0384104	0.0673927	0.59	0.98	0.0126535	18.1809	1.79557	0.19246	0	0.763223	9.15867	0.689321	13
CC Central	1e-4	ephrin	0.00143622	0.027047	0.0531009	-0.0515749	0.0544473	0.96	0.98	0.0451054	8.54711	2.13269	0.913984	20.8527	1.26347	15.1616	0.232718	13
CC Central	0.05	ephrin	0.0180431	0.0268512	0.671963	-0.0345844	0.0706705	0.5	0.98	0.0493061	15.4133	2.81212	0.503464	26.4372	1.35938	16.3126	0.177335	13
CC Central	0.50	ephrin	0.0273664	0.0267864	1.02165	-0.025134	0.0798668	0.31	0.98	0.0300707	16.3102	2.84686	1.32396	26.2972	1.3568	16.2816	0.178676	13
CC Central	1	ephrin	0.0272552	0.026787	1.01748	-0.0252463	0.0797567	0.31	0.98	0.0160253	18.0348	2.9635	1.31029	28.0509	1.38987	16.6785	0.162098	13
CC Central:LV	5e-8	ephrin	0.0257669	0.0269033	0.95776	-0.0269626	0.0784965	0.34	0.98	0.0804745	9.23417	2.72712	1.17245	39.8742	1.66318	19.9581	0.0678819	13
CC Central:LV	1e-5	ephrin	0.0235171	0.0269825	0.87157	-0.0293676	0.0764018	0.38	0.98	0.0538056	33.4537	3.70207	0.562716	34.7902	1.53351	18.4021	0.104015	13
CC Central:LV	1e-4	ephrin	0.0163996	0.0271271	0.604547	-0.0367685	0.0695678	0.55	0.98	1.4738e-07	22.7732	2.94667	0.887993	18.8845	1.23281	14.7937	0.252911	13
CC Central:LV	0.05	ephrin	0.0315266	0.0269043	1.17181	-0.0212048	0.084258	0.24	0.98	0.00480935	41.2201	4.04838	0.947232	32.515	1.48181	17.7817	0.12248	13
CC Central:LV	0.50	ephrin	0.0445348	0.0268364	1.65949	-0.00806356	0.0971332	0.097	0.98	0.00390641	34.4353	3.76939	1.26847	31.1055	1.45149	17.4179	0.134541	13
CC Central:LV	1	ephrin	0.0438847	0.0268388	1.63512	-0.00871846	0.0964878	0.1	0.98	0.0144542	35.7118	3.87048	1.22533	32.6562	1.48492	17.819	0.121297	13
CC Mid-Ant	5e-8	ephrin	-0.0115956	0.0270177	-0.429186	-0.0645493	0.041358	0.67	0.98	0.00100039	10.8913	1.34754	0.240563	0	0.605151	7.26181	0.839838	13
CC Mid-Ant	1e-5	ephrin	-0.00211392	0.02709	-0.0780335	-0.0552093	0.0509814	0.94	0.98	1.78456e-05	9.41493	1.04073	0.251275	0	0.474022	5.68826	0.930974	13
CC Mid-Ant	1e-4	ephrin	-0.00901291	0.0271779	-0.331627	-0.0622806	0.0442547	0.74	0.98	0.0407879	8.4835	1.58653	0.455637	0	0.75574	9.06888	0.697036	13
CC Mid-Ant	0.05	ephrin	0.00310245	0.0269883	0.114955	-0.0497937	0.0559986	0.91	0.98	0.000572103	16.9418	2.34061	0.363609	0	0.872237	10.4668	0.575075	13
CC Mid-Ant	0.50	ephrin	0.00306082	0.0269417	0.113609	-0.049744	0.0558656	0.91	0.98	0.00462934	12.5932	2.06446	0.155892	0	0.732233	8.7868	0.721025	13
CC Mid-Ant	1	ephrin	0.00188304	0.0269438	0.0698878	-0.0509258	0.0546919	0.94	0.98	0.00906238	12.2816	2.1672	0.14291	0	0.749115	8.98938	0.703837	13
CC Mid-Ant:LV	5e-8	ephrin	0.0136403	0.0269408	0.506305	-0.0391628	0.0664433	0.61	0.98	0.00532087	10.456	2.65848	0.981661	37.8573	1.6092	19.3104	0.0813083	13
CC Mid-Ant:LV	1e-5	ephrin	0.0172241	0.0270322	0.637169	-0.035758	0.0702062	0.52	0.98	0.00609964	29.6457	3.42745	0.594024	26.491	1.36038	16.3245	0.17682	13
CC Mid-Ant:LV	1e-4	ephrin	0.00702889	0.0271744	0.258659	-0.0462319	0.0602897	0.8	0.98	0.026893	21.2551	2.94711	0.580942	10.3124	1.11498	13.3798	0.342052	13
CC Mid-Ant:LV	0.05	ephrin	0.0231079	0.0269613	0.857077	-0.0297353	0.075951	0.39	0.98	0.0537873	38.7316	3.82934	0.461559	24.4907	1.32434	15.8921	0.196229	13
CC Mid-Ant:LV	0.50	ephrin	0.0323418	0.0269056	1.20205	-0.0203923	0.0850759	0.23	0.98	0.000111281	33.2723	3.49192	0.852788	20.2018	1.25316	15.0379	0.239368	13
CC Mid-Ant:LV	1	ephrin	0.0312991	0.0269081	1.16318	-0.0214398	0.0840379	0.24	0.98	9.46752e-05	34.6117	3.59566	0.711046	22.2369	1.28596	15.4315	0.218683	13
CC Mid-Post	5e-8	ephrin	0.00912917	0.0268683	0.339775	-0.0435316	0.06179	0.73	0.98	0.00642153	3.46725	0.540748	0.0420055	0	0.278236	3.33884	0.992642	13
CC Mid-Post	1e-5	ephrin	0.0191486	0.0268844	0.712255	-0.0335439	0.071841	0.48	0.98	0.00229345	9.34979	1.15348	0.129571	0	0.586429	7.03714	0.855149	13
CC Mid-Post	1e-4	ephrin	-0.00561338	0.0269793	-0.208062	-0.0584919	0.0472651	0.84	0.98	0.00631658	8.20965	1.47694	1.03433	0	0.852449	10.2294	0.595844	13
CC Mid-Post	0.05	ephrin	0.0292253	0.0267816	1.09125	-0.0232657	0.0817164	0.28	0.98	0.00017037	13.0694	1.77631	0.429027	0	0.890518	10.6862	0.555984	13
CC Mid-Post	0.50	ephrin	0.0338119	0.02673	1.26494	-0.018578	0.0862019	0.21	0.98	0.000171507	13.4859	1.66158	0.194395	0	0.769893	9.23872	0.682417	13
CC Mid-Post	1	ephrin	0.034398	0.0267327	1.28674	-0.0179971	0.0867932	0.2	0.98	0.016655	14.2309	1.72781	0.193781	0	0.77874	9.34488	0.673225	13
CC Mid-Post:LV	5e-8	ephrin	0.027211	0.0268677	1.01278	-0.0254488	0.0798708	0.31	0.98	0.026674	6.26215	2.00609	0.948985	8.02274	1.08723	13.0467	0.365655	13
CC Mid-Post:LV	1e-5	ephrin	0.0320713	0.0268958	1.19243	-0.0206435	0.0847862	0.23	0.98	4.36736e-05	30.3109	3.48151	0.399648	24.9624	1.33267	15.992	0.191604	13
CC Mid-Post:LV	1e-4	ephrin	0.0166995	0.0270393	0.617602	-0.0362965	0.0696955	0.54	0.98	0.0289484	25.4624	2.98679	0.385526	10.4046	1.11613	13.3935	0.341097	13
CC Mid-Post:LV	0.05	ephrin	0.0353905	0.0268009	1.3205	-0.0171383	0.0879193	0.19	0.98	0.0236863	42.4366	4.00896	0.886264	32.3358	1.47789	17.7346	0.123989	13
CC Mid-Post:LV	0.50	ephrin	0.0461233	0.0267436	1.72465	-0.00629307	0.0985397	0.085	0.98	0.00516459	33.5124	3.54808	0.488303	26.3011	1.35687	16.2825	0.178638	13
CC Mid-Post:LV	1	ephrin	0.0459955	0.0267479	1.7196	-0.00642931	0.0984204	0.086	0.98	0.00368808	34.3149	3.6121	0.473451	26.9163	1.36829	16.4195	0.172768	13
CC Post	5e-8	ephrin	-0.0166696	0.0269513	-0.618507	-0.0694932	0.036154	0.54	0.98	0.00146644	6.53514	1.1054	0.432972	0	0.882511	10.5901	0.564332	13
CC Post	1e-5	ephrin	0.0022008	0.0270152	0.0814652	-0.050748	0.0551496	0.94	0.98	0.017309	3.58599	1.10437	0.557222	0	0.844916	10.139	0.603768	13
CC Post	1e-4	ephrin	-0.0193642	0.0271733	-0.712619	-0.0726229	0.0338945	0.48	0.98	0.000698232	3.62865	0.717906	0.44153	0	0.481786	5.78143	0.926696	13
CC Post	0.05	ephrin	0.00372338	0.0269616	0.1381	-0.0491203	0.0565671	0.89	0.98	0.00117583	2.58172	0.599697	0.258825	0	0.751421	9.01706	0.701473	13
CC Post	0.50	ephrin	0.0103527	0.0268726	0.385252	-0.0423167	0.0630221	0.7	0.98	0.00363179	3.53113	0.810151	0.221338	0	0.960426	11.5251	0.484531	13
CC Post	1	ephrin	0.0103549	0.0268805	0.385222	-0.0423298	0.0630397	0.7	0.98	0.00209734	3.53605	0.806108	0.276106	0	0.935886	11.2306	0.509264	13
CC Post:LV	5e-8	ephrin	0.0268443	0.0269174	0.997285	-0.0259128	0.0796015	0.32	0.98	0.00042136	5.29981	1.87078	0.914571	9.73907	1.1079	13.2948	0.347983	13
CC Post:LV	1e-5	ephrin	0.0307735	0.0269498	1.14188	-0.0220471	0.0835941	0.25	0.98	0.0160015	30.5387	3.39286	0.19715	23.5229	1.30758	15.691	0.205803	13
CC Post:LV	1e-4	ephrin	0.0146914	0.0270961	0.542195	-0.038416	0.0677987	0.59	0.98	0.000174674	25.7224	2.9125	0.897257	8.31437	1.09068	13.0882	0.362663	13
CC Post:LV	0.05	ephrin	0.031864	0.0268456	1.18694	-0.0207524	0.0844804	0.24	0.98	0.00140662	43.4565	4.03893	0.995151	34.1987	1.51973	18.2367	0.10869	13
CC Post:LV	0.50	ephrin	0.0464276	0.0267806	1.73363	-0.00606145	0.0989167	0.083	0.98	0.0170347	36.8052	3.80458	0.822404	30.5131	1.43912	17.2694	0.13974	13
CC Post:LV	1	ephrin	0.0461441	0.0267861	1.72269	-0.00635574	0.0986439	0.085	0.98	0.00995179	37.2373	3.85442	0.803229	30.6572	1.44211	17.3053	0.138469	13
CC Total	5e-8	ephrin	-0.00856944	0.0269602	-0.317855	-0.0614106	0.0442717	0.75	0.98	0.00353871	3.11679	0.722301	0.476395	0	0.417903	5.01484	0.957481	13
CC Total	1e-5	ephrin	0.00439779	0.0270145	0.162794	-0.0485497	0.0573452	0.87	0.98	0.000558734	8.14441	0.91384	0.0617784	0	0.456896	5.48275	0.939885	13
CC Total	1e-4	ephrin	-0.0149083	0.0271127	-0.549862	-0.0680483	0.0382317	0.58	0.98	0.00182791	6.54766	1.52631	0.695429	0	0.701076	8.41292	0.752087	13
CC Total	0.05	ephrin	0.0117999	0.026946	0.437908	-0.0410133	0.0646131	0.66	0.98	0.00415689	7.3504	1.28001	0.253145	0	0.554338	6.65206	0.879725	13
CC Total	0.50	ephrin	0.0150843	0.0268666	0.561451	-0.0375733	0.067742	0.57	0.98	3.30178e-05	13.339	1.7103	0.159242	0	0.678706	8.14448	0.773741	13
CC Total	1	ephrin	0.0146409	0.0268685	0.54491	-0.0380204	0.0673023	0.59	0.98	0.00135381	15.0861	1.86113	0.18235	0	0.701298	8.41557	0.75187	13
CC:LV	5e-8	ephrin	0.0242459	0.0269014	0.901287	-0.0284799	0.0769716	0.37	0.98	0.0323364	7.86475	2.40088	0.787582	29.0586	1.40961	16.9154	0.152809	13
CC:LV	1e-5	ephrin	0.0264448	0.0269659	0.980677	-0.0264073	0.079297	0.33	0.98	0.000846316	31.2583	3.53126	0.232916	27.2367	1.37432	16.4918	0.169733	13
CC:LV	1e-4	ephrin	0.0128237	0.0271087	0.473046	-0.0403084	0.0659557	0.64	0.98	0.00311887	25.2279	3.0491	0.579215	12.6673	1.14505	13.7406	0.317582	13
CC:LV	0.05	ephrin	0.0294601	0.0268739	1.09624	-0.0232117	0.0821319	0.27	0.98	0.00092827	43.0664	4.09192	1.1332	32.4398	1.48016	17.7619	0.123112	13
CC:LV	0.50	ephrin	0.0414282	0.0268093	1.54529	-0.011117	0.0939734	0.12	0.98	0.00155899	36.4963	3.80613	0.882684	29.8291	1.42509	17.1011	0.145834	13
CC:LV	1	ephrin	0.0410045	0.0268128	1.52929	-0.0115476	0.0935566	0.13	0.98	0.0125779	37.4752	3.88863	0.881677	30.8554	1.44624	17.3549	0.136727	13
LV	5e-8	ephrin	-0.0117446	0.0269921	-0.435112	-0.064648	0.0411589	0.66	0.98	7.12682e-05	4.99017	1.62942	0.655767	6.95546	1.07475	12.897	0.376568	13
LV	1e-5	ephrin	-0.0123612	0.0269679	-0.458366	-0.0652173	0.0404949	0.65	0.98	0.0809397	25.8559	3.4091	0.941485	42.3045	1.73324	20.7988	0.0534049	13
LV	1e-4	ephrin	0.00907181	0.0271414	0.334242	-0.0441244	0.0622681	0.74	0.98	0.000113682	13.1007	2.21196	0.907713	23.6912	1.31046	15.7256	0.204131	13
LV	0.05	ephrin	0.00981449	0.0268637	0.365343	-0.0428375	0.0624665	0.71	0.98	0.0121465	28.3182	4.34651	1.31707	49.1534	1.9667	23.6004	0.0230402	13
LV	0.50	ephrin	0.0018076	0.0267705	0.0675224	-0.0506615	0.0542767	0.95	0.98	0.00201223	21.1941	4.22977	1.53205	52.8755	2.12204	25.4644	0.012769	13
LV	1	ephrin	-0.00100803	0.02678	-0.0376411	-0.0534959	0.0514799	0.97	0.98	0.000701622	21.0614	4.16072	1.25288	52.153	2.08999	25.0799	0.0144486	13
CC Ant	5e-8	LTP	-0.0140836	0.0268567	-0.524397	-0.0667216	0.0385545	0.6	0.9	0.002993	6.89084	1.59349	0.600264	8.26345	1.09008	13.0809	0.363185	13
CC Ant	1e-5	LTP	-0.00869805	0.0268868	-0.323507	-0.0613951	0.043999	0.75	0.94	7.27534e-05	9.5405	1.39289	0.480543	0	0.925076	11.1009	0.520291	13
CC Ant	1e-4	LTP	-0.0237622	0.0269006	-0.883335	-0.0764865	0.028962	0.38	0.9	0.000439271	4.30566	0.987387	0.38415	0	0.681572	8.17887	0.771001	13
CC Ant	0.05	LTP	-0.0253959	0.0268886	-0.944484	-0.0780966	0.0273049	0.34	0.9	0.00227339	12.9185	1.45757	0.399361	0	0.649283	7.79139	0.801212	13
CC Ant	0.50	LTP	-0.0310685	0.0268596	-1.1567	-0.0837124	0.0215754	0.25	0.9	5.01915e-05	13.421	1.52115	0.25723	0	0.640275	7.68331	0.809364	13
CC Ant	1	LTP	-0.0295278	0.0268503	-1.09972	-0.0821534	0.0230979	0.27	0.9	0.00401633	12.1637	1.44556	0.251132	0	0.622256	7.46708	0.825269	13
CC Ant:LV	5e-8	LTP	0.0145386	0.0270115	0.538238	-0.0384029	0.0674801	0.59	0.9	0.0130831	12.492	1.64836	0.580151	0.805723	1.00812	12.0975	0.437884	13
CC Ant:LV	1e-5	LTP	0.0166416	0.0270239	0.61581	-0.0363243	0.0696075	0.54	0.9	0.0494244	14.6868	1.7783	0.66797	0	0.989462	11.8735	0.455888	13
CC Ant:LV	1e-4	LTP	-0.00501878	0.0270235	-0.185719	-0.0579839	0.0479464	0.85	0.97	0.00839517	18.322	2.04166	0.235931	0	0.932958	11.1955	0.512244	13
CC Ant:LV	0.05	LTP	0.0313394	0.0269893	1.16118	-0.0215586	0.0842374	0.25	0.9	0.000732728	14.3566	2.23054	0.442229	0	0.872106	10.4653	0.575212	13
CC Ant:LV	0.50	LTP	0.035172	0.0269669	1.30427	-0.0176821	0.0880262	0.19	0.9	0.00468004	12.0022	2.18887	0.486422	0	0.812788	9.75346	0.637579	13
CC Ant:LV	1	LTP	0.0335955	0.0269508	1.24655	-0.0192272	0.0864182	0.21	0.9	0.000802436	12.4886	2.26202	0.544175	0	0.843768	10.1252	0.604976	13
CC Central	5e-8	LTP	-0.0108974	0.02698	-0.403907	-0.0637773	0.0419824	0.69	0.9	0.00276528	17.7521	1.94155	0.456089	0	0.925155	11.1019	0.52021	13
CC Central	1e-5	LTP	-0.00665698	0.0269827	-0.246713	-0.0595421	0.0462281	0.81	0.96	0.0118418	19.6255	2.24926	0.750333	0.922845	1.00931	12.1118	0.436745	13
CC Central	1e-4	LTP	-0.0217691	0.026927	-0.808449	-0.0745452	0.0310069	0.42	0.9	0.00898424	19.8803	2.85888	0.893372	26.6834	1.36395	16.3674	0.174983	13
CC Central	0.05	LTP	0.00164287	0.0269183	0.0610318	-0.051116	0.0544018	0.95	0.97	0.0273662	11.7705	2.60044	1.13229	22.066	1.28314	15.3977	0.220407	13
CC Central	0.50	LTP	0.00524707	0.0268814	0.195193	-0.0474395	0.0579337	0.85	0.97	0.0213254	14.673	2.52278	1.04732	25.7556	1.3469	16.1628	0.183891	13
CC Central	1	LTP	0.00451702	0.026865	0.168138	-0.0481374	0.0571715	0.87	0.97	0.0735092	14.5839	2.61767	1.10411	27.103	1.3718	16.4616	0.170997	13
CC Central:LV	5e-8	LTP	0.0224605	0.0270791	0.82944	-0.0306136	0.0755346	0.41	0.9	0.000372912	10.3218	1.21315	0.277666	0	0.744847	8.93817	0.708202	13
CC Central:LV	1e-5	LTP	0.0239564	0.0270735	0.884863	-0.0291068	0.0770195	0.38	0.9	0.0203845	14.2354	1.66495	0.552164	0	0.865426	10.3851	0.582214	13
CC Central:LV	1e-4	LTP	0.00668143	0.0270671	0.246847	-0.0463691	0.0597319	0.81	0.96	0.0133848	16.7345	1.9493	0.404412	0	0.893937	10.7272	0.552427	13
CC Central:LV	0.05	LTP	0.0415032	0.0270341	1.53521	-0.0114827	0.094489	0.12	0.9	0.00120073	13.7509	2.20521	0.854743	0	0.789911	9.47893	0.66157	13
CC Central:LV	0.50	LTP	0.0473959	0.0270058	1.75502	-0.00553458	0.100326	0.079	0.9	0.00743981	13.4097	2.1974	0.858155	0	0.757358	9.08829	0.695371	13
CC Central:LV	1	LTP	0.045943	0.0269887	1.7023	-0.0069539	0.0988399	0.089	0.9	0.00673581	13.861	2.29344	0.899951	0	0.799966	9.59959	0.651042	13
CC Mid-Ant	5e-8	LTP	-0.0126707	0.0270139	-0.469045	-0.0656169	0.0402755	0.64	0.9	0.00439628	11.5753	1.85302	0.575732	14.7778	1.1734	14.0808	0.295575	13
CC Mid-Ant	1e-5	LTP	-0.00737778	0.027024	-0.273008	-0.0603439	0.0455884	0.78	0.95	3.65347e-05	11.7692	2.06798	0.572892	17.2566	1.20856	14.5027	0.269766	13
CC Mid-Ant	1e-4	LTP	-0.0211604	0.0269916	-0.783963	-0.0740629	0.0317421	0.43	0.9	7.24443e-06	11.2778	2.36388	0.870018	28.0299	1.38947	16.6736	0.162294	13
CC Mid-Ant	0.05	LTP	-0.0265702	0.0269835	-0.984682	-0.079457	0.0263166	0.32	0.9	0.00228057	19.1598	2.44035	0.40843	21.3388	1.27128	15.2553	0.227771	13
CC Mid-Ant	0.50	LTP	-0.0257797	0.0269776	-0.955599	-0.0786548	0.0270953	0.34	0.9	6.7221e-05	17.0346	2.08404	0.131809	7.44704	1.08046	12.9656	0.37155	13
CC Mid-Ant	1	LTP	-0.0259898	0.0269653	-0.963822	-0.0788409	0.0268613	0.34	0.9	0.000355597	16.037	2.06898	0.132476	6.46457	1.06911	12.8294	0.381564	13
CC Mid-Ant:LV	5e-8	LTP	0.0255113	0.027068	0.94249	-0.027541	0.0785637	0.35	0.9	5.08524e-05	6.37028	1.2504	0.566993	2.70808	1.02783	12.334	0.419241	13
CC Mid-Ant:LV	1e-5	LTP	0.0276806	0.0270725	1.02246	-0.0253805	0.0807417	0.31	0.9	0.124617	9.57027	1.59045	0.891398	5.70575	1.06051	12.7261	0.389258	13
CC Mid-Ant:LV	1e-4	LTP	0.00673887	0.0270652	0.248987	-0.0463079	0.0597856	0.8	0.96	0.00397021	10.8683	1.92255	0.881336	10.0863	1.11218	13.3461	0.344392	13
CC Mid-Ant:LV	0.05	LTP	0.031366	0.0270488	1.15961	-0.0216486	0.0843806	0.25	0.9	0.00207729	9.68015	2.22012	1.15667	0	0.97796	11.7355	0.467147	13
CC Mid-Ant:LV	0.50	LTP	0.036645	0.0270332	1.35556	-0.016339	0.0896291	0.18	0.9	0.022825	9.51374	2.14656	1.06352	0	0.857131	10.2856	0.590923	13
CC Mid-Ant:LV	1	LTP	0.0350988	0.0270171	1.29913	-0.0178537	0.0880514	0.19	0.9	0.0109874	10.0164	2.22795	0.970458	0	0.887849	10.6542	0.558764	13
CC Mid-Post	5e-8	LTP	-0.00275526	0.0268904	-0.102463	-0.0554596	0.049949	0.92	0.97	0.0140124	9.27067	1.29962	0.598369	0	0.64644	7.75728	0.803799	13
CC Mid-Post	1e-5	LTP	0.00439942	0.0268944	0.163581	-0.0483126	0.0571115	0.87	0.97	0.0354167	13.6611	1.54161	0.180104	0	0.713478	8.56173	0.739838	13
CC Mid-Post	1e-4	LTP	-0.0188373	0.0268096	-0.702632	-0.0713832	0.0337086	0.48	0.9	0.0194918	26.0721	2.80382	0.938897	24.588	1.32605	15.9126	0.195273	13
CC Mid-Post	0.05	LTP	0.0183194	0.02681	0.683304	-0.0342272	0.070866	0.49	0.9	0.0392816	7.4122	1.92824	0.667873	11.7385	1.133	13.596	0.32725	13
CC Mid-Post	0.50	LTP	0.0182374	0.0267492	0.681794	-0.03419	0.0706648	0.5	0.9	0.0242119	10.8731	2.43047	1.0864	27.3909	1.37724	16.5269	0.168279	13
CC Mid-Post	1	LTP	0.0177656	0.0267407	0.664366	-0.0346452	0.0701764	0.51	0.9	0.0383211	10.3425	2.44654	1.05342	25.5623	1.34341	16.1209	0.185763	13
CC Mid-Post:LV	5e-8	LTP	0.0216002	0.0269803	0.800595	-0.0312801	0.0744806	0.42	0.9	0.000375868	7.46592	1.0609	0.269294	0	0.726319	8.71582	0.726992	13
CC Mid-Post:LV	1e-5	LTP	0.0264869	0.0269813	0.981677	-0.0263955	0.0793692	0.33	0.9	0.000322036	11.7261	1.40004	0.379493	0	0.773454	9.28145	0.678721	13
CC Mid-Post:LV	1e-4	LTP	0.00504871	0.0269621	0.187252	-0.047796	0.0578934	0.85	0.97	0.0193275	17.2274	1.90468	0.284437	0	0.910954	10.9314	0.534803	13
CC Mid-Post:LV	0.05	LTP	0.0458011	0.0269212	1.7013	-0.0069635	0.0985658	0.089	0.9	0.0211526	12.1506	2.17145	0.476097	0	0.805057	9.66069	0.645701	13
CC Mid-Post:LV	0.50	LTP	0.0506412	0.0268761	1.88425	-0.00203501	0.103317	0.06	0.9	0.0239746	13.018	2.44799	0.73849	0	0.908843	10.9061	0.536981	13
CC Mid-Post:LV	1	LTP	0.049443	0.0268606	1.84073	-0.0032028	0.102089	0.066	0.9	0.0262769	13.5938	2.52596	0.645979	0	0.93647	11.2376	0.50867	13
CC Post	5e-8	LTP	-0.0226414	0.0269135	-0.841266	-0.0753909	0.0301081	0.4	0.9	0.0126928	9.60786	2.7258	0.746627	37.8052	1.60785	19.2942	0.0816715	13
CC Post	1e-5	LTP	-0.0132666	0.0269335	-0.492569	-0.0660552	0.039522	0.62	0.9	0.000710065	11.7971	2.65711	0.524497	36.0076	1.56269	18.7522	0.094686	13
CC Post	1e-4	LTP	-0.0116031	0.0269212	-0.431001	-0.0643676	0.0411615	0.67	0.9	7.45895e-06	8.48565	2.16042	1.21079	40.203	1.67232	20.0679	0.0658125	13
CC Post	0.05	LTP	-0.0125457	0.0268895	-0.466564	-0.0652481	0.0401568	0.64	0.9	0.00253802	15.5678	2.55789	1.55938	43.5508	1.77151	21.2581	0.0467268	13
CC Post	0.50	LTP	-0.0160889	0.0268016	-0.600295	-0.0686191	0.0364414	0.55	0.9	0.00193438	22.8506	3.31926	2.1004	55.3314	2.23871	26.8645	0.00808182	13
CC Post	1	LTP	-0.0157894	0.0267871	-0.58944	-0.0682911	0.0367123	0.56	0.9	0.00588939	22.5674	3.31044	2.11987	55.6836	2.2565	27.078	0.00752986	13
CC Post:LV	5e-8	LTP	0.0148676	0.027022	0.550203	-0.0380946	0.0678297	0.58	0.9	0.000870012	3.2705	0.900935	0.51572	0	0.821697	9.86036	0.62821	13
CC Post:LV	1e-5	LTP	0.0196223	0.0270312	0.725914	-0.0333579	0.0726026	0.47	0.9	0.00048975	5.71876	1.27366	0.570412	0	0.81929	9.83148	0.630742	13
CC Post:LV	1e-4	LTP	0.00140659	0.0270348	0.0520291	-0.0515806	0.0543938	0.96	0.97	0.0425023	8.04223	1.51118	0.414889	0	0.758059	9.09671	0.694648	13
CC Post:LV	0.05	LTP	0.0398107	0.0269539	1.47699	-0.0130179	0.0926393	0.14	0.9	0.00399268	11.8038	2.3005	0.39561	0	0.980298	11.7636	0.464849	13
CC Post:LV	0.50	LTP	0.0448958	0.0268931	1.66942	-0.00781367	0.0976054	0.095	0.9	0.0155312	14.2649	2.74736	0.874804	15.7624	1.18712	14.2454	0.285312	13
CC Post:LV	1	LTP	0.0431665	0.026877	1.60608	-0.0095114	0.0958443	0.11	0.9	0.0177759	14.5192	2.834	0.774644	18.0553	1.22033	14.644	0.261484	13
CC Total	5e-8	LTP	-0.0142995	0.0269422	-0.530746	-0.0671053	0.0385063	0.6	0.9	0.00109007	7.15412	1.85462	0.946345	11.7835	1.13357	13.6029	0.326782	13
CC Total	1e-5	LTP	-0.00674899	0.0269517	-0.25041	-0.0595734	0.0460754	0.8	0.96	0.0119838	9.27618	2.2883	0.454605	15.4748	1.18308	14.1969	0.288309	13
CC Total	1e-4	LTP	-0.0223668	0.0269119	-0.831111	-0.0751133	0.0303796	0.41	0.9	0.00541732	12.5304	2.76783	1.52564	29.4601	1.41764	17.0117	0.149159	13
CC Total	0.05	LTP	-0.0122749	0.0268893	-0.456496	-0.0649769	0.0404272	0.65	0.9	0.00257221	18.4979	2.76211	0.78447	30.7574	1.4442	17.3304	0.137587	13
CC Total	0.50	LTP	-0.0143125	0.0268348	-0.533357	-0.0669077	0.0382827	0.59	0.9	0.0178851	22.9443	3.01479	0.886974	39.1218	1.64262	19.7115	0.0727444	13
CC Total	1	LTP	-0.0140225	0.0268202	-0.522832	-0.0665891	0.0385442	0.6	0.9	0.0275811	22.0615	3.07559	0.930685	39.6646	1.6574	19.8888	0.0692186	13
CC:LV	5e-8	LTP	0.0195983	0.0270373	0.724863	-0.0333938	0.0725903	0.47	0.9	0.00604125	7.36895	1.14511	0.468497	0	0.84348	10.1218	0.605279	13
CC:LV	1e-5	LTP	0.022859	0.0270411	0.845341	-0.0301407	0.0758586	0.4	0.9	0.00196712	11.048	1.50133	0.632439	0	0.883219	10.5986	0.563592	13
CC:LV	1e-4	LTP	0.00235373	0.0270366	0.0870574	-0.050637	0.0553445	0.93	0.97	0.00929831	14.1992	1.83465	0.433588	0	0.88948	10.6738	0.557065	13
CC:LV	0.05	LTP	0.0386129	0.0269899	1.43064	-0.0142864	0.0915121	0.15	0.9	0.00277213	11.3731	2.25187	0.468739	0	0.880435	10.5652	0.5665	13
CC:LV	0.50	LTP	0.0438592	0.0269546	1.62715	-0.00897089	0.0966893	0.1	0.9	0.0264561	11.4356	2.40051	0.496082	0	0.905825	10.8699	0.5401	13
CC:LV	1	LTP	0.0423017	0.026938	1.57033	-0.0104959	0.0950993	0.12	0.9	0.027912	11.9868	2.49104	0.562703	0	0.942887	11.3146	0.502164	13
LV	5e-8	LTP	0.00222048	0.0271078	0.0819131	-0.0509098	0.0553508	0.93	0.97	0.00385858	4.78978	1.18749	0.485242	0	0.619168	7.43002	0.827938	13
LV	1e-5	LTP	-0.000369121	0.0271093	-0.013616	-0.0535024	0.0527641	0.99	0.99	0.00936751	5.87719	1.10463	0.239425	0	0.698164	8.37797	0.75494	13
LV	1e-4	LTP	0.0184582	0.0271103	0.680855	-0.034677	0.0715934	0.5	0.9	0.00117056	4.78553	0.926825	0.082256	0	0.613443	7.36131	0.832843	13
LV	0.05	LTP	-0.0202474	0.0270038	-0.749798	-0.0731739	0.0326791	0.45	0.9	0.00977729	9.72528	1.95544	0.334563	19.3072	1.23927	14.8712	0.248555	13
LV	0.50	LTP	-0.0249491	0.0269079	-0.927203	-0.0776877	0.0277895	0.35	0.9	0.00937653	15.4111	2.6559	0.356496	41.5387	1.71053	20.5264	0.0577608	13
LV	1	LTP	-0.0244324	0.0268945	-0.908455	-0.0771446	0.0282798	0.36	0.9	0.000457036	14.6974	2.6857	0.320897	41.7862	1.71781	20.6137	0.056332	13
CC Ant	5e-8	MIR137 gene	-0.00733548	0.026844	-0.273263	-0.0599488	0.0452779	0.78	0.88	0.00799464	3.75216	0.917878	0.455557	0	0.670657	8.04789	0.781377	13
CC Ant	1e-5	MIR137 gene	-0.00733548	0.026844	-0.273263	-0.0599488	0.0452779	0.78	0.88	0.00799464	3.75216	0.917878	0.455557	0	0.670657	8.04789	0.781377	13
CC Ant	1e-4	MIR137 gene	-0.00733548	0.026844	-0.273263	-0.0599488	0.0452779	0.78	0.88	0.00799464	3.75216	0.917878	0.455557	0	0.670657	8.04789	0.781377	13
CC Ant	0.05	MIR137 gene	-0.00733548	0.026844	-0.273263	-0.0599488	0.0452779	0.78	0.88	0.00799464	3.75216	0.917878	0.455557	0	0.670657	8.04789	0.781377	13
CC Ant	0.50	MIR137 gene	-0.00733548	0.026844	-0.273263	-0.0599488	0.0452779	0.78	0.88	0.00799464	3.75216	0.917878	0.455557	0	0.670657	8.04789	0.781377	13
CC Ant	1	MIR137 gene	-0.00733548	0.026844	-0.273263	-0.0599488	0.0452779	0.78	0.88	0.00799464	3.75216	0.917878	0.455557	0	0.670657	8.04789	0.781377	13
CC Ant:LV	5e-8	MIR137 gene	-0.00551839	0.0269735	-0.204586	-0.0583855	0.0473487	0.84	0.88	0.0234938	4.28624	1.13176	0.280017	0	0.772853	9.27424	0.679345	13
CC Ant:LV	1e-5	MIR137 gene	-0.00551839	0.0269735	-0.204586	-0.0583855	0.0473487	0.84	0.88	0.0234938	4.28624	1.13176	0.280017	0	0.772853	9.27424	0.679345	13
CC Ant:LV	1e-4	MIR137 gene	-0.00551839	0.0269735	-0.204586	-0.0583855	0.0473487	0.84	0.88	0.0234938	4.28624	1.13176	0.280017	0	0.772853	9.27424	0.679345	13
CC Ant:LV	0.05	MIR137 gene	-0.00551839	0.0269735	-0.204586	-0.0583855	0.0473487	0.84	0.88	0.0234938	4.28624	1.13176	0.280017	0	0.772853	9.27424	0.679345	13
CC Ant:LV	0.50	MIR137 gene	-0.00551839	0.0269735	-0.204586	-0.0583855	0.0473487	0.84	0.88	0.0234938	4.28624	1.13176	0.280017	0	0.772853	9.27424	0.679345	13
CC Ant:LV	1	MIR137 gene	-0.00551839	0.0269735	-0.204586	-0.0583855	0.0473487	0.84	0.88	0.0234938	4.28624	1.13176	0.280017	0	0.772853	9.27424	0.679345	13
CC Central	5e-8	MIR137 gene	-0.0359001	0.0268726	-1.33594	-0.0885693	0.0167692	0.18	0.4	0.0391563	4.55667	1.25481	0.725669	5.91557	1.06288	12.7545	0.387134	13
CC Central	1e-5	MIR137 gene	-0.0359001	0.0268726	-1.33594	-0.0885693	0.0167692	0.18	0.4	0.0391563	4.55667	1.25481	0.725669	5.91557	1.06288	12.7545	0.387134	13
CC Central	1e-4	MIR137 gene	-0.0359001	0.0268726	-1.33594	-0.0885693	0.0167692	0.18	0.4	0.0391563	4.55667	1.25481	0.725669	5.91557	1.06288	12.7545	0.387134	13
CC Central	0.05	MIR137 gene	-0.0359001	0.0268726	-1.33594	-0.0885693	0.0167692	0.18	0.4	0.0391563	4.55667	1.25481	0.725669	5.91557	1.06288	12.7545	0.387134	13
CC Central	0.50	MIR137 gene	-0.0359001	0.0268726	-1.33594	-0.0885693	0.0167692	0.18	0.4	0.0391563	4.55667	1.25481	0.725669	5.91557	1.06288	12.7545	0.387134	13
CC Central	1	MIR137 gene	-0.0359001	0.0268726	-1.33594	-0.0885693	0.0167692	0.18	0.4	0.0391563	4.55667	1.25481	0.725669	5.91557	1.06288	12.7545	0.387134	13
CC Central:LV	5e-8	MIR137 gene	-0.0155572	0.0269817	-0.576585	-0.0684403	0.0373259	0.56	0.71	0.000271131	4.4296	1.11561	0.499868	0	0.998571	11.9828	0.447058	13
CC Central:LV	1e-5	MIR137 gene	-0.0155572	0.0269817	-0.576585	-0.0684403	0.0373259	0.56	0.71	0.000271131	4.4296	1.11561	0.499868	0	0.998571	11.9828	0.447058	13
CC Central:LV	1e-4	MIR137 gene	-0.0155572	0.0269817	-0.576585	-0.0684403	0.0373259	0.56	0.71	0.000271131	4.4296	1.11561	0.499868	0	0.998571	11.9828	0.447058	13
CC Central:LV	0.05	MIR137 gene	-0.0155572	0.0269817	-0.576585	-0.0684403	0.0373259	0.56	0.71	0.000271131	4.4296	1.11561	0.499868	0	0.998571	11.9828	0.447058	13
CC Central:LV	0.50	MIR137 gene	-0.0155572	0.0269817	-0.576585	-0.0684403	0.0373259	0.56	0.71	0.000271131	4.4296	1.11561	0.499868	0	0.998571	11.9828	0.447058	13
CC Central:LV	1	MIR137 gene	-0.0155572	0.0269817	-0.576585	-0.0684403	0.0373259	0.56	0.71	0.000271131	4.4296	1.11561	0.499868	0	0.998571	11.9828	0.447058	13
CC Mid-Ant	5e-8	MIR137 gene	-0.0597109	0.0269428	-2.21621	-0.112518	-0.00690406	0.027	0.25	0.00850185	3.54863	0.778249	0.261085	0	0.682833	8.194	0.769792	13
CC Mid-Ant	1e-5	MIR137 gene	-0.0597109	0.0269428	-2.21621	-0.112518	-0.00690406	0.027	0.25	0.00850185	3.54863	0.778249	0.261085	0	0.682833	8.194	0.769792	13
CC Mid-Ant	1e-4	MIR137 gene	-0.0597109	0.0269428	-2.21621	-0.112518	-0.00690406	0.027	0.25	0.00850185	3.54863	0.778249	0.261085	0	0.682833	8.194	0.769792	13
CC Mid-Ant	0.05	MIR137 gene	-0.0597109	0.0269428	-2.21621	-0.112518	-0.00690406	0.027	0.25	0.00850185	3.54863	0.778249	0.261085	0	0.682833	8.194	0.769792	13
CC Mid-Ant	0.50	MIR137 gene	-0.0597109	0.0269428	-2.21621	-0.112518	-0.00690406	0.027	0.25	0.00850185	3.54863	0.778249	0.261085	0	0.682833	8.194	0.769792	13
CC Mid-Ant	1	MIR137 gene	-0.0597109	0.0269428	-2.21621	-0.112518	-0.00690406	0.027	0.25	0.00850185	3.54863	0.778249	0.261085	0	0.682833	8.194	0.769792	13
CC Mid-Ant:LV	5e-8	MIR137 gene	-0.0269525	0.0270076	-0.99796	-0.0798866	0.0259815	0.32	0.49	0.020393	4.36237	1.01325	0.556822	0	0.923736	11.0848	0.521663	13
CC Mid-Ant:LV	1e-5	MIR137 gene	-0.0269525	0.0270076	-0.99796	-0.0798866	0.0259815	0.32	0.49	0.020393	4.36237	1.01325	0.556822	0	0.923736	11.0848	0.521663	13
CC Mid-Ant:LV	1e-4	MIR137 gene	-0.0269525	0.0270076	-0.99796	-0.0798866	0.0259815	0.32	0.49	0.020393	4.36237	1.01325	0.556822	0	0.923736	11.0848	0.521663	13
CC Mid-Ant:LV	0.05	MIR137 gene	-0.0269525	0.0270076	-0.99796	-0.0798866	0.0259815	0.32	0.49	0.020393	4.36237	1.01325	0.556822	0	0.923736	11.0848	0.521663	13
CC Mid-Ant:LV	0.50	MIR137 gene	-0.0269525	0.0270076	-0.99796	-0.0798866	0.0259815	0.32	0.49	0.020393	4.36237	1.01325	0.556822	0	0.923736	11.0848	0.521663	13
CC Mid-Ant:LV	1	MIR137 gene	-0.0269525	0.0270076	-0.99796	-0.0798866	0.0259815	0.32	0.49	0.020393	4.36237	1.01325	0.556822	0	0.923736	11.0848	0.521663	13
CC Mid-Post	5e-8	MIR137 gene	-0.0661221	0.0267308	-2.47363	-0.118513	-0.0137308	0.013	0.25	0.0631248	5.93806	1.28507	0.657919	0	0.825318	9.90382	0.624398	13
CC Mid-Post	1e-5	MIR137 gene	-0.0661221	0.0267308	-2.47363	-0.118513	-0.0137308	0.013	0.25	0.0631248	5.93806	1.28507	0.657919	0	0.825318	9.90382	0.624398	13
CC Mid-Post	1e-4	MIR137 gene	-0.0661221	0.0267308	-2.47363	-0.118513	-0.0137308	0.013	0.25	0.0631248	5.93806	1.28507	0.657919	0	0.825318	9.90382	0.624398	13
CC Mid-Post	0.05	MIR137 gene	-0.0661221	0.0267308	-2.47363	-0.118513	-0.0137308	0.013	0.25	0.0631248	5.93806	1.28507	0.657919	0	0.825318	9.90382	0.624398	13
CC Mid-Post	0.50	MIR137 gene	-0.0661221	0.0267308	-2.47363	-0.118513	-0.0137308	0.013	0.25	0.0631248	5.93806	1.28507	0.657919	0	0.825318	9.90382	0.624398	13
CC Mid-Post	1	MIR137 gene	-0.0661221	0.0267308	-2.47363	-0.118513	-0.0137308	0.013	0.25	0.0631248	5.93806	1.28507	0.657919	0	0.825318	9.90382	0.624398	13
CC Mid-Post:LV	5e-8	MIR137 gene	-0.0283745	0.0268908	-1.05518	-0.0810795	0.0243305	0.29	0.48	0.00857366	6.50167	1.09651	0.329616	0	0.869696	10.4364	0.577737	13
CC Mid-Post:LV	1e-5	MIR137 gene	-0.0283745	0.0268908	-1.05518	-0.0810795	0.0243305	0.29	0.48	0.00857366	6.50167	1.09651	0.329616	0	0.869696	10.4364	0.577737	13
CC Mid-Post:LV	1e-4	MIR137 gene	-0.0283745	0.0268908	-1.05518	-0.0810795	0.0243305	0.29	0.48	0.00857366	6.50167	1.09651	0.329616	0	0.869696	10.4364	0.577737	13
CC Mid-Post:LV	0.05	MIR137 gene	-0.0283745	0.0268908	-1.05518	-0.0810795	0.0243305	0.29	0.48	0.00857366	6.50167	1.09651	0.329616	0	0.869696	10.4364	0.577737	13
CC Mid-Post:LV	0.50	MIR137 gene	-0.0283745	0.0268908	-1.05518	-0.0810795	0.0243305	0.29	0.48	0.00857366	6.50167	1.09651	0.329616	0	0.869696	10.4364	0.577737	13
CC Mid-Post:LV	1	MIR137 gene	-0.0283745	0.0268908	-1.05518	-0.0810795	0.0243305	0.29	0.48	0.00857366	6.50167	1.09651	0.329616	0	0.869696	10.4364	0.577737	13
CC Post	5e-8	MIR137 gene	-0.00458134	0.0268547	-0.170597	-0.0572156	0.0480529	0.86	0.88	0.0415284	25.0208	2.74491	0.473063	40.3353	1.67603	20.1124	0.0649896	13
CC Post	1e-5	MIR137 gene	-0.00458134	0.0268547	-0.170597	-0.0572156	0.0480529	0.86	0.88	0.0415284	25.0208	2.74491	0.473063	40.3353	1.67603	20.1124	0.0649896	13
CC Post	1e-4	MIR137 gene	-0.00458134	0.0268547	-0.170597	-0.0572156	0.0480529	0.86	0.88	0.0415284	25.0208	2.74491	0.473063	40.3353	1.67603	20.1124	0.0649896	13
CC Post	0.05	MIR137 gene	-0.00458134	0.0268547	-0.170597	-0.0572156	0.0480529	0.86	0.88	0.0415284	25.0208	2.74491	0.473063	40.3353	1.67603	20.1124	0.0649896	13
CC Post	0.50	MIR137 gene	-0.00458134	0.0268547	-0.170597	-0.0572156	0.0480529	0.86	0.88	0.0415284	25.0208	2.74491	0.473063	40.3353	1.67603	20.1124	0.0649896	13
CC Post	1	MIR137 gene	-0.00458134	0.0268547	-0.170597	-0.0572156	0.0480529	0.86	0.88	0.0415284	25.0208	2.74491	0.473063	40.3353	1.67603	20.1124	0.0649896	13
CC Post:LV	5e-8	MIR137 gene	-0.00891384	0.0269337	-0.330954	-0.061703	0.0438753	0.74	0.88	0.0340554	3.99098	1.34613	0.638012	2.66482	1.02738	12.3285	0.419668	13
CC Post:LV	1e-5	MIR137 gene	-0.00891384	0.0269337	-0.330954	-0.061703	0.0438753	0.74	0.88	0.0340554	3.99098	1.34613	0.638012	2.66482	1.02738	12.3285	0.419668	13
CC Post:LV	1e-4	MIR137 gene	-0.00891384	0.0269337	-0.330954	-0.061703	0.0438753	0.74	0.88	0.0340554	3.99098	1.34613	0.638012	2.66482	1.02738	12.3285	0.419668	13
CC Post:LV	0.05	MIR137 gene	-0.00891384	0.0269337	-0.330954	-0.061703	0.0438753	0.74	0.88	0.0340554	3.99098	1.34613	0.638012	2.66482	1.02738	12.3285	0.419668	13
CC Post:LV	0.50	MIR137 gene	-0.00891384	0.0269337	-0.330954	-0.061703	0.0438753	0.74	0.88	0.0340554	3.99098	1.34613	0.638012	2.66482	1.02738	12.3285	0.419668	13
CC Post:LV	1	MIR137 gene	-0.00891384	0.0269337	-0.330954	-0.061703	0.0438753	0.74	0.88	0.0340554	3.99098	1.34613	0.638012	2.66482	1.02738	12.3285	0.419668	13
CC Total	5e-8	MIR137 gene	-0.042191	0.0268687	-1.57026	-0.0948527	0.0104707	0.12	0.4	0.0124735	3.31391	1.0106	0.572847	0	0.915185	10.9822	0.530443	13
CC Total	1e-5	MIR137 gene	-0.042191	0.0268687	-1.57026	-0.0948527	0.0104707	0.12	0.4	0.0124735	3.31391	1.0106	0.572847	0	0.915185	10.9822	0.530443	13
CC Total	1e-4	MIR137 gene	-0.042191	0.0268687	-1.57026	-0.0948527	0.0104707	0.12	0.4	0.0124735	3.31391	1.0106	0.572847	0	0.915185	10.9822	0.530443	13
CC Total	0.05	MIR137 gene	-0.042191	0.0268687	-1.57026	-0.0948527	0.0104707	0.12	0.4	0.0124735	3.31391	1.0106	0.572847	0	0.915185	10.9822	0.530443	13
CC Total	0.50	MIR137 gene	-0.042191	0.0268687	-1.57026	-0.0948527	0.0104707	0.12	0.4	0.0124735	3.31391	1.0106	0.572847	0	0.915185	10.9822	0.530443	13
CC Total	1	MIR137 gene	-0.042191	0.0268687	-1.57026	-0.0948527	0.0104707	0.12	0.4	0.0124735	3.31391	1.0106	0.572847	0	0.915185	10.9822	0.530443	13
CC:LV	5e-8	MIR137 gene	-0.0157997	0.0269598	-0.586048	-0.0686399	0.0370405	0.56	0.71	0.00955511	4.07543	1.13875	0.599754	0	0.929269	11.1512	0.516005	13
CC:LV	1e-5	MIR137 gene	-0.0157997	0.0269598	-0.586048	-0.0686399	0.0370405	0.56	0.71	0.00955511	4.07543	1.13875	0.599754	0	0.929269	11.1512	0.516005	13
CC:LV	1e-4	MIR137 gene	-0.0157997	0.0269598	-0.586048	-0.0686399	0.0370405	0.56	0.71	0.00955511	4.07543	1.13875	0.599754	0	0.929269	11.1512	0.516005	13
CC:LV	0.05	MIR137 gene	-0.0157997	0.0269598	-0.586048	-0.0686399	0.0370405	0.56	0.71	0.00955511	4.07543	1.13875	0.599754	0	0.929269	11.1512	0.516005	13
CC:LV	0.50	MIR137 gene	-0.0157997	0.0269598	-0.586048	-0.0686399	0.0370405	0.56	0.71	0.00955511	4.07543	1.13875	0.599754	0	0.929269	11.1512	0.516005	13
CC:LV	1	MIR137 gene	-0.0157997	0.0269598	-0.586048	-0.0686399	0.0370405	0.56	0.71	0.00955511	4.07543	1.13875	0.599754	0	0.929269	11.1512	0.516005	13
LV	5e-8	MIR137 gene	0.0385848	0.0270252	1.42774	-0.0143835	0.0915532	0.15	0.4	4.12795e-06	5.43479	1.11198	0.213979	0	0.561711	6.74054	0.874273	13
LV	1e-5	MIR137 gene	0.0385848	0.0270252	1.42774	-0.0143835	0.0915532	0.15	0.4	4.12795e-06	5.43479	1.11198	0.213979	0	0.561711	6.74054	0.874273	13
LV	1e-4	MIR137 gene	0.0385848	0.0270252	1.42774	-0.0143835	0.0915532	0.15	0.4	4.12795e-06	5.43479	1.11198	0.213979	0	0.561711	6.74054	0.874273	13
LV	0.05	MIR137 gene	0.0385848	0.0270252	1.42774	-0.0143835	0.0915532	0.15	0.4	4.12795e-06	5.43479	1.11198	0.213979	0	0.561711	6.74054	0.874273	13
LV	0.50	MIR137 gene	0.0385848	0.0270252	1.42774	-0.0143835	0.0915532	0.15	0.4	4.12795e-06	5.43479	1.11198	0.213979	0	0.561711	6.74054	0.874273	13
LV	1	MIR137 gene	0.0385848	0.0270252	1.42774	-0.0143835	0.0915532	0.15	0.4	4.12795e-06	5.43479	1.11198	0.213979	0	0.561711	6.74054	0.874273	13
CC Ant	5e-8	MIR137 targets	9.73077e-05	0.0268749	0.00362076	-0.0525765	0.0527712	1	1	0.00266468	14.8584	1.97128	0.373682	0	0.903472	10.8417	0.542535	13
CC Ant	1e-5	MIR137 targets	-0.0160904	0.0269258	-0.597583	-0.0688641	0.0366832	0.55	0.99	0.0300247	9.82612	1.51273	0.632765	0	0.814577	9.77493	0.635699	13
CC Ant	1e-4	MIR137 targets	-0.0132047	0.0267433	-0.493755	-0.0656206	0.0392113	0.62	0.99	0.000747085	11.014	2.46247	0.701635	38.7166	1.63176	19.5811	0.0754358	13
CC Ant	0.05	MIR137 targets	0.0318312	0.0268952	1.18353	-0.0208823	0.0845447	0.24	0.97	0.0874163	9.60707	2.23859	1.63705	30.4762	1.43836	17.2603	0.140066	13
CC Ant	0.50	MIR137 targets	0.0310273	0.0270373	1.14757	-0.0219649	0.0840194	0.25	0.97	0.000711456	7.8884	2.21249	0.959456	32.7225	1.48638	17.8366	0.120744	13
CC Ant	1	MIR137 targets	0.0316254	0.0270482	1.16922	-0.0213881	0.0846389	0.24	0.97	0.00985308	7.16599	2.14516	0.893096	31.7906	1.46607	17.5929	0.128623	13
CC Ant:LV	5e-8	MIR137 targets	0.0120682	0.02708	0.445649	-0.0410077	0.065144	0.66	0.99	0.00149684	3.99171	0.556214	0.131434	0	0.373773	4.48528	0.973006	13
CC Ant:LV	1e-5	MIR137 targets	-0.0313986	0.0269405	-1.16548	-0.084201	0.0214039	0.24	0.97	0.0154455	7.30328	1.91175	0.907166	33.7261	1.50889	18.1067	0.112489	13
CC Ant:LV	1e-4	MIR137 targets	-0.0524526	0.0269568	-1.94581	-0.105287	0.000381636	0.052	0.78	0.0179247	4.30557	0.784937	0.321493	0	0.546744	6.56092	0.885215	13
CC Ant:LV	0.05	MIR137 targets	-0.0153364	0.0269694	-0.568659	-0.0681956	0.0375227	0.57	0.99	0.00723805	18.218	3.61917	0.559224	51.9201	2.07987	24.9585	0.0150209	13
CC Ant:LV	0.50	MIR137 targets	-0.0267458	0.0271264	-0.985971	-0.0799125	0.0264209	0.32	0.97	0.00483288	10.0343	2.60461	0.543415	47.5747	1.90748	22.8897	0.028677	13
CC Ant:LV	1	MIR137 targets	-0.0267085	0.0271308	-0.984432	-0.0798839	0.026467	0.32	0.97	0.00429635	11.0308	2.59552	0.490045	49.2658	1.97106	23.6527	0.0226692	13
CC Central	5e-8	MIR137 targets	-0.0193077	0.0270318	-0.714259	-0.0722889	0.0336736	0.48	0.99	0.000972463	5.16677	0.757421	0.0637257	0	0.385384	4.6246	0.969358	13
CC Central	1e-5	MIR137 targets	-0.0613705	0.0269461	-2.27753	-0.114184	-0.00855715	0.023	0.78	0.0230541	20.1637	2.70932	1.2645	0	0.903797	10.8456	0.542198	13
CC Central	1e-4	MIR137 targets	-0.0748803	0.0268509	-2.78875	-0.127507	-0.0222535	0.0053	0.78	0.00270447	5.48066	1.67407	1.24453	0	0.748426	8.98111	0.704543	13
CC Central	0.05	MIR137 targets	-0.013813	0.0270781	-0.510118	-0.0668852	0.0392591	0.61	0.99	2.56327e-05	4.16514	1.10448	0.212982	0	0.670458	8.0455	0.781565	13
CC Central	0.50	MIR137 targets	-0.0126734	0.0271814	-0.466253	-0.065948	0.0406012	0.64	0.99	0.00765194	5.77317	1.60573	0.716303	0	0.938252	11.259	0.50686	13
CC Central	1	MIR137 targets	-0.0102409	0.0271792	-0.37679	-0.0635111	0.0430294	0.71	1	0.0095778	6.27448	1.76463	0.887767	4.5767	1.04796	12.5755	0.400631	13
CC Central:LV	5e-8	MIR137 targets	-0.00306133	0.0271318	-0.112832	-0.0562387	0.050116	0.91	1	0.00276363	1.6539	0.318741	0.172781	0	0.278414	3.34097	0.99262	13
CC Central:LV	1e-5	MIR137 targets	-0.0505326	0.0269959	-1.87187	-0.103444	0.00237829	0.061	0.78	0.0163744	5.93743	1.89871	0.63786	22.7788	1.29498	15.5398	0.213235	13
CC Central:LV	1e-4	MIR137 targets	-0.0689042	0.0269736	-2.55451	-0.121771	-0.0160369	0.011	0.78	0.0280595	2.94497	0.92156	0.52564	0	0.517419	6.20902	0.905181	13
CC Central:LV	0.05	MIR137 targets	-0.0165713	0.0270468	-0.612688	-0.0695821	0.0364396	0.54	0.99	0.0391643	14.8216	2.96217	0.578574	43.0231	1.7551	21.0612	0.049492	13
CC Central:LV	0.50	MIR137 targets	-0.0246147	0.0271748	-0.905793	-0.0778763	0.0286469	0.37	0.97	0.0457397	7.05465	2.45644	0.510501	45.2704	1.82717	21.926	0.0383576	13
CC Central:LV	1	MIR137 targets	-0.0243684	0.0271762	-0.896682	-0.0776329	0.028896	0.37	0.97	0.0382742	7.52256	2.49616	0.539434	47.6755	1.91115	22.9338	0.0282931	13
CC Mid-Ant	5e-8	MIR137 targets	-0.0173543	0.0269489	-0.643971	-0.0701732	0.0354646	0.52	0.99	0.000777646	14.1918	2.94373	0.970604	40.3084	1.67528	20.1033	0.0651562	13
CC Mid-Ant	1e-5	MIR137 targets	-0.0297144	0.02701	-1.10013	-0.0826529	0.0232242	0.27	0.97	0.046909	14.4889	2.51712	0.189145	19.5763	1.24342	14.921	0.245786	13
CC Mid-Ant	1e-4	MIR137 targets	-0.0394405	0.0269797	-1.46186	-0.0923197	0.0134387	0.14	0.97	5.87645e-07	4.20068	1.08808	0.539243	0	0.678196	8.13836	0.774227	13
CC Mid-Ant	0.05	MIR137 targets	-0.00562341	0.0270952	-0.207543	-0.058729	0.0474822	0.84	1	0.00293284	11.3832	1.83455	1.0802	5.90092	1.06271	12.7525	0.387283	13
CC Mid-Ant	0.50	MIR137 targets	-0.000919856	0.027189	-0.0338319	-0.0542094	0.0523697	0.97	1	0.0329267	12.1415	2.724	1.49555	30.062	1.42984	17.1581	0.143748	13
CC Mid-Ant	1	MIR137 targets	0.00054845	0.0271956	0.0201668	-0.052754	0.0538509	0.98	1	0.0205957	12.7711	2.81932	1.47828	31.7089	1.46432	17.5718	0.129323	13
CC Mid-Ant:LV	5e-8	MIR137 targets	0.00372556	0.0271159	0.137394	-0.0494207	0.0568718	0.89	1	0.00638605	3.85891	0.75013	0.332993	0	0.639145	7.66974	0.810377	13
CC Mid-Ant:LV	1e-5	MIR137 targets	-0.0323961	0.0270042	-1.19967	-0.0853234	0.0205311	0.23	0.97	0.0233525	5.7735	2.19159	1.90463	38.1625	1.61714	19.4057	0.0791967	13
CC Mid-Ant:LV	1e-4	MIR137 targets	-0.0520491	0.0270256	-1.92592	-0.105018	0.000920174	0.054	0.78	0.00211375	2.81013	0.835397	0.517036	0	0.545718	6.54862	0.885947	13
CC Mid-Ant:LV	0.05	MIR137 targets	-0.018573	0.0270604	-0.686353	-0.0716104	0.0344644	0.49	0.99	0.00427368	24.8684	3.7636	0.390997	47.4357	1.90243	22.8292	0.0292117	13
CC Mid-Ant:LV	0.50	MIR137 targets	-0.0252564	0.0271948	-0.928724	-0.0785572	0.0280443	0.35	0.97	0.00205288	14.3974	3.06403	0.481057	47.728	1.91307	22.9568	0.0280946	13
CC Mid-Ant:LV	1	MIR137 targets	-0.0253845	0.027197	-0.933357	-0.0786896	0.0279206	0.35	0.97	0.00568204	12.4726	3.04657	0.497944	49.7052	1.98828	23.8593	0.0212557	13
CC Mid-Post	5e-8	MIR137 targets	0.0112762	0.0269083	0.419058	-0.0414632	0.0640155	0.68	0.99	0.0284025	4.4439	0.719682	0.321427	0	0.399913	4.79895	0.964359	13
CC Mid-Post	1e-5	MIR137 targets	-0.02948	0.0269169	-1.09522	-0.0822362	0.0232761	0.27	0.97	0.00379415	16.725	1.62504	0.151586	0	0.457723	5.49268	0.939471	13
CC Mid-Post	1e-4	MIR137 targets	-0.0472377	0.0267263	-1.76746	-0.0996203	0.00514478	0.077	0.79	0.00339983	6.88734	1.48332	0.828555	12.8534	1.14749	13.7699	0.315643	13
CC Mid-Post	0.05	MIR137 targets	-0.0241384	0.0268892	-0.897698	-0.0768403	0.0285635	0.37	0.97	0.0115847	8.66074	1.63436	0.40433	18.0034	1.21956	14.6347	0.262021	13
CC Mid-Post	0.50	MIR137 targets	-0.034854	0.0270103	-1.2904	-0.0877932	0.0180851	0.2	0.97	0.00714188	8.58995	1.65616	0.486302	21.8789	1.28006	15.3608	0.222298	13
CC Mid-Post	1	MIR137 targets	-0.0363666	0.0270117	-1.34633	-0.0893085	0.0165753	0.18	0.97	4.91646e-05	8.60099	1.72244	0.556472	25.4657	1.34166	16.1	0.1867	13
CC Mid-Post:LV	5e-8	MIR137 targets	0.00363364	0.0270252	0.134454	-0.0493349	0.0566021	0.89	1	0.00096406	1.22917	0.317065	0.304911	0	0.297655	3.57186	0.989984	13
CC Mid-Post:LV	1e-5	MIR137 targets	-0.0383794	0.0269398	-1.42463	-0.0911805	0.0144217	0.15	0.97	0.000909707	4.49254	1.40997	0.621979	0.851537	1.00859	12.1031	0.437439	13
CC Mid-Post:LV	1e-4	MIR137 targets	-0.0601029	0.0268769	-2.23623	-0.112781	-0.00742523	0.025	0.78	0.0165346	3.36047	0.944151	0.600734	0	0.587213	7.04656	0.854522	13
CC Mid-Post:LV	0.05	MIR137 targets	-0.0240308	0.0269179	-0.892743	-0.0767889	0.0287274	0.37	0.97	3.96657e-06	13.441	3.28437	0.350148	49.5539	1.98231	23.7877	0.0217358	13
CC Mid-Post:LV	0.50	MIR137 targets	-0.0370351	0.027063	-1.36848	-0.0900775	0.0160074	0.17	0.97	0.020027	7.80696	2.45476	0.940759	46.4695	1.86809	22.4171	0.0331021	13
CC Mid-Post:LV	1	MIR137 targets	-0.0383023	0.0270681	-1.41503	-0.0913548	0.0147503	0.16	0.97	9.65372e-05	8.33546	2.43017	1.08046	47.5945	1.9082	22.8984	0.0286014	13
CC Post	5e-8	MIR137 targets	-0.00208114	0.0269276	-0.0772867	-0.0548582	0.0506959	0.94	1	7.58514e-05	14.7716	2.57851	0.665532	34.7644	1.5329	18.3949	0.104217	13
CC Post	1e-5	MIR137 targets	0.00264992	0.0270574	0.0979367	-0.0503817	0.0556815	0.92	1	0.00139835	3.75419	0.924361	0.0770474	0	0.629288	7.55146	0.819127	13
CC Post	1e-4	MIR137 targets	0.0096338	0.0269383	0.357625	-0.0431642	0.0624318	0.72	1	0.000490147	10.839	1.6803	0.208123	0	0.973998	11.688	0.471052	13
CC Post	0.05	MIR137 targets	0.0466037	0.0268991	1.73254	-0.00611762	0.099325	0.083	0.83	0.00543482	21.6484	4.03429	0.965042	54.6872	2.20688	26.4826	0.00916607	13
CC Post	0.50	MIR137 targets	0.0346163	0.0270511	1.27967	-0.0184027	0.0876354	0.2	0.97	0.101197	10.4302	2.9735	1.23221	54.051	2.17633	26.1159	0.0103357	13
CC Post	1	MIR137 targets	0.0311371	0.0270702	1.15024	-0.0219195	0.0841938	0.25	0.97	0.04403	9.39388	2.80906	1.32093	52.8582	2.12126	25.4551	0.0128076	13
CC Post:LV	5e-8	MIR137 targets	0.0111508	0.0270793	0.411784	-0.0419236	0.0642252	0.68	0.99	0.000396116	2.3775	0.411441	0.116376	0	0.292821	3.51385	0.990701	13
CC Post:LV	1e-5	MIR137 targets	-0.0264698	0.026955	-0.981999	-0.0793007	0.0263611	0.33	0.97	0.0016445	7.16879	1.63266	0.73858	28.6094	1.40075	16.8089	0.156927	13
CC Post:LV	1e-4	MIR137 targets	-0.044557	0.0269469	-1.65351	-0.097372	0.00825794	0.098	0.9	0.00304981	4.61826	0.849142	0.281637	0	0.659617	7.9154	0.791706	13
CC Post:LV	0.05	MIR137 targets	-0.00716313	0.0269521	-0.265773	-0.0599882	0.045662	0.79	1	0.00507237	27.7084	4.55707	0.232603	56.1354	2.27974	27.3569	0.00686257	13
CC Post:LV	0.50	MIR137 targets	-0.024044	0.0271554	-0.885421	-0.0772676	0.0291796	0.38	0.97	0.00087874	12.4558	2.6571	0.445834	38.3065	1.62092	19.451	0.0782106	13
CC Post:LV	1	MIR137 targets	-0.0259734	0.0271588	-0.956351	-0.0792037	0.0272569	0.34	0.97	0.014336	9.89589	2.57023	0.543871	40.3678	1.67695	20.1234	0.0647879	13
CC Total	5e-8	MIR137 targets	-0.00634617	0.0269557	-0.235429	-0.0591784	0.046486	0.81	1	0.177118	18.3076	2.28509	0.450096	0	0.977663	11.732	0.46744	13
CC Total	1e-5	MIR137 targets	-0.0309734	0.026994	-1.14742	-0.0838807	0.0219339	0.25	0.97	0.0055171	18.7063	2.11272	0.414547	0	0.728841	8.7461	0.724451	13
CC Total	1e-4	MIR137 targets	-0.0363487	0.0268488	-1.35383	-0.0889713	0.0162739	0.18	0.97	0.0121637	8.49283	1.57601	0.48269	12.5176	1.14309	13.7171	0.319141	13
CC Total	0.05	MIR137 targets	0.0169845	0.0269684	0.62979	-0.0358727	0.0698416	0.53	0.99	0.000167626	12.7507	2.33378	0.923286	30.8994	1.44717	17.366	0.136341	13
CC Total	0.50	MIR137 targets	0.0115348	0.027078	0.425986	-0.041537	0.0646067	0.67	0.99	0.000621741	11.5828	2.45536	0.908651	39.2286	1.64551	19.7461	0.0720435	13
CC Total	1	MIR137 targets	0.011437	0.0270786	0.422361	-0.0416361	0.0645101	0.67	0.99	0.0066767	10.5379	2.47795	0.805641	41.1191	1.69834	20.3801	0.0602283	13
CC:LV	5e-8	MIR137 targets	0.00678382	0.0270937	0.250384	-0.0463189	0.0598865	0.8	1	0.000748371	2.72245	0.419539	0.117465	0	0.336364	4.03636	0.982771	13
CC:LV	1e-5	MIR137 targets	-0.0355922	0.0269635	-1.32001	-0.0884396	0.0172553	0.19	0.97	0.00399618	6.3797	1.81484	0.916976	28.8105	1.4047	16.8564	0.155078	13
CC:LV	1e-4	MIR137 targets	-0.0557609	0.0269592	-2.06834	-0.1086	-0.00292186	0.039	0.78	0.00012089	3.89589	0.83015	0.462985	0	0.560867	6.7304	0.874903	13
CC:LV	0.05	MIR137 targets	-0.0159058	0.0269872	-0.589384	-0.0687998	0.0369881	0.56	0.99	0.00103076	20.807	3.77756	0.304716	51.0366	2.04234	24.5081	0.0173338	13
CC:LV	0.50	MIR137 targets	-0.0276874	0.0271447	-1.01999	-0.0808901	0.0255154	0.31	0.97	0.00201463	9.3799	2.66421	0.527533	45.4261	1.83238	21.9885	0.0376485	13
CC:LV	1	MIR137 targets	-0.0283397	0.0271476	-1.04391	-0.0815481	0.0248687	0.3	0.97	0.00820844	9.2023	2.63971	0.624696	47.3657	1.8999	22.7988	0.0294832	13
LV	5e-8	MIR137 targets	-0.00117262	0.0271236	-0.0432324	-0.054334	0.0519887	0.97	1	1.65098e-05	1.37852	0.443209	0.280549	0	0.418891	5.0267	0.957081	13
LV	1e-5	MIR137 targets	0.0281204	0.0270357	1.04012	-0.0248686	0.0811095	0.3	0.97	0.0018612	11.0869	1.79342	0.460993	14.799	1.1737	14.0843	0.295355	13
LV	1e-4	MIR137 targets	0.0387765	0.0270375	1.43418	-0.014216	0.091769	0.15	0.97	0.00398529	3.80675	0.837202	0.23483	0	0.472461	5.66953	0.931816	13
LV	0.05	MIR137 targets	0.0380148	0.0269022	1.41307	-0.0147126	0.0907422	0.16	0.97	0.0238842	40.5213	5.49424	1.57271	67.5137	3.07822	36.9387	0.000228577	13
LV	0.50	MIR137 targets	0.0589221	0.0271428	2.17082	0.00572327	0.112121	0.03	0.78	0.00058968	13.0829	2.95942	0.9683	47.6032	1.90851	22.9022	0.0285682	13
LV	1	MIR137 targets	0.0597801	0.02716	2.20103	0.00654743	0.113013	0.028	0.78	0.00664834	10.4076	2.81325	1.01784	45.755	1.84349	22.1219	0.0361765	13
CC Ant	5e-8	PKA	0.0181737	0.0268175	0.677683	-0.0343875	0.070735	0.5	0.65	0.000101158	10.5131	1.45675	0.123036	0	0.412193	4.94631	0.959748	13
CC Ant	1e-5	PKA	0.0300666	0.026887	1.11826	-0.022631	0.0827641	0.26	0.57	0.00151918	6.07252	1.2047	0.51893	0	0.527942	6.3353	0.898245	13
CC Ant	1e-4	PKA	0.0339106	0.0269247	1.25946	-0.0188608	0.086682	0.21	0.57	0.0033226	10.6244	1.49816	0.380653	0	0.53517	6.42204	0.893332	13
CC Ant	0.05	PKA	-0.0212577	0.0267724	-0.794015	-0.0737305	0.0312152	0.43	0.61	0.00269989	8.43721	1.71292	0.486749	2.28287	1.02336	12.2803	0.423436	13
CC Ant	0.50	PKA	-0.0224421	0.0267857	-0.83784	-0.074941	0.0300568	0.4	0.59	8.0312e-09	7.38878	1.748	0.381557	0	0.869634	10.4356	0.577803	13
CC Ant	1	PKA	-0.020553	0.026778	-0.767533	-0.0730368	0.0319309	0.44	0.62	0.00119838	7.45992	1.66011	0.499755	0	0.886921	10.643	0.559731	13
CC Ant:LV	5e-8	PKA	-0.0248964	0.0268078	-0.928698	-0.0774388	0.027646	0.35	0.57	0.0120818	17.1739	2.89323	0.469902	32.4301	1.47995	17.7594	0.123194	13
CC Ant:LV	1e-5	PKA	-0.0125844	0.0268881	-0.468029	-0.0652841	0.0401153	0.64	0.78	0.000101574	14.6792	3.22839	1.15105	37.8351	1.60863	19.3035	0.0814624	13
CC Ant:LV	1e-4	PKA	-0.00238241	0.0269611	-0.0883647	-0.0552252	0.0504604	0.93	0.95	0.00372167	7.75651	2.15613	1.08378	25.6226	1.34449	16.1339	0.185179	13
CC Ant:LV	0.05	PKA	-0.0334518	0.026821	-1.24722	-0.0860201	0.0191165	0.21	0.57	0.00246838	35.8703	4.55336	0.501155	37.186	1.592	19.104	0.0860485	13
CC Ant:LV	0.50	PKA	-0.027744	0.026832	-1.03399	-0.0803338	0.0248458	0.3	0.57	0.0135104	40.9175	4.46804	0.397566	38.5414	1.62711	19.5254	0.0766144	13
CC Ant:LV	1	PKA	-0.0247971	0.0268261	-0.924362	-0.0773754	0.0277812	0.36	0.57	0.00374459	40.029	4.36466	0.430714	39.3035	1.64754	19.7705	0.071554	13
CC Central	5e-8	PKA	-0.0265066	0.0268332	-0.98783	-0.0790986	0.0260854	0.32	0.57	0.100237	6.14955	1.49289	1.14134	0	0.943362	11.3203	0.501683	13
CC Central	1e-5	PKA	-0.0290111	0.0269446	-1.07669	-0.0818216	0.0237994	0.28	0.57	0.00146187	4.55414	1.32469	0.641575	0	0.700708	8.4085	0.752448	13
CC Central	1e-4	PKA	-0.00121403	0.0269433	-0.0450589	-0.0540219	0.0515939	0.96	0.97	0.017246	5.50977	1.21649	0.969903	9.51375	1.10514	13.2617	0.350311	13
CC Central	0.05	PKA	-0.043338	0.0268489	-1.61415	-0.0959608	0.00928478	0.11	0.57	0.0339191	12.3297	2.35852	0.366788	0	0.937208	11.2465	0.507921	13
CC Central	0.50	PKA	-0.02572	0.0268684	-0.957259	-0.0783812	0.0269411	0.34	0.57	0.00965796	13.7192	2.43475	0.548286	0	0.914996	10.98	0.530637	13
CC Central	1	PKA	-0.0249228	0.0268591	-0.927908	-0.0775657	0.0277201	0.35	0.57	0.000644501	13.9886	2.47499	0.518967	0	0.952047	11.4246	0.492926	13
CC Central:LV	5e-8	PKA	-0.0371952	0.0268464	-1.38548	-0.0898132	0.0154227	0.17	0.57	0.00139607	10.7124	2.53948	0.954101	29.986	1.42829	17.1394	0.144428	13
CC Central:LV	1e-5	PKA	-0.0213282	0.0269136	-0.792468	-0.0740779	0.0314215	0.43	0.61	0.0219197	13.0856	3.24801	1.1061	41.6777	1.71461	20.5753	0.0569559	13
CC Central:LV	1e-4	PKA	-0.00566042	0.0269722	-0.209862	-0.0585249	0.0472041	0.83	0.9	5.5513e-05	10.965	2.54761	0.779427	38.4345	1.62429	19.4914	0.0773388	13
CC Central:LV	0.05	PKA	-0.0376271	0.026895	-1.39904	-0.0903403	0.0150861	0.16	0.57	0.000943916	35.5295	4.3486	0.336558	22.9009	1.29703	15.5644	0.212012	13
CC Central:LV	0.50	PKA	-0.0247681	0.0269082	-0.920467	-0.0775072	0.027971	0.36	0.57	0.0358553	40.3178	4.2515	0.289541	28.5686	1.39994	16.7993	0.157303	13
CC Central:LV	1	PKA	-0.0227957	0.0269016	-0.847375	-0.0755219	0.0299304	0.4	0.59	0.0322854	39.2584	4.16007	0.359859	29.3736	1.4159	16.9908	0.149944	13
CC Mid-Ant	5e-8	PKA	-0.00358056	0.0269574	-0.132823	-0.0564161	0.049255	0.89	0.93	0.0179741	13.5577	1.20698	0.0737247	0	0.519291	6.2315	0.903965	13
CC Mid-Ant	1e-5	PKA	-0.00554023	0.0270517	-0.204802	-0.0585605	0.04748	0.84	0.9	0.025341	5.62483	0.823464	0.204576	0	0.415489	4.98586	0.958449	13
CC Mid-Ant	1e-4	PKA	0.00482371	0.0270668	0.178215	-0.0482263	0.0578737	0.86	0.91	4.36315e-05	6.74841	1.05324	0.250952	0	0.630379	7.56455	0.818167	13
CC Mid-Ant	0.05	PKA	-0.0420444	0.0269617	-1.55941	-0.0948885	0.0107997	0.12	0.57	0.00759546	6.9356	1.27719	0.238317	0	0.558147	6.69777	0.876923	13
CC Mid-Ant	0.50	PKA	-0.0289544	0.0269296	-1.07519	-0.0817354	0.0238266	0.28	0.57	0.0139905	9.63203	2.05526	0.539375	0	0.931725	11.1807	0.513499	13
CC Mid-Ant	1	PKA	-0.0268609	0.0269226	-0.99771	-0.0796282	0.0259064	0.32	0.57	0.00457401	9.52408	2.08771	0.572031	0	0.948906	11.3869	0.496087	13
CC Mid-Ant:LV	5e-8	PKA	-0.0306721	0.0268957	-1.14041	-0.0833868	0.0220426	0.25	0.57	0.00116377	11.3614	2.49234	0.84028	20.1091	1.25171	15.0205	0.240318	13
CC Mid-Ant:LV	1e-5	PKA	-0.0172549	0.026973	-0.639712	-0.070121	0.0356112	0.52	0.68	0.043342	12.7736	3.08373	0.593514	31.9448	1.4694	17.6327	0.127305	13
CC Mid-Ant:LV	1e-4	PKA	-0.00903908	0.0270274	-0.334441	-0.0620118	0.0439337	0.74	0.83	0.013752	9.1624	2.28641	1.01466	26.8814	1.36764	16.4117	0.173099	13
CC Mid-Ant:LV	0.05	PKA	-0.0379287	0.0269309	-1.40837	-0.0907122	0.0148549	0.16	0.57	0.00723786	34.065	4.30938	0.20363	20.1916	1.253	15.036	0.239473	13
CC Mid-Ant:LV	0.50	PKA	-0.0281303	0.026923	-1.04484	-0.0808984	0.0246379	0.3	0.57	0.00264331	39.9209	4.42999	0.294247	32.9028	1.49037	17.8845	0.119243	13
CC Mid-Ant:LV	1	PKA	-0.0256089	0.0269166	-0.951414	-0.0783645	0.0271468	0.34	0.57	0.000122359	38.9326	4.33209	0.265748	33.7825	1.51018	18.1221	0.112033	13
CC Mid-Post	5e-8	PKA	-0.0191215	0.0266997	-0.716169	-0.071452	0.033209	0.47	0.63	0.00426143	24.4478	2.50699	0.159584	14.201	1.16551	13.9862	0.301592	13
CC Mid-Post	1e-5	PKA	-0.0293155	0.0268322	-1.09255	-0.0819058	0.0232747	0.27	0.57	0.000141223	12.7422	1.78874	0.322001	0	0.685371	8.22446	0.767353	13
CC Mid-Post	1e-4	PKA	-0.00266048	0.0268378	-0.0991317	-0.0552616	0.0499406	0.92	0.95	3.68028e-06	4.61093	1.47166	0.667285	6.12709	1.06527	12.7832	0.384991	13
CC Mid-Post	0.05	PKA	-0.0327014	0.0266624	-1.2265	-0.0849588	0.019556	0.22	0.57	0.0110931	16.6122	3.22111	1.08098	35.248	1.54435	18.5322	0.10046	13
CC Mid-Post	0.50	PKA	-0.0341181	0.0266672	-1.2794	-0.0863848	0.0181486	0.2	0.57	0.106899	29.1308	3.79888	0.748573	35.7287	1.5559	18.6709	0.0967873	13
CC Mid-Post	1	PKA	-0.0333524	0.0266575	-1.25115	-0.0856001	0.0188953	0.21	0.57	0.071625	28.0908	3.74536	0.818516	36.9749	1.58667	19.04	0.0875668	13
CC Mid-Post:LV	5e-8	PKA	-0.0356131	0.0267394	-1.33186	-0.0880214	0.0167952	0.18	0.57	0.00413433	15.9592	2.80388	0.640687	29.8482	1.42548	17.1058	0.145662	13
CC Mid-Post:LV	1e-5	PKA	-0.0242635	0.02682	-0.904681	-0.0768298	0.0283027	0.37	0.57	0.00492484	12.3376	3.49046	0.639884	38.5551	1.62747	19.5297	0.0765223	13
CC Mid-Post:LV	1e-4	PKA	-0.00828915	0.0268707	-0.308483	-0.0609548	0.0443765	0.76	0.84	0.0104262	14.0586	2.73954	1.30679	38.1157	1.61592	19.391	0.0795188	13
CC Mid-Post:LV	0.05	PKA	-0.0378202	0.0267333	-1.41472	-0.0902166	0.0145761	0.16	0.57	0.000508798	43.2673	5.15705	0.109473	41.8557	1.71986	20.6383	0.0559344	13
CC Mid-Post:LV	0.50	PKA	-0.032905	0.0267581	-1.22972	-0.0853498	0.0195399	0.22	0.57	0.00127883	48.6509	5.02977	0.21071	42.895	1.75116	21.0139	0.0501769	13
CC Mid-Post:LV	1	PKA	-0.02985	0.0267578	-1.11556	-0.0822943	0.0225943	0.26	0.57	0.00562512	46.8101	4.85641	0.202206	41.5946	1.71217	20.546	0.0574365	13
CC Post	5e-8	PKA	-0.0201196	0.0269369	-0.746916	-0.072915	0.0326758	0.46	0.62	0.0040539	6.29614	0.823208	0.278625	0	0.367648	4.41178	0.974809	13
CC Post	1e-5	PKA	-0.0286435	0.0269426	-1.06313	-0.08145	0.0241629	0.29	0.57	6.39217e-05	5.25308	1.29963	0.591914	0	0.937996	11.2559	0.507121	13
CC Post	1e-4	PKA	-0.00165653	0.0269875	-0.0613813	-0.0545511	0.0512381	0.95	0.97	0.0141661	4.71735	1.43215	1.3925	4.25058	1.04439	12.5327	0.403899	13
CC Post	0.05	PKA	-0.0470711	0.0266108	-1.76887	-0.0992274	0.00508518	0.077	0.57	0.0267629	18.3032	3.83268	1.68495	63.2742	2.72288	32.6746	0.00108786	13
CC Post	0.50	PKA	-0.0428288	0.026616	-1.60914	-0.0949952	0.0093376	0.11	0.57	0.00406311	21.8071	3.30147	1.33283	63.0343	2.70521	32.4625	0.00117356	13
CC Post	1	PKA	-0.040893	0.0266181	-1.53628	-0.0930636	0.0112776	0.12	0.57	0.0011798	21.3057	3.18346	0.960394	62.445	2.66276	31.9531	0.00140702	13
CC Post:LV	5e-8	PKA	-0.0371602	0.0267772	-1.38776	-0.0896425	0.0153221	0.17	0.57	0.000939627	11.897	2.79102	0.660814	32.6769	1.48538	17.8245	0.121124	13
CC Post:LV	1e-5	PKA	-0.029351	0.0268619	-1.09266	-0.0819995	0.0232974	0.27	0.57	0.0178375	10.624	3.4039	0.690421	37.9845	1.6125	19.35	0.0804245	13
CC Post:LV	1e-4	PKA	-0.0120635	0.0269268	-0.448012	-0.0648391	0.0407121	0.65	0.79	0.144452	13.3725	2.58234	0.986966	35.6169	1.5532	18.6384	0.0976358	13
CC Post:LV	0.05	PKA	-0.048385	0.0267373	-1.80965	-0.100789	0.00401909	0.07	0.57	0.0364331	42.0365	5.77675	0.344633	50.5532	2.02238	24.2685	0.018696	13
CC Post:LV	0.50	PKA	-0.0371564	0.0267877	-1.38707	-0.0896593	0.0153465	0.17	0.57	0.00208456	43.6803	5.21017	0.283759	45.7798	1.84433	22.132	0.0360671	13
CC Post:LV	1	PKA	-0.0339006	0.0267853	-1.26564	-0.0863989	0.0185977	0.21	0.57	0.000134418	42.3086	5.07079	0.214816	45.5714	1.83727	22.0472	0.036994	13
CC Total	5e-8	PKA	-0.00962769	0.0268727	-0.358271	-0.0622972	0.0430418	0.72	0.82	9.81986e-05	10.5665	1.58692	0.224318	0	0.579744	6.95692	0.860447	13
CC Total	1e-5	PKA	-0.0128664	0.0269619	-0.477205	-0.0657107	0.039978	0.63	0.78	0.000475004	5.91645	1.07628	0.271556	0	0.514517	6.17421	0.907047	13
CC Total	1e-4	PKA	0.011648	0.0269865	0.431624	-0.0412446	0.0645406	0.67	0.8	7.23409e-05	3.44188	0.891382	0.587954	0	0.701378	8.41653	0.751792	13
CC Total	0.05	PKA	-0.0459377	0.0267588	-1.71673	-0.098384	0.0065087	0.086	0.57	0.00599435	10.3444	2.53204	0.94179	29.6291	1.42104	17.0525	0.147633	13
CC Total	0.50	PKA	-0.0400899	0.0267389	-1.49931	-0.0924972	0.0123175	0.13	0.57	0.00943781	12.1784	2.8269	1.39244	34.6753	1.53081	18.3698	0.104916	13
CC Total	1	PKA	-0.0380694	0.026734	-1.42401	-0.090467	0.0143283	0.15	0.57	0.00963943	12.2693	2.79707	0.946231	34.8418	1.53473	18.4167	0.103611	13
CC:LV	5e-8	PKA	-0.0334942	0.0268052	-1.24954	-0.0860314	0.0190431	0.21	0.57	6.07611e-05	13.0799	2.80569	0.66153	32.1319	1.47345	17.6813	0.125714	13
CC:LV	1e-5	PKA	-0.0210309	0.0268827	-0.782322	-0.0737201	0.0316582	0.43	0.61	0.0312275	11.6544	3.41974	0.722441	40.371	1.67703	20.1244	0.0647687	13
CC:LV	1e-4	PKA	-0.00733063	0.0269485	-0.272024	-0.0601488	0.0454875	0.79	0.86	0.0232209	11.3013	2.52184	1.24444	34.9965	1.53838	18.4605	0.102406	13
CC:LV	0.05	PKA	-0.0404572	0.0268154	-1.50873	-0.0930144	0.0121	0.13	0.57	0.0257561	39.905	5.04179	0.411667	38.953	1.63808	19.657	0.0738591	13
CC:LV	0.50	PKA	-0.0315157	0.0268351	-1.17442	-0.0841114	0.0210801	0.24	0.57	0.00417856	44.5182	4.86109	0.25075	40.3467	1.67635	20.1162	0.0649188	13
CC:LV	1	PKA	-0.0286465	0.0268307	-1.06768	-0.0812337	0.0239407	0.29	0.57	0.00312305	43.2702	4.73524	0.262438	40.4737	1.67993	20.1592	0.0641346	13
LV	5e-8	PKA	0.0392031	0.0268935	1.45772	-0.0135072	0.0919135	0.14	0.57	0.00405072	9.53327	1.72469	1.61525	14.8933	1.175	14.1	0.294371	13
LV	1e-5	PKA	0.0471128	0.0269288	1.74953	-0.00566662	0.0998922	0.08	0.57	0.0423205	11.745	2.55497	1.24625	33.0065	1.49268	17.9122	0.118383	13
LV	1e-4	PKA	0.0227314	0.0270314	0.840925	-0.0302492	0.0757119	0.4	0.59	0.0387305	5.68897	1.64852	0.72436	14.9615	1.17594	14.1113	0.29366	13
LV	0.05	PKA	0.0219519	0.0268205	0.818477	-0.0306152	0.0745191	0.41	0.61	0.0814044	24.5273	4.45041	0.462672	50.1948	2.00782	24.0939	0.0197512	13
LV	0.50	PKA	0.026605	0.0268405	0.991228	-0.0260014	0.0792114	0.32	0.57	0.00429681	41.4109	4.71746	0.817698	52.2769	2.09542	25.145	0.0141503	13
LV	1	PKA	0.0248968	0.0268375	0.927684	-0.0277038	0.0774973	0.35	0.57	0.00597016	41.3076	4.61599	0.814482	52.334	2.09793	25.1752	0.0140142	13
CC Ant	5e-8	PRS-SZ	-0.0317238	0.0268292	-1.18244	-0.0843082	0.0208605	0.24	0.33	0.141173	10.0273	2.03533	0.833832	15.6698	1.18581	14.2298	0.286276	13
CC Ant	1e-5	PRS-SZ	-0.010345	0.0267864	-0.386202	-0.0628453	0.0421554	0.7	0.79	0.192966	3.76625	1.22471	0.987022	0	0.977555	11.7307	0.467546	13
CC Ant	1e-4	PRS-SZ	-0.0142328	0.0270291	-0.526572	-0.0672088	0.0387433	0.6	0.68	0.000924483	5.37536	1.0584	0.639744	0	0.779184	9.35021	0.672763	13
CC Ant	0.05	PRS-SZ	0.00265334	0.0273813	0.0969034	-0.0510131	0.0563198	0.92	0.94	0.0103063	8.02244	2.07638	0.77916	22.1791	1.285	15.42	0.219266	13
CC Ant	0.50	PRS-SZ	0.00665921	0.027492	0.242223	-0.0472241	0.0605425	0.81	0.87	0.00127423	8.92529	1.77278	0.379373	0	0.987889	11.8547	0.457421	13
CC Ant	1	PRS-SZ	0.00544302	0.0275081	0.197869	-0.0484719	0.0593579	0.84	0.9	0.000186548	9.22203	1.84696	0.357682	0	0.956682	11.4802	0.488276	13
CC Ant:LV	5e-8	PRS-SZ	-0.0671201	0.0269689	-2.48879	-0.119978	-0.0142619	0.013	0.06	0.00212756	3.59958	1.3993	0.926704	0	0.613789	7.36547	0.832548	13
CC Ant:LV	1e-5	PRS-SZ	-0.0416682	0.0269182	-1.54796	-0.0944269	0.0110904	0.12	0.2	0.00161997	9.57713	1.4423	0.175648	0	0.752329	9.02795	0.700541	13
CC Ant:LV	1e-4	PRS-SZ	-0.0590613	0.0270413	-2.18411	-0.112061	-0.00606131	0.029	0.08	0.00113576	20.3898	3.43826	0.201147	32.739	1.48674	17.8409	0.120606	13
CC Ant:LV	0.05	PRS-SZ	-0.068352	0.0275612	-2.48001	-0.122371	-0.014333	0.013	0.06	0.00470478	6.11571	1.05379	0.320797	0	0.220414	2.64497	0.997574	13
CC Ant:LV	0.50	PRS-SZ	-0.0743274	0.0276218	-2.69089	-0.128465	-0.0201896	0.0071	0.053	0.0155376	5.74966	1.44313	0.567967	0	0.245951	2.95141	0.995877	13
CC Ant:LV	1	PRS-SZ	-0.0742391	0.0276318	-2.68673	-0.128396	-0.0200818	0.0072	0.053	0.00471468	5.50212	1.37919	0.478303	0	0.226007	2.71208	0.997258	13
CC Central	5e-8	PRS-SZ	-0.0580508	0.0270026	-2.14982	-0.110975	-0.00512669	0.032	0.083	0.00473527	1.85665	0.709538	0.451912	0	0.204557	2.45469	0.998321	13
CC Central	1e-5	PRS-SZ	-0.0385199	0.0269413	-1.42977	-0.0913239	0.0142842	0.15	0.23	0.014397	4.91929	0.913735	0.320641	0	0.300226	3.60271	0.989587	13
CC Central	1e-4	PRS-SZ	-0.0507081	0.0270965	-1.87139	-0.103816	0.00240009	0.061	0.12	0.00255074	12.7597	1.99843	0.644285	0	0.720588	8.64705	0.732745	13
CC Central	0.05	PRS-SZ	-0.0445499	0.0274146	-1.62504	-0.0982814	0.0091817	0.1	0.18	0.0523098	4.63768	1.99437	1.76256	26.1719	1.3545	16.254	0.179879	13
CC Central	0.50	PRS-SZ	-0.0527527	0.0274639	-1.9208	-0.106581	0.00107551	0.055	0.11	0.0182502	7.05614	2.22362	2.00376	33.0307	1.49322	17.9186	0.118183	13
CC Central	1	PRS-SZ	-0.0508079	0.0274765	-1.84914	-0.104661	0.00304508	0.064	0.13	0.00716643	7.33674	2.20135	1.66808	32.5646	1.4829	17.7948	0.122065	13
CC Central:LV	5e-8	PRS-SZ	-0.0647161	0.0270163	-2.39545	-0.117667	-0.0117652	0.017	0.064	0.00172753	4.45413	1.33983	1.07674	0	0.604178	7.25014	0.84065	13
CC Central:LV	1e-5	PRS-SZ	-0.0410861	0.0269526	-1.52438	-0.0939123	0.0117401	0.13	0.21	0.00137852	7.67517	1.42838	0.302281	0	0.79792	9.57504	0.653187	13
CC Central:LV	1e-4	PRS-SZ	-0.0512368	0.0271241	-1.88898	-0.104399	0.00192547	0.059	0.12	0.000236692	14.7123	2.71259	0.217233	16.7275	1.20088	14.4105	0.275264	13
CC Central:LV	0.05	PRS-SZ	-0.0569004	0.0276195	-2.06015	-0.111034	-0.00276719	0.039	0.094	0.00489682	6.12577	0.885411	0.380133	0	0.259633	3.11559	0.994671	13
CC Central:LV	0.50	PRS-SZ	-0.064783	0.0276773	-2.34066	-0.119029	-0.0105366	0.019	0.069	0.00207518	6.50345	1.2213	0.515488	0	0.296975	3.5637	0.990087	13
CC Central:LV	1	PRS-SZ	-0.0633292	0.02769	-2.28708	-0.117601	-0.00905782	0.022	0.07	0.00010537	6.15422	1.17363	0.478192	0	0.276935	3.32322	0.9928	13
CC Mid-Ant	5e-8	PRS-SZ	-0.0601471	0.0270522	-2.22337	-0.113168	-0.00712569	0.026	0.075	0.0706288	4.446	1.36436	0.774391	0	0.359769	4.31723	0.977008	13
CC Mid-Ant	1e-5	PRS-SZ	-0.0274224	0.0269858	-1.01618	-0.0803135	0.0254687	0.31	0.42	0.000802085	2.78186	0.88075	0.782889	0	0.562807	6.75368	0.873453	13
CC Mid-Ant	1e-4	PRS-SZ	-0.0341159	0.0271474	-1.25669	-0.0873239	0.0190921	0.21	0.29	0.0153151	6.75559	1.55164	0.334779	0	0.946833	11.362	0.498176	13
CC Mid-Ant	0.05	PRS-SZ	-0.0286373	0.0275501	-1.03946	-0.0826345	0.0253599	0.3	0.41	0.0296895	3.81851	1.06854	0.650858	0	0.937365	11.2484	0.507761	13
CC Mid-Ant	0.50	PRS-SZ	-0.0433264	0.0276211	-1.56859	-0.0974628	0.0108101	0.12	0.2	0.0250726	3.09328	1.31768	0.60396	0	0.864456	10.3735	0.583232	13
CC Mid-Ant	1	PRS-SZ	-0.0404829	0.0276419	-1.46455	-0.0946601	0.0136942	0.14	0.22	0.00247925	2.76734	1.21106	0.443566	0	0.785698	9.42838	0.665971	13
CC Mid-Ant:LV	5e-8	PRS-SZ	-0.069628	0.0270082	-2.57803	-0.122563	-0.0166929	0.0099	0.053	0.0100111	5.89956	1.94509	2.08602	0	0.837351	10.0482	0.611731	13
CC Mid-Ant:LV	1e-5	PRS-SZ	-0.0399003	0.0269952	-1.47805	-0.0928099	0.0130093	0.14	0.22	5.33089e-05	7.77923	1.29746	0.279229	0	0.663788	7.96546	0.787824	13
CC Mid-Ant:LV	1e-4	PRS-SZ	-0.0507387	0.0271595	-1.86817	-0.10397	0.00249306	0.062	0.12	0.000785812	14.7316	2.59573	0.159056	9.85481	1.10932	13.3119	0.346787	13
CC Mid-Ant:LV	0.05	PRS-SZ	-0.0613532	0.0276377	-2.21991	-0.115522	-0.00718425	0.026	0.075	0.0133239	8.6984	1.18146	0.526699	0	0.315138	3.78166	0.987062	13
CC Mid-Ant:LV	0.50	PRS-SZ	-0.0728799	0.0276855	-2.63243	-0.127142	-0.0186174	0.0085	0.053	0.0160031	8.76059	1.77571	0.632642	0	0.375751	4.50901	0.972406	13
CC Mid-Ant:LV	1	PRS-SZ	-0.0715265	0.027702	-2.582	-0.125821	-0.0172317	0.0098	0.053	0.00992173	8.86708	1.69697	0.482248	0	0.330015	3.96018	0.984144	13
CC Mid-Post	5e-8	PRS-SZ	-0.0399745	0.0268327	-1.48977	-0.0925656	0.0126166	0.14	0.22	0.00284335	8.67708	1.79817	0.696984	0	0.888442	10.6613	0.558146	13
CC Mid-Post	1e-5	PRS-SZ	-0.0236575	0.0268055	-0.882563	-0.0761954	0.0288803	0.38	0.48	0.0241355	5.49176	1.13875	0.556065	0	0.579823	6.95787	0.860385	13
CC Mid-Post	1e-4	PRS-SZ	-0.0518816	0.0269888	-1.92234	-0.104779	0.00101543	0.055	0.11	0.00176336	10.2354	1.65166	0.789689	0	0.621327	7.45593	0.826074	13
CC Mid-Post	0.05	PRS-SZ	-0.0400628	0.0273314	-1.46581	-0.0936314	0.0135059	0.14	0.22	0.0246134	3.01949	1.25242	1.3795	12.6053	1.14423	13.7308	0.318227	13
CC Mid-Post	0.50	PRS-SZ	-0.0610136	0.0273694	-2.22926	-0.114657	-0.00737052	0.026	0.075	0.035552	6.43792	1.53429	1.31523	16.0981	1.19187	14.3024	0.281815	13
CC Mid-Post	1	PRS-SZ	-0.0612892	0.0273729	-2.23905	-0.114939	-0.00763933	0.025	0.074	0.0196714	6.75733	1.5575	1.13332	18.1052	1.22108	14.6529	0.260966	13
CC Mid-Post:LV	5e-8	PRS-SZ	-0.0636242	0.0268952	-2.36563	-0.116338	-0.0109105	0.018	0.066	0.0242623	7.03032	1.66188	0.896698	0	0.782701	9.39241	0.669098	13
CC Mid-Post:LV	1e-5	PRS-SZ	-0.0374374	0.0268412	-1.39477	-0.0900453	0.0151705	0.16	0.24	7.36936e-05	8.66392	1.62227	0.252842	0	0.93395	11.2074	0.511233	13
CC Mid-Post:LV	1e-4	PRS-SZ	-0.0558658	0.0270045	-2.06876	-0.108794	-0.0029379	0.039	0.094	0.00278266	13.0998	2.80398	0.0449977	23.4025	1.30553	15.6663	0.207002	13
CC Mid-Post:LV	0.05	PRS-SZ	-0.0646203	0.0275069	-2.34924	-0.118533	-0.0107077	0.019	0.069	0.0167999	5.7025	0.953382	0.317267	0	0.242987	2.91584	0.99611	13
CC Mid-Post:LV	0.50	PRS-SZ	-0.0768728	0.0275548	-2.78981	-0.130879	-0.0228663	0.0053	0.053	0.00784304	5.01154	1.23813	0.710066	0	0.261061	3.13273	0.994532	13
CC Mid-Post:LV	1	PRS-SZ	-0.0766772	0.0275649	-2.78169	-0.130703	-0.0226509	0.0054	0.053	0.0040896	4.54523	1.19873	0.733035	0	0.240876	2.89051	0.996269	13
CC Post	5e-8	PRS-SZ	-0.0246545	0.027006	-0.912928	-0.0775852	0.0282762	0.36	0.47	0.00308174	12.6789	1.69865	0.216088	0	0.921477	11.0577	0.523978	13
CC Post	1e-5	PRS-SZ	0.00253063	0.0268933	0.094099	-0.0501792	0.0552405	0.93	0.94	0.0575974	22.2566	2.46888	0.681403	19.2506	1.2384	14.8608	0.249138	13
CC Post	1e-4	PRS-SZ	0.0272466	0.0271423	1.00384	-0.0259513	0.0804445	0.32	0.43	0.0135655	9.91872	1.41404	0.169522	0	0.881449	10.5774	0.565441	13
CC Post	0.05	PRS-SZ	0.016808	0.0274901	0.611421	-0.0370716	0.0706877	0.54	0.65	0.00139933	6.94531	1.366	0.42302	27.0375	1.37057	16.4468	0.171618	13
CC Post	0.50	PRS-SZ	0.00392147	0.0275515	0.142332	-0.0500784	0.0579214	0.89	0.93	0.00211072	8.79699	1.67557	0.335672	35.1396	1.54177	18.5013	0.101296	13
CC Post	1	PRS-SZ	0.00567401	0.0275722	0.205787	-0.0483666	0.0597146	0.84	0.9	0.00142145	8.11271	1.60033	0.307338	30.8975	1.44713	17.3655	0.136358	13
CC Post:LV	5e-8	PRS-SZ	-0.0616261	0.0269817	-2.28399	-0.114509	-0.00874287	0.022	0.07	0.00217551	4.48067	1.26081	0.855689	0	0.602851	7.23421	0.841756	13
CC Post:LV	1e-5	PRS-SZ	-0.0368085	0.0269389	-1.36637	-0.0896079	0.0159908	0.17	0.25	0.0127588	6.39189	0.99942	0.15992	0	0.585317	7.02381	0.856036	13
CC Post:LV	1e-4	PRS-SZ	-0.0399359	0.0270906	-1.47416	-0.0930325	0.0131607	0.14	0.22	0.000245726	10.7179	2.24805	0.100737	15.411	1.18219	14.1862	0.288973	13
CC Post:LV	0.05	PRS-SZ	-0.0593059	0.0275613	-2.15178	-0.113325	-0.00528666	0.031	0.083	0.000279879	7.72901	1.25956	0.484599	0	0.360019	4.32023	0.97694	13
CC Post:LV	0.50	PRS-SZ	-0.0685884	0.0276156	-2.48368	-0.122714	-0.0144627	0.013	0.06	0.000388072	9.2407	1.7464	0.693619	0	0.400299	4.80359	0.964219	13
CC Post:LV	1	PRS-SZ	-0.0676565	0.0276305	-2.44862	-0.121811	-0.0135017	0.014	0.063	1.5638e-05	9.22529	1.65201	0.685604	0	0.354734	4.2568	0.978344	13
CC Total	5e-8	PRS-SZ	-0.0512007	0.0270138	-1.89535	-0.104147	0.00174543	0.058	0.12	1.04066e-05	2.40021	0.607091	0.142814	0	0.292836	3.51404	0.990699	13
CC Total	1e-5	PRS-SZ	-0.0213493	0.0269548	-0.792041	-0.0741797	0.0314812	0.43	0.53	0.00208346	1.82352	0.473292	0.416365	0	0.296104	3.55325	0.990218	13
CC Total	1e-4	PRS-SZ	-0.0245188	0.0271235	-0.903967	-0.0776799	0.0286424	0.37	0.47	0.0250711	4.91772	0.8876	0.403766	0	0.626801	7.52161	0.821309	13
CC Total	0.05	PRS-SZ	-0.0135367	0.0274012	-0.494019	-0.0672421	0.0401687	0.62	0.7	0.0145429	7.92971	1.91594	0.655583	39.1602	1.64366	19.7239	0.072492	13
CC Total	0.50	PRS-SZ	-0.0275312	0.0274869	-1.00161	-0.0814045	0.0263421	0.32	0.43	0.00581567	7.68971	1.56531	0.543922	32.5517	1.48262	17.7914	0.122172	13
CC Total	1	PRS-SZ	-0.0266615	0.0275057	-0.96931	-0.0805716	0.0272486	0.33	0.45	6.67279e-05	7.53057	1.47836	0.430813	28.6526	1.40159	16.8191	0.156529	13
CC:LV	5e-8	PRS-SZ	-0.0667136	0.0269763	-2.47304	-0.119586	-0.013841	0.013	0.06	0.00278573	4.35037	1.49347	1.14725	0	0.664535	7.97442	0.787126	13
CC:LV	1e-5	PRS-SZ	-0.0406612	0.0269313	-1.50981	-0.0934456	0.0121231	0.13	0.21	0.000244958	7.09377	1.34951	0.164335	0	0.732589	8.79107	0.720664	13
CC:LV	1e-4	PRS-SZ	-0.0528123	0.0270767	-1.95047	-0.105882	0.000257013	0.051	0.11	0.00484312	14.7908	2.88123	0.118714	24.5113	1.3247	15.8964	0.196027	13
CC:LV	0.05	PRS-SZ	-0.063709	0.0275798	-2.30999	-0.117764	-0.00965358	0.021	0.069	0.0333907	7.01105	1.05789	0.412859	0	0.252797	3.03356	0.995302	13
CC:LV	0.50	PRS-SZ	-0.0729872	0.027633	-2.6413	-0.127147	-0.0188274	0.0083	0.053	1.16269e-05	6.32595	1.50663	0.862279	0	0.291527	3.49832	0.990886	13
CC:LV	1	PRS-SZ	-0.0721891	0.0276459	-2.6112	-0.126374	-0.0180041	0.009	0.053	2.94839e-05	6.37745	1.43636	0.672899	0	0.260505	3.12606	0.994587	13
LV	5e-8	PRS-SZ	0.0584131	0.0270177	2.16203	0.00545924	0.111367	0.031	0.082	0.000336797	17.8295	2.42062	0.658274	0	0.911837	10.942	0.533892	13
LV	1e-5	PRS-SZ	0.0517192	0.0269354	1.92012	-0.00107334	0.104512	0.055	0.11	0.00071555	10.8256	2.51482	0.461155	1.98935	1.0203	12.2436	0.426322	13
LV	1e-4	PRS-SZ	0.0563005	0.0271002	2.07749	0.00318502	0.109416	0.038	0.094	0.000565447	25.0066	3.40315	0.194601	26.796	1.36605	16.3925	0.173911	13
LV	0.05	PRS-SZ	0.10114	0.0274558	3.68373	0.0473275	0.154952	0.00023	0.0072	0.00258634	17.8069	2.69257	1.1316	7.10395	1.07647	12.9177	0.375054	13
LV	0.50	PRS-SZ	0.101469	0.0275426	3.68407	0.0474863	0.155451	0.00023	0.0072	0.00357804	16.0573	3.40382	1.22716	0	0.991971	11.9037	0.453448	13
LV	1	PRS-SZ	0.0992221	0.0275579	3.6005	0.0452097	0.153234	0.00032	0.0072	0.0217439	15.406	3.32827	1.28806	0	0.985367	11.8244	0.459884	13

## Sheet: 3c_cases_eur
3c_cases_eur
phenotype_label	threshold	pathway	beta	beta_SE	z	ci.lb	ci.ub	p_UNC	p_FDR	rsq_prs_min	rsq_prs_max	rsq_prs_mean	rsq_prs_median	I2	H2	QE	QEp	k
CC Ant	1e-4	axon guidance	-0.0790018	0.0487254	-1.62137	-0.174502	0.0164982	0.1	0.53	0.0492602	16.8421	4.13936	1.11617	8.13578	1.08856	9.79707	0.367162	10
CC Ant	0.05	axon guidance	-0.0821132	0.0483905	-1.69689	-0.176957	0.0127304	0.09	0.53	0.180068	15.5704	5.48783	3.88306	43.8857	1.78208	16.0387	0.0660779	10
CC Ant	0.50	axon guidance	-0.0562552	0.0485178	-1.15947	-0.151348	0.038838	0.25	0.56	0.164396	12.5829	3.83155	2.90015	23.511	1.30738	11.7664	0.226801	10
CC Ant	1	axon guidance	-0.0511609	0.048437	-1.05624	-0.146096	0.0437738	0.29	0.58	0.0708209	13.8175	3.88024	2.35453	22.9158	1.29728	11.6755	0.232225	10
CC Ant:LV	1e-4	axon guidance	0.0216527	0.0491854	0.440226	-0.0747489	0.118054	0.66	0.8	1.19153e-06	6.49641	1.40069	0.739154	0	0.586681	5.28013	0.809237	10
CC Ant:LV	0.05	axon guidance	0.0163118	0.0488677	0.333794	-0.0794672	0.112091	0.74	0.85	0.469095	7.4181	2.70385	1.7961	26.8577	1.3672	12.3048	0.196667	10
CC Ant:LV	0.50	axon guidance	0.0688107	0.0486237	1.41517	-0.0264899	0.164111	0.16	0.55	0.0217049	6.14036	2.48812	2.83775	14.0677	1.16371	10.4734	0.313539	10
CC Ant:LV	1	axon guidance	0.068156	0.0485401	1.40412	-0.0269809	0.163293	0.16	0.55	0.0326269	5.72746	2.49118	2.87808	15.7108	1.18639	10.6775	0.298462	10
CC Central	1e-4	axon guidance	-0.0470077	0.0490586	-0.958194	-0.143161	0.0491455	0.34	0.62	0.0648339	9.54421	3.12275	2.67708	13.1983	1.15205	10.3685	0.321488	10
CC Central	0.05	axon guidance	-0.0521322	0.0489577	-1.06484	-0.148088	0.0438231	0.29	0.58	0.388395	16.1179	3.46629	1.69497	33.6554	1.50728	13.5655	0.138641	10
CC Central	0.50	axon guidance	-0.0159113	0.0485323	-0.327849	-0.111033	0.0792102	0.74	0.85	0.144942	24.2924	3.87146	1.18466	49.1776	1.96764	17.7087	0.038707	10
CC Central	1	axon guidance	-0.0099326	0.0484779	-0.204889	-0.104948	0.0850824	0.84	0.9	0.104194	23.0726	3.72431	1.41835	47.8986	1.91933	17.274	0.0445941	10
CC Central:LV	1e-4	axon guidance	0.0426196	0.0490191	0.869448	-0.0534561	0.138695	0.38	0.65	0.0546799	6.75605	2.0096	1.19551	0	0.724123	6.51711	0.687253	10
CC Central:LV	0.05	axon guidance	0.0329557	0.0489164	0.673715	-0.0629187	0.12883	0.5	0.71	0.596228	4.07349	2.44075	2.51063	18.7021	1.23004	11.0704	0.270914	10
CC Central:LV	0.50	axon guidance	0.0764828	0.0486078	1.57347	-0.0187867	0.171752	0.12	0.53	0.0163047	5.84532	2.23607	2.2095	10.0951	1.11229	10.0106	0.34963	10
CC Central:LV	1	axon guidance	0.0760914	0.0485274	1.56801	-0.0190206	0.171203	0.12	0.53	0.00229346	5.25997	2.20363	2.03156	11.6503	1.13187	10.1868	0.335577	10
CC Mid-Ant	1e-4	axon guidance	-0.0519331	0.0489803	-1.06029	-0.147933	0.0440665	0.29	0.58	0.00912617	17.0848	6.68209	5.11616	58.7484	2.42415	21.8173	0.00947635	10
CC Mid-Ant	0.05	axon guidance	-0.0644257	0.0493659	-1.30507	-0.161181	0.0323296	0.19	0.56	0.498531	12.9903	4.81748	4.09234	36.5479	1.57599	14.1839	0.115931	10
CC Mid-Ant	0.50	axon guidance	-0.0297166	0.0489836	-0.606663	-0.125723	0.0662896	0.54	0.74	0.310274	12.8393	5.0155	3.58961	46.8353	1.88095	16.9285	0.0498469	10
CC Mid-Ant	1	axon guidance	-0.0234759	0.048943	-0.479657	-0.119402	0.0724506	0.63	0.8	0.262902	12.1026	4.69047	2.86479	44.0838	1.78839	16.0955	0.0649136	10
CC Mid-Ant:LV	1e-4	axon guidance	0.0388386	0.0488348	0.795305	-0.0568759	0.134553	0.43	0.66	0.0527848	13.2564	3.68781	1.30707	24.8827	1.33125	11.9813	0.214368	10
CC Mid-Ant:LV	0.05	axon guidance	0.0145313	0.0490473	0.296271	-0.0815997	0.110662	0.77	0.86	0.0471871	6.18335	2.43849	2.1022	15.5622	1.1843	10.6587	0.299828	10
CC Mid-Ant:LV	0.50	axon guidance	0.0618081	0.0487674	1.26741	-0.0337742	0.157391	0.21	0.56	0.00596707	5.54468	2.22331	2.13154	4.0558	1.04227	9.38045	0.402922	10
CC Mid-Ant:LV	1	axon guidance	0.0619087	0.0487002	1.27122	-0.033542	0.157359	0.2	0.56	0.000240237	4.6818	2.08166	2.47583	2.54695	1.02614	9.23522	0.415851	10
CC Mid-Post	1e-4	axon guidance	-0.0814798	0.0490221	-1.6621	-0.177561	0.0146017	0.096	0.53	0.0584308	10.454	3.33042	1.23667	0	0.919712	8.27741	0.50645	10
CC Mid-Post	0.05	axon guidance	-0.119921	0.0486155	-2.46673	-0.215206	-0.0246369	0.014	0.22	0.0165669	20.759	4.80334	2.42238	28.824	1.40497	12.6447	0.179352	10
CC Mid-Post	0.50	axon guidance	-0.0671466	0.0487246	-1.37808	-0.162645	0.0283518	0.17	0.55	0.0378259	19.7723	3.99314	1.38766	22.6466	1.29277	11.6349	0.234683	10
CC Mid-Post	1	axon guidance	-0.0603011	0.0486545	-1.23937	-0.155662	0.03506	0.22	0.56	0.00685602	19.5748	3.80806	1.30104	22.6598	1.29299	11.6369	0.234562	10
CC Mid-Post:LV	1e-4	axon guidance	0.0276013	0.0491938	0.561072	-0.0688169	0.124019	0.57	0.76	0.0361777	5.69418	1.97464	1.33406	0	0.714112	6.42701	0.696537	10
CC Mid-Post:LV	0.05	axon guidance	0.00181561	0.0489793	0.037069	-0.0941821	0.0978133	0.97	0.99	0.586335	7.49259	2.69065	2.1754	27.6018	1.38125	12.4313	0.190074	10
CC Mid-Post:LV	0.50	axon guidance	0.0533692	0.0488743	1.09197	-0.0424226	0.149161	0.27	0.57	0.000129786	6.26822	2.0586	1.72962	0.485274	1.00488	9.04389	0.433233	10
CC Mid-Post:LV	1	axon guidance	0.0530616	0.0487895	1.08756	-0.042564	0.148687	0.28	0.57	0.000658257	5.69114	2.00194	1.52817	2.19021	1.02239	9.20153	0.418883	10
CC Post	1e-4	axon guidance	-0.162154	0.0481114	-3.37039	-0.256451	-0.0678575	0.00075	0.18	0.047298	28.7534	6.70308	2.99721	43.2835	1.76316	15.8684	0.0696811	10
CC Post	0.05	axon guidance	-0.0764388	0.0486566	-1.57098	-0.171804	0.0189265	0.12	0.53	0.109946	12.2656	5.01664	4.61712	37.6578	1.60405	14.4364	0.107625	10
CC Post	0.50	axon guidance	-0.0833732	0.0483636	-1.72388	-0.178164	0.0114176	0.085	0.53	0.143411	9.0986	3.9172	3.51994	34.1758	1.5192	13.6728	0.13445	10
CC Post	1	axon guidance	-0.0824951	0.0483038	-1.70784	-0.177169	0.0121786	0.088	0.53	0.13373	8.36316	3.76756	3.55539	31.0273	1.44985	13.0486	0.160418	10
CC Post:LV	1e-4	axon guidance	0.0166079	0.0491488	0.337911	-0.0797219	0.112938	0.74	0.85	0.110368	8.17271	2.02742	1.173	0	0.819742	7.37768	0.59786	10
CC Post:LV	0.05	axon guidance	0.0224902	0.0488514	0.46038	-0.0732567	0.118237	0.65	0.8	0.0394021	8.19285	3.00785	1.71689	33.9917	1.51496	13.6347	0.135928	10
CC Post:LV	0.50	axon guidance	0.0612071	0.0486515	1.25807	-0.0341482	0.156562	0.21	0.56	0.00986763	7.13226	2.57516	2.83994	23.2955	1.3037	11.7333	0.228763	10
CC Post:LV	1	axon guidance	0.0593974	0.0485759	1.22277	-0.0358097	0.154604	0.22	0.56	0.03351	6.59765	2.52287	2.64547	24.0673	1.31696	11.8526	0.221747	10
CC Total	1e-4	axon guidance	-0.111688	0.049027	-2.27809	-0.207779	-0.015597	0.023	0.32	0.219601	20.5976	5.52214	2.35288	33.8016	1.51061	13.5955	0.13746	10
CC Total	0.05	axon guidance	-0.0938419	0.0490574	-1.9129	-0.189993	0.00230892	0.056	0.45	0.0243198	12.2357	5.5936	5.96952	40.1694	1.67138	15.0425	0.0897763	10
CC Total	0.50	axon guidance	-0.0604215	0.0489631	-1.23402	-0.156387	0.0355444	0.22	0.56	0.0219708	14.884	4.4336	3.67734	35.5989	1.55277	13.9749	0.12322	10
CC Total	1	axon guidance	-0.0556019	0.0489071	-1.13689	-0.151458	0.0402543	0.26	0.57	0.0503141	15.5132	4.26141	3.30894	33.9543	1.5141	13.6269	0.136229	10
CC:LV	1e-4	axon guidance	0.0286282	0.0490898	0.58318	-0.0675861	0.124842	0.56	0.75	0.136772	8.01325	2.07884	1.16738	0	0.79776	7.17984	0.618401	10
CC:LV	0.05	axon guidance	0.0185505	0.0489065	0.379307	-0.0773044	0.114405	0.7	0.83	0.401432	6.57141	2.68447	1.68144	26.8783	1.36758	12.3082	0.196484	10
CC:LV	0.50	axon guidance	0.0657491	0.0486735	1.35082	-0.0296491	0.161147	0.18	0.55	0.00132425	6.33212	2.35939	2.57475	13.8356	1.16057	10.4451	0.315664	10
CC:LV	1	axon guidance	0.0649625	0.0485959	1.33679	-0.0302837	0.160209	0.18	0.55	0.00935127	5.78868	2.3076	2.70499	14.837	1.17422	10.568	0.306488	10
LV	1e-4	axon guidance	0.0730694	0.0489598	1.49244	-0.0228901	0.169029	0.14	0.55	0.0071347	9.74363	2.36015	0.801714	0	0.884204	7.95784	0.538401	10
LV	0.05	axon guidance	0.0341158	0.0482091	0.707663	-0.0603723	0.128604	0.48	0.69	0.00431971	23.7285	4.54387	1.8031	57.1831	2.33553	21.0198	0.012563	10
LV	0.50	axon guidance	-0.0304127	0.04839	-0.628492	-0.125255	0.06443	0.53	0.73	0.00717794	16.4318	3.18994	0.938367	39.1079	1.64225	14.7802	0.0971519	10
LV	1	axon guidance	-0.0297313	0.0483401	-0.615044	-0.124476	0.0650136	0.54	0.74	0.000536258	15.7601	3.14533	1.12264	37.9357	1.61123	14.5011	0.105584	10
CC Ant	5e-8	ephrin	-0.0568306	0.04864	-1.16839	-0.152163	0.0385021	0.24	1	0.0162046	8.26854	2.39665	1.74052	0	0.649549	5.84594	0.755233	10
CC Ant	1e-5	ephrin	-0.00742377	0.0486149	-0.152706	-0.102707	0.0878596	0.88	1	0.0233679	9.01923	2.33889	0.204571	0	0.694168	6.24751	0.714914	10
CC Ant	1e-4	ephrin	-0.030627	0.048893	-0.626409	-0.126456	0.0652015	0.53	1	0.114857	2.7429	1.11124	0.486098	0	0.394883	3.55395	0.938249	10
CC Ant	0.05	ephrin	-0.0383079	0.0489227	-0.783029	-0.134195	0.0575789	0.43	1	0.0012505	3.73415	1.13461	0.435251	0	0.398458	3.58612	0.936485	10
CC Ant	0.50	ephrin	-0.0243	0.0489379	-0.496548	-0.120217	0.0716165	0.62	1	0.000592549	5.81496	1.33403	0.313116	0	0.418464	3.76618	0.926117	10
CC Ant	1	ephrin	-0.0232128	0.0489395	-0.474317	-0.119132	0.0727068	0.64	1	0.00157813	6.2756	1.44184	0.255137	0	0.455081	4.09573	0.905	10
CC Ant:LV	5e-8	ephrin	0.0338281	0.0488067	0.693104	-0.0618312	0.129487	0.49	1	0.00504325	5.58709	2.29036	1.84369	0	0.883706	7.95335	0.538854	10
CC Ant:LV	1e-5	ephrin	0.0379383	0.0489171	0.775564	-0.0579374	0.133814	0.44	1	0.00526155	10.8807	1.74813	0.603895	0	0.486724	4.38051	0.884633	10
CC Ant:LV	1e-4	ephrin	0.034031	0.0489494	0.695228	-0.0619081	0.12997	0.49	1	0.0265439	4.20458	1.34589	0.713257	0	0.415504	3.73954	0.927704	10
CC Ant:LV	0.05	ephrin	0.0643177	0.0488368	1.31699	-0.0314007	0.160036	0.19	1	0.00925196	8.02678	1.79694	0.983737	0	0.58266	5.24394	0.812546	10
CC Ant:LV	0.50	ephrin	0.0791643	0.048578	1.62963	-0.0160469	0.174375	0.1	0.89	0.0233912	11.1817	3.01217	2.95832	0.445626	1.00448	9.04029	0.433564	10
CC Ant:LV	1	ephrin	0.0768309	0.04861	1.58056	-0.0184429	0.172105	0.11	0.89	0.0307642	12.5079	3.14906	2.84068	1.16661	1.0118	9.10623	0.427526	10
CC Central	5e-8	ephrin	-0.00531757	0.0490723	-0.108362	-0.101497	0.0908623	0.91	1	0.0338082	4.37061	2.10606	2.05133	0	0.821377	7.39239	0.596336	10
CC Central	1e-5	ephrin	0.0296919	0.0488781	0.607469	-0.0661074	0.125491	0.54	1	0.00762652	18.0888	2.85047	1.10825	0	0.902086	8.11877	0.522223	10
CC Central	1e-4	ephrin	0.0222589	0.0489864	0.454389	-0.0737528	0.118271	0.65	1	0.00508024	7.50092	2.20833	1.4834	0	0.777889	7.001	0.637015	10
CC Central	0.05	ephrin	0.023375	0.049152	0.475565	-0.0729612	0.119711	0.63	1	0.0726933	11.6889	2.1045	0.920892	0	0.64995	5.84955	0.754877	10
CC Central	0.50	ephrin	0.0434819	0.0490619	0.886266	-0.0526776	0.139641	0.38	1	0.111799	13.7823	2.44151	1.00475	0	0.779768	7.01791	0.635255	10
CC Central	1	ephrin	0.0455458	0.0490687	0.928205	-0.0506271	0.141719	0.35	1	0.063248	15.2794	2.59116	1.13096	0	0.807749	7.26974	0.609058	10
CC Central:LV	5e-8	ephrin	0.0355286	0.0487229	0.729197	-0.0599665	0.131024	0.47	1	0.0268185	5.79964	2.77705	2.85539	5.12907	1.05406	9.48657	0.393623	10
CC Central:LV	1e-5	ephrin	0.0411696	0.0487677	0.844198	-0.0544133	0.136753	0.4	1	0.00677762	12.9332	2.52148	0.774909	0	0.761545	6.8539	0.652327	10
CC Central:LV	1e-4	ephrin	0.0502811	0.0487254	1.03193	-0.0452189	0.145781	0.3	1	0.312207	8.02931	2.48205	0.818469	0	0.77089	6.93801	0.643574	10
CC Central:LV	0.05	ephrin	0.0724022	0.0488716	1.48148	-0.0233844	0.168189	0.14	0.89	0.0668542	10.395	1.66271	0.535499	0	0.445312	4.00781	0.910898	10
CC Central:LV	0.50	ephrin	0.0897159	0.0486821	1.84289	-0.00569919	0.185131	0.065	0.89	0.039705	13.3984	2.60664	1.18403	0	0.743142	6.68827	0.669538	10
CC Central:LV	1	ephrin	0.0883347	0.0487146	1.81331	-0.00714408	0.183813	0.07	0.89	0.0444227	14.6759	2.69638	1.0306	0	0.745826	6.71244	0.66703	10
CC Mid-Ant	5e-8	ephrin	-0.0236813	0.0495205	-0.478213	-0.12074	0.0733771	0.63	1	0.028389	5.69499	1.86564	1.09989	0	0.678622	6.1076	0.729103	10
CC Mid-Ant	1e-5	ephrin	0.0163809	0.0493069	0.332224	-0.0802589	0.113021	0.74	1	0.000985221	18.6243	2.73022	0.691715	0	0.849254	7.64329	0.570455	10
CC Mid-Ant	1e-4	ephrin	-0.0303705	0.0492991	-0.616046	-0.126995	0.0662539	0.54	1	0.0182389	9.71273	2.51738	0.941169	0	0.897582	8.07824	0.526281	10
CC Mid-Ant	0.05	ephrin	0.000627096	0.0492154	0.0127419	-0.0958334	0.0970875	0.99	1	0.0173852	9.35049	2.71437	1.38307	13.787	1.15992	10.4393	0.316108	10
CC Mid-Ant	0.50	ephrin	0.00330217	0.0491573	0.0671756	-0.0930444	0.0996487	0.95	1	0.00122705	9.43778	2.96303	1.60246	23.3327	1.30434	11.739	0.228424	10
CC Mid-Ant	1	ephrin	0.00387419	0.049169	0.0787934	-0.0924952	0.100244	0.94	1	0.00200075	10.7688	3.11166	1.77347	24.6618	1.32735	11.9461	0.216363	10
CC Mid-Ant:LV	5e-8	ephrin	0.026406	0.0487931	0.541183	-0.0692267	0.122039	0.59	1	0.0475382	6.12203	2.87322	2.65252	9.26997	1.10217	9.91954	0.357038	10
CC Mid-Ant:LV	1e-5	ephrin	0.03422	0.0488078	0.701118	-0.0614415	0.129882	0.48	1	0.00152587	13.3876	2.61406	1.42009	0	0.838445	7.54601	0.580463	10
CC Mid-Ant:LV	1e-4	ephrin	0.0286965	0.0487583	0.588546	-0.0668681	0.124261	0.56	1	0.0159667	10.3615	2.77416	1.31238	0	0.907435	8.16691	0.517417	10
CC Mid-Ant:LV	0.05	ephrin	0.0619341	0.0488702	1.26732	-0.0338498	0.157718	0.21	1	0.00775266	10.2128	1.97875	0.878482	0	0.663977	5.97579	0.742339	10
CC Mid-Ant:LV	0.50	ephrin	0.0728949	0.048679	1.49746	-0.0225142	0.168304	0.13	0.89	0.00135528	13.1463	2.84519	1.48079	0.871594	1.00879	9.07913	0.430002	10
CC Mid-Ant:LV	1	ephrin	0.0708246	0.0487239	1.45359	-0.0246725	0.166322	0.15	0.89	0.00311584	14.4809	2.91147	1.38769	0	0.987249	8.88524	0.447934	10
CC Mid-Post	5e-8	ephrin	0.0126655	0.0489885	0.258541	-0.0833502	0.108681	0.8	1	0.0242239	7.18243	2.22198	1.256	0	0.772193	6.94973	0.642353	10
CC Mid-Post	1e-5	ephrin	0.0342089	0.0487516	0.701699	-0.0613424	0.12976	0.48	1	0.0177349	14.9483	2.68654	1.17649	0	0.869265	7.82338	0.552039	10
CC Mid-Post	1e-4	ephrin	-0.0196731	0.048999	-0.4015	-0.115709	0.0763632	0.69	1	0.000309719	4.83313	1.69941	1.28454	0	0.600488	5.40439	0.797729	10
CC Mid-Post	0.05	ephrin	0.00932931	0.0491112	0.189963	-0.0869269	0.105586	0.85	1	0.00754363	5.39883	1.06365	0.280506	0	0.61103	5.49927	0.788797	10
CC Mid-Post	0.50	ephrin	0.0344	0.049021	0.701741	-0.0616793	0.130479	0.48	1	0.0453977	4.22428	1.39011	1.07072	0	0.686579	6.17921	0.721857	10
CC Mid-Post	1	ephrin	0.0360349	0.0490558	0.734569	-0.0601127	0.132182	0.46	1	0.0052501	4.06922	1.39227	1.06679	0	0.65639	5.90751	0.749138	10
CC Mid-Post:LV	5e-8	ephrin	0.0507374	0.0489483	1.03655	-0.0451996	0.146674	0.3	1	0.0211041	6.74848	2.37341	1.67938	0	0.81636	7.34724	0.601015	10
CC Mid-Post:LV	1e-5	ephrin	0.0483688	0.0489696	0.987731	-0.0476099	0.144347	0.32	1	0.0157273	12.9239	2.10851	0.745028	0	0.570106	5.13096	0.822746	10
CC Mid-Post:LV	1e-4	ephrin	0.0388137	0.0489776	0.792478	-0.0571806	0.134808	0.43	1	0.0964043	6.61847	1.86742	0.823562	0	0.574024	5.16622	0.819584	10
CC Mid-Post:LV	0.05	ephrin	0.0747381	0.0489728	1.52611	-0.0212469	0.170723	0.13	0.89	0.00281793	7.93735	1.51716	0.565432	0	0.532005	4.78805	0.852379	10
CC Mid-Post:LV	0.50	ephrin	0.0929664	0.0487727	1.90612	-0.00262626	0.188559	0.057	0.89	0.0254945	10.1817	2.48104	1.77009	0	0.815445	7.33901	0.601869	10
CC Mid-Post:LV	1	ephrin	0.0910471	0.0488211	1.86491	-0.00464043	0.186735	0.062	0.89	0.0178296	11.3602	2.51706	1.58605	0	0.789726	7.10753	0.625925	10
CC Post	5e-8	ephrin	0.00776895	0.0486919	0.159553	-0.0876654	0.103203	0.87	1	0.00756095	8.88928	2.32672	1.30531	0	0.975035	8.77532	0.458268	10
CC Post	1e-5	ephrin	0.0593243	0.048113	1.23302	-0.0349756	0.153624	0.22	1	0.00575963	22.3186	4.52488	2.04786	40.4029	1.67793	15.1014	0.0881879	10
CC Post	1e-4	ephrin	-0.0311778	0.0487338	-0.639758	-0.126694	0.0643387	0.52	1	0.00123161	9.66668	2.29562	0.562643	0	0.850013	7.65011	0.569754	10
CC Post	0.05	ephrin	-0.00407049	0.0487282	-0.0835345	-0.0995761	0.0914351	0.93	1	0.0316338	7.34638	2.57199	1.77748	0	0.925466	8.32919	0.501342	10
CC Post	0.50	ephrin	-0.00447858	0.0486902	-0.091981	-0.0999097	0.0909525	0.93	1	0.000294291	8.98904	2.79686	1.77953	3.53416	1.03664	9.32973	0.407411	10
CC Post	1	ephrin	-0.00474255	0.0486724	-0.0974382	-0.100139	0.0906535	0.92	1	0.00400717	10.2942	3.00142	2.02718	10.3576	1.11554	10.0399	0.347265	10
CC Post:LV	5e-8	ephrin	0.0559023	0.048778	1.14606	-0.0397008	0.151505	0.25	1	0.0568669	7.16746	2.88555	2.29599	2.54813	1.02615	9.23533	0.415841	10
CC Post:LV	1e-5	ephrin	0.0575684	0.0488254	1.17907	-0.0381277	0.153264	0.24	1	0.000411031	12.8231	2.58706	1.13663	0	0.748967	6.7407	0.664095	10
CC Post:LV	1e-4	ephrin	0.0482111	0.048805	0.987831	-0.047445	0.143867	0.32	1	0.0237542	10.8316	2.60989	1.15575	0	0.782485	7.04236	0.632709	10
CC Post:LV	0.05	ephrin	0.0836225	0.0488544	1.71167	-0.0121304	0.179375	0.087	0.89	0.00614477	10.0466	2.05487	1.01015	0	0.584362	5.25926	0.811148	10
CC Post:LV	0.50	ephrin	0.0922076	0.0486227	1.89639	-0.00309116	0.187506	0.058	0.89	0.211466	12.5074	3.23768	2.42579	0.234983	1.00236	9.0212	0.43532	10
CC Post:LV	1	ephrin	0.0891502	0.0486656	1.83189	-0.0062326	0.184533	0.067	0.89	0.201318	13.8997	3.33415	2.55324	0	0.998764	8.98888	0.438302	10
CC Total	5e-8	ephrin	-0.0229237	0.0493955	-0.464085	-0.119737	0.0738898	0.64	1	0.0173669	9.38845	1.99965	0.540057	0	0.686155	6.17539	0.722244	10
CC Total	1e-5	ephrin	0.0297151	0.0490492	0.605822	-0.0664196	0.12585	0.54	1	5.95568e-05	21.3271	3.34237	1.31356	5.50234	1.05823	9.52404	0.39037	10
CC Total	1e-4	ephrin	-0.0250962	0.0492791	-0.509267	-0.121681	0.071489	0.61	1	0.0127373	7.13397	2.04926	0.669853	0	0.745407	6.70866	0.667422	10
CC Total	0.05	ephrin	-0.000205607	0.0494341	-0.00415923	-0.0970946	0.0966834	1	1	0.0136118	5.55048	1.60161	0.396401	0	0.623739	5.61365	0.777876	10
CC Total	0.50	ephrin	0.0143621	0.0493995	0.290733	-0.0824593	0.111183	0.77	1	0.130256	7.71528	1.89035	0.961294	0	0.697476	6.27728	0.711878	10
CC Total	1	ephrin	0.0150624	0.0494071	0.304863	-0.0817738	0.111899	0.76	1	0.169078	9.1061	2.03657	1.15379	0	0.729033	6.5613	0.682689	10
CC:LV	5e-8	ephrin	0.0427041	0.0488013	0.875062	-0.0529446	0.138353	0.38	1	0.000722459	6.20621	2.63121	2.46723	0	0.976204	8.78583	0.457274	10
CC:LV	1e-5	ephrin	0.0455935	0.0488603	0.93314	-0.0501709	0.141358	0.35	1	0.0125329	12.5759	2.28175	0.824695	0	0.664381	5.97943	0.741975	10
CC:LV	1e-4	ephrin	0.0413934	0.0488394	0.847542	-0.05433	0.137117	0.4	1	0.136274	7.64109	2.17926	1.01545	0	0.674288	6.06859	0.733034	10
CC:LV	0.05	ephrin	0.0735366	0.048878	1.50449	-0.0222625	0.169336	0.13	0.89	0.00908312	9.3597	1.75036	0.769356	0	0.541705	4.87535	0.845036	10
CC:LV	0.50	ephrin	0.0874607	0.0486562	1.79752	-0.00790377	0.182825	0.072	0.89	0.00212218	12.1464	2.83079	2.38194	0	0.910462	8.19416	0.514705	10
CC:LV	1	ephrin	0.0851853	0.0486982	1.74925	-0.0102615	0.180632	0.08	0.89	0.00109187	13.476	2.91508	2.32432	0	0.900905	8.10814	0.523286	10
LV	5e-8	ephrin	-0.0121813	0.048923	-0.24899	-0.108069	0.083706	0.8	1	0.0197434	5.07265	1.76241	1.77642	0	0.830275	7.47247	0.588052	10
LV	1e-5	ephrin	-0.00904806	0.0487061	-0.185769	-0.10451	0.0864141	0.85	1	0.0614594	9.67931	2.72278	1.8842	0.771126	1.00777	9.06994	0.430843	10
LV	1e-4	ephrin	0.0193157	0.048848	0.395424	-0.0764246	0.115056	0.69	1	0.026669	6.65481	2.13696	1.58826	0	0.706135	6.35522	0.703907	10
LV	0.05	ephrin	0.00920168	0.0484125	0.190068	-0.085685	0.104088	0.85	1	0.00272364	13.8488	4.5487	2.67313	32.6841	1.48553	13.3698	0.146575	10
LV	0.50	ephrin	0.00262659	0.0481227	0.0545812	-0.0916921	0.0969453	0.96	1	0.137089	24.0923	5.94572	4.69803	50.8685	2.03535	18.3182	0.0316564	10
LV	1	ephrin	0.00128768	0.0481293	0.0267545	-0.0930441	0.0956194	0.98	1	0.145371	23.9016	6.13929	4.48964	52.0551	2.08573	18.7715	0.0272071	10
CC Ant	5e-8	LTP	-0.0517112	0.0485668	-1.06474	-0.146901	0.043478	0.29	0.86	1.80597e-05	13.3127	2.10157	0.434815	0	0.679583	6.11625	0.728229	10
CC Ant	1e-5	LTP	-0.0338557	0.0484252	-0.699134	-0.128767	0.0610559	0.48	0.9	0.072837	13.0892	1.85738	0.432198	0	0.595053	5.35547	0.802285	10
CC Ant	1e-4	LTP	-0.0590573	0.0484585	-1.21872	-0.154034	0.0359197	0.22	0.86	0.00708894	5.04665	1.27984	0.472808	0	0.42219	3.79971	0.924094	10
CC Ant	0.05	LTP	-0.0599774	0.0475799	-1.26056	-0.153232	0.0332775	0.21	0.86	0.00025234	30.4165	3.57307	0.419207	11.6371	1.1317	10.1853	0.335696	10
CC Ant	0.50	LTP	-0.07839	0.0472963	-1.65742	-0.171089	0.0143091	0.097	0.59	0.0104661	34.7689	4.06162	0.376605	26.9838	1.36956	12.326	0.195547	10
CC Ant	1	LTP	-0.0748968	0.0472828	-1.58402	-0.167569	0.0177758	0.11	0.66	0.000611176	33.4028	3.91861	0.349281	22.5498	1.29115	11.6204	0.235567	10
CC Ant:LV	5e-8	LTP	0.0350749	0.0484801	0.723489	-0.0599444	0.130094	0.47	0.9	0.000923417	12.1033	2.38687	1.19751	0	0.944198	8.49778	0.484861	10
CC Ant:LV	1e-5	LTP	0.0382052	0.0483821	0.789655	-0.0566221	0.133032	0.43	0.9	0.00161864	9.54089	2.36635	1.00947	0	0.881818	7.93636	0.540572	10
CC Ant:LV	1e-4	LTP	0.0251927	0.0486318	0.518029	-0.0701239	0.120509	0.6	0.9	0.0301255	5.17964	1.58711	0.674171	0	0.609361	5.48425	0.790219	10
CC Ant:LV	0.05	LTP	0.10052	0.0474657	2.11774	0.00748908	0.193551	0.034	0.49	0.00336162	16.5473	4.77484	1.65858	31.3182	1.45599	13.1039	0.15796	10
CC Ant:LV	0.50	LTP	0.0791078	0.0474078	1.66867	-0.0138098	0.172025	0.095	0.59	0.00147457	21.3168	5.02851	0.934809	37.7584	1.60664	14.4598	0.106884	10
CC Ant:LV	1	LTP	0.0804653	0.0473474	1.69947	-0.0123339	0.173265	0.089	0.59	0.00279936	19.855	5.06269	0.975074	37.1701	1.5916	14.3244	0.111245	10
CC Central	5e-8	LTP	0.00172237	0.0489322	0.0351992	-0.094183	0.0976277	0.97	0.99	0.135886	3.64532	1.6237	1.70455	0	0.655525	5.89972	0.749911	10
CC Central	1e-5	LTP	0.0183094	0.0486844	0.376084	-0.0771103	0.113729	0.71	0.9	0.16515	4.54898	2.23808	2.03964	0	0.839084	7.55175	0.579871	10
CC Central	1e-4	LTP	-0.00514556	0.0487791	-0.105487	-0.100751	0.0904598	0.92	0.97	0.067757	5.83539	1.85918	1.42076	0	0.766579	6.89921	0.647613	10
CC Central	0.05	LTP	0.0237832	0.0480951	0.494504	-0.0704814	0.118048	0.62	0.9	0.00538075	20.9219	3.6465	1.17239	8.89754	1.09767	9.87899	0.360371	10
CC Central	0.50	LTP	0.0173423	0.0479584	0.361612	-0.0766544	0.111339	0.72	0.9	0.0175043	26.4568	4.0838	1.12554	18.8057	1.23161	11.0845	0.26996	10
CC Central	1	LTP	0.0202932	0.0478534	0.42407	-0.0734977	0.114084	0.67	0.9	0.0342849	26.4863	4.27636	1.26259	22.7974	1.29529	11.6576	0.233306	10
CC Central:LV	5e-8	LTP	0.0476416	0.0486225	0.979825	-0.0476568	0.14294	0.33	0.86	0.0136038	4.66656	1.56694	1.22839	0	0.600422	5.4038	0.797784	10
CC Central:LV	1e-5	LTP	0.0510512	0.0484711	1.05323	-0.0439504	0.146053	0.29	0.86	0.0419953	6.85985	1.73277	1.24748	0	0.633366	5.7003	0.769499	10
CC Central:LV	1e-4	LTP	0.0466033	0.0486759	0.95742	-0.0487998	0.142006	0.34	0.86	0.000556864	4.48711	1.43554	1.30726	0	0.468126	4.21313	0.896833	10
CC Central:LV	0.05	LTP	0.107228	0.0477492	2.24565	0.0136412	0.200815	0.025	0.49	0.000980512	10.4952	3.74107	2.05359	0	0.907971	8.17174	0.516936	10
CC Central:LV	0.50	LTP	0.0974948	0.0477158	2.04324	0.00397343	0.191016	0.041	0.49	0.420172	11.5765	3.84728	1.57537	0	0.925807	8.33227	0.50104	10
CC Central:LV	1	LTP	0.0983497	0.0476416	2.06437	0.00497391	0.191726	0.039	0.49	0.465742	10.7993	3.93398	1.55615	0	0.9423	8.4807	0.486521	10
CC Mid-Ant	5e-8	LTP	-0.0290737	0.0491661	-0.591336	-0.125437	0.0672901	0.55	0.9	0.0163637	14.3251	3.08633	1.45492	0	0.870605	7.83544	0.550811	10
CC Mid-Ant	1e-5	LTP	-0.0116496	0.0489516	-0.237982	-0.107593	0.0842938	0.81	0.91	0.0341778	13.7045	3.44276	1.99639	2.02072	1.02062	9.18562	0.42032	10
CC Mid-Ant	1e-4	LTP	-0.0507307	0.048678	-1.04217	-0.146138	0.0446764	0.3	0.86	0.072292	11.9697	4.15799	3.03255	26.0536	1.35233	12.171	0.203841	10
CC Mid-Ant	0.05	LTP	-0.0105266	0.048275	-0.218054	-0.105144	0.0840907	0.83	0.92	0.103195	36.5642	5.42615	0.906395	36.8481	1.58348	14.2514	0.113661	10
CC Mid-Ant	0.50	LTP	-0.0213552	0.0483231	-0.441925	-0.116067	0.0733563	0.66	0.9	0.0285278	33.145	4.93212	0.389588	28.4907	1.39842	12.5858	0.182262	10
CC Mid-Ant	1	LTP	-0.0179178	0.0482395	-0.371435	-0.112466	0.0766299	0.71	0.9	0.00891133	32.3118	5.01919	0.456956	30.3893	1.43656	12.929	0.165843	10
CC Mid-Ant:LV	5e-8	LTP	0.0376289	0.0484203	0.777131	-0.0572731	0.132531	0.44	0.9	0.0847813	9.37385	2.82142	1.44979	8.90419	1.09775	9.87971	0.360311	10
CC Mid-Ant:LV	1e-5	LTP	0.0404045	0.0483029	0.836482	-0.0542675	0.135077	0.4	0.9	0.112806	9.72817	2.89608	1.87371	8.09124	1.08804	9.79232	0.367558	10
CC Mid-Ant:LV	1e-4	LTP	0.0314922	0.0485004	0.649319	-0.0635668	0.126551	0.52	0.9	7.971e-05	9.02844	2.59488	1.63462	0	0.918017	8.26215	0.507959	10
CC Mid-Ant:LV	0.05	LTP	0.0992995	0.0476442	2.08419	0.00591853	0.192681	0.037	0.49	0.000265591	16.3582	4.84432	2.32666	24.6242	1.32669	11.9402	0.216703	10
CC Mid-Ant:LV	0.50	LTP	0.0857036	0.0476687	1.7979	-0.0077253	0.179132	0.072	0.51	0.0771276	16.4663	4.69384	1.39071	20.9722	1.26538	11.3884	0.250023	10
CC Mid-Ant:LV	1	LTP	0.0858845	0.0475984	1.80436	-0.00740662	0.179176	0.071	0.51	0.0694007	15.5222	4.75298	1.52415	21.5588	1.27484	11.4736	0.244639	10
CC Mid-Post	5e-8	LTP	0.0193693	0.0488242	0.396716	-0.0763244	0.115063	0.69	0.9	0.0156391	3.58603	1.58305	1.10318	0	0.688584	6.19726	0.720025	10
CC Mid-Post	1e-5	LTP	0.0307829	0.0485478	0.634074	-0.064369	0.125935	0.53	0.9	0.01352	4.49319	2.17919	1.776	0	0.888861	7.99975	0.534172	10
CC Mid-Post	1e-4	LTP	-0.00914154	0.0486082	-0.188066	-0.104412	0.0861289	0.85	0.94	0.02733	7.19534	1.56235	0.270244	0	0.866482	7.79834	0.55459	10
CC Mid-Post	0.05	LTP	0.0529271	0.0479141	1.10462	-0.0409828	0.146837	0.27	0.86	0.000540161	13.1905	2.71755	1.7112	10.8175	1.1213	10.0917	0.343116	10
CC Mid-Post	0.50	LTP	0.0384792	0.0477744	0.805434	-0.055157	0.132115	0.42	0.9	0.00983853	20.2728	3.30849	1.54437	23.542	1.30791	11.7712	0.226519	10
CC Mid-Post	1	LTP	0.0412086	0.0476834	0.864214	-0.0522491	0.134666	0.39	0.9	0.000498001	20.2419	3.40559	1.67627	25.4214	1.34087	12.0678	0.209514	10
CC Mid-Post:LV	5e-8	LTP	0.0523482	0.0487089	1.07472	-0.0431195	0.147816	0.28	0.86	0.164638	7.42802	1.84996	0.880339	0	0.685435	6.16891	0.722901	10
CC Mid-Post:LV	1e-5	LTP	0.0535131	0.048516	1.103	-0.0415764	0.148603	0.27	0.86	0.0537963	6.79695	2.15768	1.22425	0	0.785757	7.07182	0.629642	10
CC Mid-Post:LV	1e-4	LTP	0.0397505	0.0487612	0.815208	-0.0558196	0.135321	0.41	0.9	0.230677	4.11069	1.50002	1.03288	0	0.569691	5.12722	0.82308	10
CC Mid-Post:LV	0.05	LTP	0.11829	0.0476967	2.48005	0.0248062	0.211774	0.013	0.49	0.000654524	10.3963	4.01453	2.58923	8.9148	1.09787	9.88086	0.360216	10
CC Mid-Post:LV	0.50	LTP	0.105133	0.0476322	2.20718	0.0117754	0.19849	0.027	0.49	0.0625443	12.5916	4.35919	1.63679	18.5886	1.22833	11.055	0.27196	10
CC Mid-Post:LV	1	LTP	0.105942	0.047561	2.2275	0.0127243	0.19916	0.026	0.49	0.057358	11.7142	4.42214	1.47392	19.1042	1.23616	11.1254	0.267209	10
CC Post	5e-8	LTP	0.0332784	0.0481421	0.691254	-0.0610783	0.127635	0.49	0.9	0.00234197	13.1258	4.18182	1.99291	40.3958	1.67773	15.0996	0.0882359	10
CC Post	1e-5	LTP	0.0485737	0.0480952	1.00995	-0.045691	0.142839	0.31	0.86	0.0104109	11.9446	3.47684	0.988597	25.5984	1.34406	12.0965	0.207923	10
CC Post	1e-4	LTP	0.0415421	0.0479641	0.866107	-0.0524658	0.13555	0.39	0.9	0.00571982	17.7305	3.02623	1.08217	38.7427	1.63246	14.6921	0.099747	10
CC Post	0.05	LTP	0.0307638	0.0476261	0.645944	-0.0625817	0.124109	0.52	0.9	0.000291639	24.1049	4.68242	1.95253	37.2498	1.59362	14.3426	0.11065	10
CC Post	0.50	LTP	0.0114786	0.0474873	0.241719	-0.0815948	0.104552	0.81	0.91	0.00751233	34.3371	5.42025	0.824017	43.0827	1.75693	15.8124	0.0709039	10
CC Post	1	LTP	0.012089	0.0473569	0.255275	-0.0807287	0.104907	0.8	0.9	0.00363668	35.1089	5.69141	0.836764	46.7564	1.87816	16.9034	0.0502499	10
CC Post:LV	5e-8	LTP	0.0559878	0.0484553	1.15545	-0.0389828	0.150958	0.25	0.86	0.0932451	11.6082	2.82813	2.02818	4.42858	1.04634	9.41704	0.399701	10
CC Post:LV	1e-5	LTP	0.0584204	0.0483536	1.20819	-0.0363509	0.153192	0.23	0.86	0.0705447	8.13321	2.82058	2.21898	0	0.988347	8.89512	0.447011	10
CC Post:LV	1e-4	LTP	0.0541119	0.0486065	1.11326	-0.0411551	0.149379	0.27	0.86	0.0377135	5.73277	2.02752	1.42585	0	0.717825	6.46042	0.693098	10
CC Post:LV	0.05	LTP	0.119869	0.0473919	2.52931	0.0269826	0.212756	0.011	0.49	0.0985702	20.9989	5.91274	2.98047	38.2593	1.61968	14.5771	0.103227	10
CC Post:LV	0.50	LTP	0.0945898	0.0472591	2.00152	0.00196369	0.187216	0.045	0.49	0.00529342	28.1782	6.53106	1.76601	49.6981	1.988	17.892	0.0364479	10
CC Post:LV	1	LTP	0.0950149	0.0471921	2.01337	0.00252017	0.18751	0.044	0.49	0.0069412	26.986	6.60713	1.66968	49.5972	1.98402	17.8561	0.0368797	10
CC Total	5e-8	LTP	-0.00517425	0.0490705	-0.105445	-0.101351	0.0910021	0.92	0.97	0.0609118	11.0258	2.52717	1.74055	0	0.917146	8.25431	0.508735	10
CC Total	1e-5	LTP	0.0150083	0.0489082	0.306867	-0.0808501	0.110867	0.76	0.9	0.0208338	10.6538	2.47448	1.34061	0	0.906788	8.16109	0.517997	10
CC Total	1e-4	LTP	-0.0173856	0.0489011	-0.355525	-0.11323	0.0784588	0.72	0.9	0.0989585	7.76893	2.01423	0.644434	0	0.931021	8.37919	0.49643	10
CC Total	0.05	LTP	0.00710618	0.0481872	0.147471	-0.0873389	0.101551	0.88	0.96	0.00271394	31.8265	4.37548	1.2996	31.7911	1.46609	13.1948	0.153989	10
CC Total	0.50	LTP	-0.0133475	0.047982	-0.278177	-0.107391	0.0806955	0.78	0.9	0.000412584	39.8674	4.99644	0.523899	43.1863	1.76014	15.8412	0.0702719	10
CC Total	1	LTP	-0.01053	0.047888	-0.219888	-0.104389	0.0833288	0.83	0.92	0.000542234	39.6907	5.11122	0.605642	44.5182	1.80239	16.2215	0.0623967	10
CC:LV	5e-8	LTP	0.0467185	0.0485287	0.962699	-0.048396	0.141833	0.34	0.86	0.0581249	9.70222	2.31003	1.36023	0	0.873138	7.85824	0.548493	10
CC:LV	1e-5	LTP	0.0492069	0.0484049	1.01657	-0.0456649	0.144079	0.31	0.86	0.0419325	7.07382	2.37827	1.4038	0	0.858959	7.73063	0.561503	10
CC:LV	1e-4	LTP	0.0401446	0.048647	0.825223	-0.0552018	0.135491	0.41	0.9	0.0237909	5.34323	1.76796	1.4125	0	0.626476	5.63828	0.775503	10
CC:LV	0.05	LTP	0.111306	0.0475439	2.34112	0.0181217	0.20449	0.019	0.49	0.0451103	15.8373	4.84747	2.18248	24.7786	1.32941	11.9647	0.215308	10
CC:LV	0.50	LTP	0.0937555	0.0474934	1.97408	0.000670283	0.186841	0.048	0.49	0.0136588	19.4074	5.11674	1.26322	31.4784	1.45939	13.1345	0.156612	10
CC:LV	1	LTP	0.0944967	0.0474242	1.99258	0.00154686	0.187446	0.046	0.49	0.0164194	18.2702	5.17935	1.21354	31.6196	1.46241	13.1617	0.155426	10
LV	5e-8	LTP	-0.0136004	0.0487961	-0.278719	-0.109239	0.0820382	0.78	0.9	0.000419104	3.42778	1.14392	0.733312	0	0.523078	4.7077	0.859008	10
LV	1e-5	LTP	-0.0142245	0.0487006	-0.292082	-0.109676	0.0812268	0.77	0.9	0.000357935	4.71794	1.07777	0.862377	0	0.48128	4.33152	0.88827	10
LV	1e-4	LTP	-0.00415972	0.0487307	-0.0853613	-0.0996702	0.0913508	0.93	0.97	0.0751789	3.69664	1.11236	0.560906	0	0.572554	5.15299	0.820773	10
LV	0.05	LTP	-0.0398842	0.0477308	-0.835607	-0.133435	0.0536665	0.4	0.9	0.0626913	18.7116	4.72258	3.36678	31.1649	1.45275	13.0747	0.159254	10
LV	0.50	LTP	-0.0170046	0.0472849	-0.35962	-0.109681	0.0756721	0.72	0.9	0.00982902	33.3546	6.35334	2.38553	54.1978	2.1833	19.6497	0.0202016	10
LV	1	LTP	-0.0231709	0.0472397	-0.490496	-0.115759	0.0694172	0.62	0.9	0.0147363	31.2551	6.45737	2.50817	53.2251	2.1379	19.2411	0.0232191	10
CC Ant	5e-8	MIR137 gene	-0.0230485	0.0486258	-0.473997	-0.118353	0.0722564	0.64	0.9	0.181677	6.89117	2.38684	1.55743	0	0.727594	6.54835	0.684028	10
CC Ant	1e-5	MIR137 gene	-0.0230485	0.0486258	-0.473997	-0.118353	0.0722564	0.64	0.9	0.181677	6.89117	2.38684	1.55743	0	0.727594	6.54835	0.684028	10
CC Ant	1e-4	MIR137 gene	-0.0230485	0.0486258	-0.473997	-0.118353	0.0722564	0.64	0.9	0.181677	6.89117	2.38684	1.55743	0	0.727594	6.54835	0.684028	10
CC Ant	0.05	MIR137 gene	-0.0230485	0.0486258	-0.473997	-0.118353	0.0722564	0.64	0.9	0.181677	6.89117	2.38684	1.55743	0	0.727594	6.54835	0.684028	10
CC Ant	0.50	MIR137 gene	-0.0230485	0.0486258	-0.473997	-0.118353	0.0722564	0.64	0.9	0.181677	6.89117	2.38684	1.55743	0	0.727594	6.54835	0.684028	10
CC Ant	1	MIR137 gene	-0.0230485	0.0486258	-0.473997	-0.118353	0.0722564	0.64	0.9	0.181677	6.89117	2.38684	1.55743	0	0.727594	6.54835	0.684028	10
CC Ant:LV	5e-8	MIR137 gene	0.0179599	0.0485397	0.370004	-0.0771762	0.113096	0.71	0.9	0.104825	7.76064	2.60444	1.73328	7.19882	1.07757	9.69815	0.37547	10
CC Ant:LV	1e-5	MIR137 gene	0.0179599	0.0485397	0.370004	-0.0771762	0.113096	0.71	0.9	0.104825	7.76064	2.60444	1.73328	7.19882	1.07757	9.69815	0.37547	10
CC Ant:LV	1e-4	MIR137 gene	0.0179599	0.0485397	0.370004	-0.0771762	0.113096	0.71	0.9	0.104825	7.76064	2.60444	1.73328	7.19882	1.07757	9.69815	0.37547	10
CC Ant:LV	0.05	MIR137 gene	0.0179599	0.0485397	0.370004	-0.0771762	0.113096	0.71	0.9	0.104825	7.76064	2.60444	1.73328	7.19882	1.07757	9.69815	0.37547	10
CC Ant:LV	0.50	MIR137 gene	0.0179599	0.0485397	0.370004	-0.0771762	0.113096	0.71	0.9	0.104825	7.76064	2.60444	1.73328	7.19882	1.07757	9.69815	0.37547	10
CC Ant:LV	1	MIR137 gene	0.0179599	0.0485397	0.370004	-0.0771762	0.113096	0.71	0.9	0.104825	7.76064	2.60444	1.73328	7.19882	1.07757	9.69815	0.37547	10
CC Central	5e-8	MIR137 gene	-0.0300672	0.0485177	-0.619716	-0.12516	0.0650258	0.54	0.9	0.00189629	7.96889	2.35287	1.41722	36.3045	1.56997	14.1297	0.117785	10
CC Central	1e-5	MIR137 gene	-0.0300672	0.0485177	-0.619716	-0.12516	0.0650258	0.54	0.9	0.00189629	7.96889	2.35287	1.41722	36.3045	1.56997	14.1297	0.117785	10
CC Central	1e-4	MIR137 gene	-0.0300672	0.0485177	-0.619716	-0.12516	0.0650258	0.54	0.9	0.00189629	7.96889	2.35287	1.41722	36.3045	1.56997	14.1297	0.117785	10
CC Central	0.05	MIR137 gene	-0.0300672	0.0485177	-0.619716	-0.12516	0.0650258	0.54	0.9	0.00189629	7.96889	2.35287	1.41722	36.3045	1.56997	14.1297	0.117785	10
CC Central	0.50	MIR137 gene	-0.0300672	0.0485177	-0.619716	-0.12516	0.0650258	0.54	0.9	0.00189629	7.96889	2.35287	1.41722	36.3045	1.56997	14.1297	0.117785	10
CC Central	1	MIR137 gene	-0.0300672	0.0485177	-0.619716	-0.12516	0.0650258	0.54	0.9	0.00189629	7.96889	2.35287	1.41722	36.3045	1.56997	14.1297	0.117785	10
CC Central:LV	5e-8	MIR137 gene	0.0206698	0.0484276	0.426818	-0.0742465	0.115586	0.67	0.9	0.0480654	6.3226	2.57174	1.73321	25.356	1.33969	12.0572	0.210102	10
CC Central:LV	1e-5	MIR137 gene	0.0206698	0.0484276	0.426818	-0.0742465	0.115586	0.67	0.9	0.0480654	6.3226	2.57174	1.73321	25.356	1.33969	12.0572	0.210102	10
CC Central:LV	1e-4	MIR137 gene	0.0206698	0.0484276	0.426818	-0.0742465	0.115586	0.67	0.9	0.0480654	6.3226	2.57174	1.73321	25.356	1.33969	12.0572	0.210102	10
CC Central:LV	0.05	MIR137 gene	0.0206698	0.0484276	0.426818	-0.0742465	0.115586	0.67	0.9	0.0480654	6.3226	2.57174	1.73321	25.356	1.33969	12.0572	0.210102	10
CC Central:LV	0.50	MIR137 gene	0.0206698	0.0484276	0.426818	-0.0742465	0.115586	0.67	0.9	0.0480654	6.3226	2.57174	1.73321	25.356	1.33969	12.0572	0.210102	10
CC Central:LV	1	MIR137 gene	0.0206698	0.0484276	0.426818	-0.0742465	0.115586	0.67	0.9	0.0480654	6.3226	2.57174	1.73321	25.356	1.33969	12.0572	0.210102	10
CC Mid-Ant	5e-8	MIR137 gene	-0.0479522	0.048951	-0.979595	-0.143894	0.04799	0.33	0.9	0.00644075	6.85411	2.58694	3.093	18.9458	1.23374	11.1037	0.268669	10
CC Mid-Ant	1e-5	MIR137 gene	-0.0479522	0.048951	-0.979595	-0.143894	0.04799	0.33	0.9	0.00644075	6.85411	2.58694	3.093	18.9458	1.23374	11.1037	0.268669	10
CC Mid-Ant	1e-4	MIR137 gene	-0.0479522	0.048951	-0.979595	-0.143894	0.04799	0.33	0.9	0.00644075	6.85411	2.58694	3.093	18.9458	1.23374	11.1037	0.268669	10
CC Mid-Ant	0.05	MIR137 gene	-0.0479522	0.048951	-0.979595	-0.143894	0.04799	0.33	0.9	0.00644075	6.85411	2.58694	3.093	18.9458	1.23374	11.1037	0.268669	10
CC Mid-Ant	0.50	MIR137 gene	-0.0479522	0.048951	-0.979595	-0.143894	0.04799	0.33	0.9	0.00644075	6.85411	2.58694	3.093	18.9458	1.23374	11.1037	0.268669	10
CC Mid-Ant	1	MIR137 gene	-0.0479522	0.048951	-0.979595	-0.143894	0.04799	0.33	0.9	0.00644075	6.85411	2.58694	3.093	18.9458	1.23374	11.1037	0.268669	10
CC Mid-Ant:LV	5e-8	MIR137 gene	0.00701931	0.0484882	0.144763	-0.0880158	0.102054	0.88	0.91	0.00051621	6.98511	2.53314	1.69163	24.4364	1.32339	11.9105	0.218402	10
CC Mid-Ant:LV	1e-5	MIR137 gene	0.00701931	0.0484882	0.144763	-0.0880158	0.102054	0.88	0.91	0.00051621	6.98511	2.53314	1.69163	24.4364	1.32339	11.9105	0.218402	10
CC Mid-Ant:LV	1e-4	MIR137 gene	0.00701931	0.0484882	0.144763	-0.0880158	0.102054	0.88	0.91	0.00051621	6.98511	2.53314	1.69163	24.4364	1.32339	11.9105	0.218402	10
CC Mid-Ant:LV	0.05	MIR137 gene	0.00701931	0.0484882	0.144763	-0.0880158	0.102054	0.88	0.91	0.00051621	6.98511	2.53314	1.69163	24.4364	1.32339	11.9105	0.218402	10
CC Mid-Ant:LV	0.50	MIR137 gene	0.00701931	0.0484882	0.144763	-0.0880158	0.102054	0.88	0.91	0.00051621	6.98511	2.53314	1.69163	24.4364	1.32339	11.9105	0.218402	10
CC Mid-Ant:LV	1	MIR137 gene	0.00701931	0.0484882	0.144763	-0.0880158	0.102054	0.88	0.91	0.00051621	6.98511	2.53314	1.69163	24.4364	1.32339	11.9105	0.218402	10
CC Mid-Post	5e-8	MIR137 gene	-0.0198451	0.0484104	-0.409934	-0.114728	0.0750375	0.68	0.9	0.0736546	24.9447	3.71878	0.953821	38.3045	1.62086	14.5878	0.102899	10
CC Mid-Post	1e-5	MIR137 gene	-0.0198451	0.0484104	-0.409934	-0.114728	0.0750375	0.68	0.9	0.0736546	24.9447	3.71878	0.953821	38.3045	1.62086	14.5878	0.102899	10
CC Mid-Post	1e-4	MIR137 gene	-0.0198451	0.0484104	-0.409934	-0.114728	0.0750375	0.68	0.9	0.0736546	24.9447	3.71878	0.953821	38.3045	1.62086	14.5878	0.102899	10
CC Mid-Post	0.05	MIR137 gene	-0.0198451	0.0484104	-0.409934	-0.114728	0.0750375	0.68	0.9	0.0736546	24.9447	3.71878	0.953821	38.3045	1.62086	14.5878	0.102899	10
CC Mid-Post	0.50	MIR137 gene	-0.0198451	0.0484104	-0.409934	-0.114728	0.0750375	0.68	0.9	0.0736546	24.9447	3.71878	0.953821	38.3045	1.62086	14.5878	0.102899	10
CC Mid-Post	1	MIR137 gene	-0.0198451	0.0484104	-0.409934	-0.114728	0.0750375	0.68	0.9	0.0736546	24.9447	3.71878	0.953821	38.3045	1.62086	14.5878	0.102899	10
CC Mid-Post:LV	5e-8	MIR137 gene	0.0181614	0.0485754	0.373881	-0.0770446	0.113367	0.71	0.9	0.0898468	9.5026	2.67253	2.22228	19.2824	1.23889	11.15	0.265568	10
CC Mid-Post:LV	1e-5	MIR137 gene	0.0181614	0.0485754	0.373881	-0.0770446	0.113367	0.71	0.9	0.0898468	9.5026	2.67253	2.22228	19.2824	1.23889	11.15	0.265568	10
CC Mid-Post:LV	1e-4	MIR137 gene	0.0181614	0.0485754	0.373881	-0.0770446	0.113367	0.71	0.9	0.0898468	9.5026	2.67253	2.22228	19.2824	1.23889	11.15	0.265568	10
CC Mid-Post:LV	0.05	MIR137 gene	0.0181614	0.0485754	0.373881	-0.0770446	0.113367	0.71	0.9	0.0898468	9.5026	2.67253	2.22228	19.2824	1.23889	11.15	0.265568	10
CC Mid-Post:LV	0.50	MIR137 gene	0.0181614	0.0485754	0.373881	-0.0770446	0.113367	0.71	0.9	0.0898468	9.5026	2.67253	2.22228	19.2824	1.23889	11.15	0.265568	10
CC Mid-Post:LV	1	MIR137 gene	0.0181614	0.0485754	0.373881	-0.0770446	0.113367	0.71	0.9	0.0898468	9.5026	2.67253	2.22228	19.2824	1.23889	11.15	0.265568	10
CC Post	5e-8	MIR137 gene	0.0321762	0.0488917	0.658112	-0.0636498	0.128002	0.51	0.9	9.37836e-05	2.87374	0.883016	0.399776	0	0.229464	2.06517	0.990394	10
CC Post	1e-5	MIR137 gene	0.0321762	0.0488917	0.658112	-0.0636498	0.128002	0.51	0.9	9.37836e-05	2.87374	0.883016	0.399776	0	0.229464	2.06517	0.990394	10
CC Post	1e-4	MIR137 gene	0.0321762	0.0488917	0.658112	-0.0636498	0.128002	0.51	0.9	9.37836e-05	2.87374	0.883016	0.399776	0	0.229464	2.06517	0.990394	10
CC Post	0.05	MIR137 gene	0.0321762	0.0488917	0.658112	-0.0636498	0.128002	0.51	0.9	9.37836e-05	2.87374	0.883016	0.399776	0	0.229464	2.06517	0.990394	10
CC Post	0.50	MIR137 gene	0.0321762	0.0488917	0.658112	-0.0636498	0.128002	0.51	0.9	9.37836e-05	2.87374	0.883016	0.399776	0	0.229464	2.06517	0.990394	10
CC Post	1	MIR137 gene	0.0321762	0.0488917	0.658112	-0.0636498	0.128002	0.51	0.9	9.37836e-05	2.87374	0.883016	0.399776	0	0.229464	2.06517	0.990394	10
CC Post:LV	5e-8	MIR137 gene	0.0410441	0.0486218	0.84415	-0.0542529	0.136341	0.4	0.9	0.00966851	8.91906	2.52163	1.30445	0	0.98548	8.86932	0.449423	10
CC Post:LV	1e-5	MIR137 gene	0.0410441	0.0486218	0.84415	-0.0542529	0.136341	0.4	0.9	0.00966851	8.91906	2.52163	1.30445	0	0.98548	8.86932	0.449423	10
CC Post:LV	1e-4	MIR137 gene	0.0410441	0.0486218	0.84415	-0.0542529	0.136341	0.4	0.9	0.00966851	8.91906	2.52163	1.30445	0	0.98548	8.86932	0.449423	10
CC Post:LV	0.05	MIR137 gene	0.0410441	0.0486218	0.84415	-0.0542529	0.136341	0.4	0.9	0.00966851	8.91906	2.52163	1.30445	0	0.98548	8.86932	0.449423	10
CC Post:LV	0.50	MIR137 gene	0.0410441	0.0486218	0.84415	-0.0542529	0.136341	0.4	0.9	0.00966851	8.91906	2.52163	1.30445	0	0.98548	8.86932	0.449423	10
CC Post:LV	1	MIR137 gene	0.0410441	0.0486218	0.84415	-0.0542529	0.136341	0.4	0.9	0.00966851	8.91906	2.52163	1.30445	0	0.98548	8.86932	0.449423	10
CC Total	5e-8	MIR137 gene	-0.0189514	0.0490952	-0.386013	-0.115176	0.0772735	0.7	0.9	0.100619	10.1901	2.28855	0.848767	0	0.942415	8.48173	0.48642	10
CC Total	1e-5	MIR137 gene	-0.0189514	0.0490952	-0.386013	-0.115176	0.0772735	0.7	0.9	0.100619	10.1901	2.28855	0.848767	0	0.942415	8.48173	0.48642	10
CC Total	1e-4	MIR137 gene	-0.0189514	0.0490952	-0.386013	-0.115176	0.0772735	0.7	0.9	0.100619	10.1901	2.28855	0.848767	0	0.942415	8.48173	0.48642	10
CC Total	0.05	MIR137 gene	-0.0189514	0.0490952	-0.386013	-0.115176	0.0772735	0.7	0.9	0.100619	10.1901	2.28855	0.848767	0	0.942415	8.48173	0.48642	10
CC Total	0.50	MIR137 gene	-0.0189514	0.0490952	-0.386013	-0.115176	0.0772735	0.7	0.9	0.100619	10.1901	2.28855	0.848767	0	0.942415	8.48173	0.48642	10
CC Total	1	MIR137 gene	-0.0189514	0.0490952	-0.386013	-0.115176	0.0772735	0.7	0.9	0.100619	10.1901	2.28855	0.848767	0	0.942415	8.48173	0.48642	10
CC:LV	5e-8	MIR137 gene	0.0231538	0.0485327	0.477075	-0.0719686	0.118276	0.63	0.9	0.0328212	8.05793	2.55448	1.67252	14.2694	1.16644	10.498	0.311692	10
CC:LV	1e-5	MIR137 gene	0.0231538	0.0485327	0.477075	-0.0719686	0.118276	0.63	0.9	0.0328212	8.05793	2.55448	1.67252	14.2694	1.16644	10.498	0.311692	10
CC:LV	1e-4	MIR137 gene	0.0231538	0.0485327	0.477075	-0.0719686	0.118276	0.63	0.9	0.0328212	8.05793	2.55448	1.67252	14.2694	1.16644	10.498	0.311692	10
CC:LV	0.05	MIR137 gene	0.0231538	0.0485327	0.477075	-0.0719686	0.118276	0.63	0.9	0.0328212	8.05793	2.55448	1.67252	14.2694	1.16644	10.498	0.311692	10
CC:LV	0.50	MIR137 gene	0.0231538	0.0485327	0.477075	-0.0719686	0.118276	0.63	0.9	0.0328212	8.05793	2.55448	1.67252	14.2694	1.16644	10.498	0.311692	10
CC:LV	1	MIR137 gene	0.0231538	0.0485327	0.477075	-0.0719686	0.118276	0.63	0.9	0.0328212	8.05793	2.55448	1.67252	14.2694	1.16644	10.498	0.311692	10
LV	5e-8	MIR137 gene	0.0139241	0.0487536	0.285602	-0.0816313	0.10948	0.78	0.9	0.0654428	4.0632	1.56056	1.26232	0	0.811267	7.3014	0.605771	10
LV	1e-5	MIR137 gene	0.0139241	0.0487536	0.285602	-0.0816313	0.10948	0.78	0.9	0.0654428	4.0632	1.56056	1.26232	0	0.811267	7.3014	0.605771	10
LV	1e-4	MIR137 gene	0.0139241	0.0487536	0.285602	-0.0816313	0.10948	0.78	0.9	0.0654428	4.0632	1.56056	1.26232	0	0.811267	7.3014	0.605771	10
LV	0.05	MIR137 gene	0.0139241	0.0487536	0.285602	-0.0816313	0.10948	0.78	0.9	0.0654428	4.0632	1.56056	1.26232	0	0.811267	7.3014	0.605771	10
LV	0.50	MIR137 gene	0.0139241	0.0487536	0.285602	-0.0816313	0.10948	0.78	0.9	0.0654428	4.0632	1.56056	1.26232	0	0.811267	7.3014	0.605771	10
LV	1	MIR137 gene	0.0139241	0.0487536	0.285602	-0.0816313	0.10948	0.78	0.9	0.0654428	4.0632	1.56056	1.26232	0	0.811267	7.3014	0.605771	10
CC Ant	5e-8	MIR137 targets	0.00509173	0.0476656	0.106822	-0.0883311	0.0985146	0.91	0.99	1.7652e-06	9.45318	2.17977	0.196426	0	0.613142	5.51828	0.786993	10
CC Ant	1e-5	MIR137 targets	-0.0477584	0.048124	-0.992403	-0.14208	0.0465629	0.32	0.94	0.00403965	6.04617	2.2056	1.99732	0	0.994911	8.9542	0.441513	10
CC Ant	1e-4	MIR137 targets	-0.0608874	0.0480318	-1.26765	-0.155028	0.0332531	0.2	0.94	0.035968	12.0722	2.80245	1.05873	11.4206	1.12893	10.1604	0.337658	10
CC Ant	0.05	MIR137 targets	-0.013655	0.0495071	-0.275819	-0.110687	0.0833771	0.78	0.99	0.0873829	5.10612	1.37334	0.663306	0	0.445948	4.01353	0.91052	10
CC Ant	0.50	MIR137 targets	-0.0334307	0.0496977	-0.672681	-0.130837	0.0639751	0.5	0.98	0.0227108	12.3336	2.30721	0.884663	0	0.747449	6.72704	0.665514	10
CC Ant	1	MIR137 targets	-0.0325355	0.0496555	-0.655224	-0.129858	0.0647875	0.51	0.98	0.00231795	12.6747	2.27951	0.730886	0	0.753693	6.78323	0.659676	10
CC Ant:LV	5e-8	MIR137 targets	0.0494267	0.0476236	1.03786	-0.0439138	0.142767	0.3	0.94	0.0137196	5.54706	1.79396	1.09079	0	0.890088	8.01079	0.533059	10
CC Ant:LV	1e-5	MIR137 targets	-0.0406056	0.0477924	-0.849626	-0.134277	0.0530657	0.4	0.94	0.00295683	23.4087	5.36355	4.52359	47.0795	1.88963	17.0066	0.0486119	10
CC Ant:LV	1e-4	MIR137 targets	-0.0612537	0.0479642	-1.27707	-0.155262	0.0327544	0.2	0.94	1.01755e-05	18.3966	4.24989	2.71796	33.6771	1.50777	13.57	0.138465	10
CC Ant:LV	0.05	MIR137 targets	0.0538829	0.0488348	1.10337	-0.0418315	0.149597	0.27	0.94	0.0719638	32.5167	5.98203	1.63609	49.0383	1.96226	17.6603	0.0393252	10
CC Ant:LV	0.50	MIR137 targets	0.0521795	0.049478	1.0546	-0.0447955	0.149155	0.29	0.94	0.00182823	19.5592	4.46726	0.203557	30.5673	1.44024	12.9622	0.164324	10
CC Ant:LV	1	MIR137 targets	0.0467261	0.0494043	0.94579	-0.0501045	0.143557	0.34	0.94	5.93828e-05	20.4913	4.67102	0.302803	35.4256	1.5486	13.9374	0.124569	10
CC Central	5e-8	MIR137 targets	0.0480682	0.0479075	1.00335	-0.0458288	0.141965	0.32	0.94	0.100924	8.42384	2.08291	1.39073	0	0.718013	6.46212	0.692924	10
CC Central	1e-5	MIR137 targets	-0.0654943	0.0482495	-1.35741	-0.160062	0.029073	0.17	0.94	0.094764	14.463	3.3935	0.92137	12.9653	1.14897	10.3407	0.323614	10
CC Central	1e-4	MIR137 targets	-0.10973	0.0482174	-2.27573	-0.204234	-0.0152253	0.023	0.94	0.00221012	9.49454	3.04429	1.76798	0	0.923928	8.31535	0.502705	10
CC Central	0.05	MIR137 targets	0.0368376	0.0493594	0.746315	-0.059905	0.13358	0.46	0.98	0.0708972	13.8635	3.59412	2.34991	28.7007	1.40254	12.6228	0.180428	10
CC Central	0.50	MIR137 targets	0.00999196	0.0499284	0.200126	-0.0878658	0.10785	0.84	0.99	0.000149271	6.82975	2.09019	0.383771	0	0.953011	8.5771	0.47719	10
CC Central	1	MIR137 targets	0.00967415	0.049874	0.193972	-0.0880771	0.107425	0.85	0.99	0.000585471	7.15556	2.2795	0.473537	1.8195	1.01853	9.16679	0.422023	10
CC Central:LV	5e-8	MIR137 targets	0.0407088	0.0478495	0.850768	-0.0530744	0.134492	0.39	0.94	0.0265143	4.33321	1.18713	0.814469	0	0.502491	4.52242	0.873798	10
CC Central:LV	1e-5	MIR137 targets	-0.0633802	0.0478483	-1.32461	-0.157161	0.0304007	0.19	0.94	0.0713944	22.8478	5.1466	3.31533	41.6617	1.71414	15.4272	0.0798491	10
CC Central:LV	1e-4	MIR137 targets	-0.0853609	0.0479383	-1.78064	-0.179318	0.00859652	0.075	0.94	0.000801446	17.621	4.18264	1.90553	26.66	1.36351	12.2716	0.198427	10
CC Central:LV	0.05	MIR137 targets	0.0634383	0.0488257	1.29928	-0.0322583	0.159135	0.19	0.94	0.0788228	28.3455	5.57848	1.50992	44.3532	1.79705	16.1734	0.0633469	10
CC Central:LV	0.50	MIR137 targets	0.0523522	0.0493651	1.06051	-0.0444016	0.149106	0.29	0.94	0.0328229	16.1205	4.44901	1.42234	32.5336	1.48222	13.34	0.147817	10
CC Central:LV	1	MIR137 targets	0.0483034	0.0492584	0.980612	-0.0482414	0.144848	0.33	0.94	0.020498	17.0256	4.73514	1.53315	39.0728	1.6413	14.7717	0.0973999	10
CC Mid-Ant	5e-8	MIR137 targets	0.0170065	0.0478978	0.355058	-0.0768715	0.110885	0.72	0.98	0.00782432	24.0741	4.89081	0.594072	30.168	1.43201	12.8881	0.167737	10
CC Mid-Ant	1e-5	MIR137 targets	-0.0225335	0.0484693	-0.464903	-0.117532	0.0724646	0.64	0.98	4.1774e-05	13.0931	4.73603	1.87729	36.4427	1.57338	14.1604	0.116731	10
CC Mid-Ant	1e-4	MIR137 targets	-0.0445122	0.0489939	-0.908526	-0.140538	0.051514	0.36	0.94	0.0247146	4.29348	1.92296	1.66116	0	0.568193	5.11374	0.824283	10
CC Mid-Ant	0.05	MIR137 targets	0.0508672	0.049678	1.02394	-0.0464999	0.148234	0.31	0.94	0.0804028	10.8885	2.86823	1.35621	15.6101	1.18498	10.6648	0.299388	10
CC Mid-Ant	0.50	MIR137 targets	0.0291605	0.049936	0.583957	-0.0687123	0.127033	0.56	0.98	0.00351348	10.7092	2.9741	2.30472	25.2607	1.33798	12.0419	0.21096	10
CC Mid-Ant	1	MIR137 targets	0.0310646	0.0499308	0.622152	-0.066798	0.128927	0.53	0.98	0.0120833	10.7772	3.13622	2.57446	24.4984	1.32448	11.9203	0.217841	10
CC Mid-Ant:LV	5e-8	MIR137 targets	0.0463225	0.0478414	0.96825	-0.047445	0.14009	0.33	0.94	0.00224942	5.71055	1.63836	0.494519	0	0.598781	5.38903	0.799164	10
CC Mid-Ant:LV	1e-5	MIR137 targets	-0.0317711	0.0479442	-0.662668	-0.12574	0.0621978	0.51	0.98	0.147254	21.1151	5.08682	4.18436	42.3864	1.7357	15.6213	0.0752234	10
CC Mid-Ant:LV	1e-4	MIR137 targets	-0.0529283	0.0480441	-1.10166	-0.147093	0.0412365	0.27	0.94	0.220751	16.7762	4.07057	2.26304	31.0052	1.44938	13.0445	0.160605	10
CC Mid-Ant:LV	0.05	MIR137 targets	0.0738804	0.0489228	1.51014	-0.0220065	0.169767	0.13	0.94	0.00147765	28.6607	5.3672	0.839063	39.7234	1.65902	14.9312	0.0928445	10
CC Mid-Ant:LV	0.50	MIR137 targets	0.0654953	0.0494686	1.32398	-0.0314614	0.162452	0.19	0.94	0.149085	15.3885	4.33598	0.537196	26.1211	1.35357	12.1821	0.203237	10
CC Mid-Ant:LV	1	MIR137 targets	0.0613193	0.0493756	1.24189	-0.0354551	0.158094	0.21	0.94	0.0959852	16.432	4.62818	0.663316	33.3202	1.4997	13.4973	0.141363	10
CC Mid-Post	5e-8	MIR137 targets	0.0868121	0.0474391	1.82997	-0.0061668	0.179791	0.067	0.94	0.00260331	13.0627	3.24017	1.57109	14.2927	1.16676	10.5009	0.311478	10
CC Mid-Post	1e-5	MIR137 targets	0.00602403	0.0482718	0.124794	-0.088587	0.100635	0.9	0.99	0.234791	7.46292	2.56208	1.96119	14.5005	1.1696	10.5264	0.309574	10
CC Mid-Post	1e-4	MIR137 targets	-0.0530248	0.0480093	-1.10447	-0.147121	0.0410717	0.27	0.94	0.253073	8.29735	3.15669	1.86533	38.8074	1.63418	14.7077	0.0992853	10
CC Mid-Post	0.05	MIR137 targets	0.0129488	0.0494217	0.262007	-0.0839159	0.109814	0.79	0.99	0.00429917	18.248	3.55128	0.614148	18.3105	1.22415	11.0173	0.274523	10
CC Mid-Post	0.50	MIR137 targets	0.0166608	0.0500118	0.333138	-0.0813605	0.114682	0.74	0.98	0.0613099	9.03805	1.95959	0.29257	0	0.694495	6.25045	0.714614	10
CC Mid-Post	1	MIR137 targets	0.0112916	0.0499936	0.225861	-0.0866941	0.109277	0.82	0.99	0.0353038	10.0923	2.00848	0.375374	0	0.690963	6.21866	0.71785	10
CC Mid-Post:LV	5e-8	MIR137 targets	0.0544303	0.0478566	1.13736	-0.0393669	0.148227	0.26	0.94	0.0141884	5.45482	1.44405	0.828161	0	0.655792	5.90212	0.749673	10
CC Mid-Post:LV	1e-5	MIR137 targets	-0.033665	0.0479935	-0.701449	-0.127731	0.0604006	0.48	0.98	0.0101515	18.8488	4.71378	2.68911	43.6942	1.77601	15.9841	0.0672137	10
CC Mid-Post:LV	1e-4	MIR137 targets	-0.0601268	0.0480843	-1.25044	-0.15437	0.0341167	0.21	0.94	0.00149725	15.74	3.84933	1.79517	33.6396	1.50692	13.5623	0.138769	10
CC Mid-Post:LV	0.05	MIR137 targets	0.0629546	0.0488971	1.28749	-0.0328819	0.158791	0.2	0.94	0.0353291	29.7836	6.08565	1.53657	49.2141	1.96905	17.7215	0.038546	10
CC Mid-Post:LV	0.50	MIR137 targets	0.0669177	0.0495057	1.35172	-0.0301117	0.163947	0.18	0.94	0.0138039	17.0504	4.73079	1.25973	32.8522	1.48925	13.4033	0.145192	10
CC Mid-Post:LV	1	MIR137 targets	0.0599761	0.0494332	1.21328	-0.0369111	0.156863	0.23	0.94	0.000562611	18.1536	4.91104	1.07926	37.8401	1.60875	14.4788	0.106284	10
CC Post	5e-8	MIR137 targets	0.0837489	0.0474285	1.76579	-0.00920916	0.176707	0.077	0.94	0.00880503	11.5278	2.75814	1.59369	0	0.893867	8.04481	0.529637	10
CC Post	1e-5	MIR137 targets	-0.000159253	0.0486393	-0.00327417	-0.0954906	0.0951721	1	1	0.0129563	2.27878	0.419411	0.109303	0	0.123043	1.10739	0.999148	10
CC Post	1e-4	MIR137 targets	-0.0189577	0.0482106	-0.393227	-0.113449	0.0755334	0.69	0.98	0.0053655	7.52623	1.84723	0.386168	0	0.907642	8.16878	0.517231	10
CC Post	0.05	MIR137 targets	0.0307679	0.0492128	0.625202	-0.0656873	0.127223	0.53	0.98	0.206534	17.4693	2.58955	0.553409	1.9763	1.02016	9.18145	0.420696	10
CC Post	0.50	MIR137 targets	-0.0109435	0.0491866	-0.222489	-0.107347	0.0854605	0.82	0.99	0.00570258	31.8532	4.306	0.405476	46.5786	1.87191	16.8472	0.0511635	10
CC Post	1	MIR137 targets	-0.0161488	0.0491904	-0.328291	-0.11256	0.0802626	0.74	0.98	0.000107279	31.1003	4.02695	0.517778	43.3887	1.76643	15.8979	0.0690448	10
CC Post:LV	5e-8	MIR137 targets	0.0687617	0.0478697	1.43643	-0.0250612	0.162585	0.15	0.94	0.130828	5.53745	1.35642	0.71554	0	0.476625	4.28963	0.891337	10
CC Post:LV	1e-5	MIR137 targets	-0.0305557	0.0478926	-0.638005	-0.124423	0.063312	0.52	0.98	0.0130814	21.1489	5.51229	4.76831	47.6384	1.9098	17.1882	0.0458494	10
CC Post:LV	1e-4	MIR137 targets	-0.0459936	0.0480049	-0.958103	-0.140081	0.0480942	0.34	0.94	0.0976903	16.5191	4.37967	1.32186	39.4194	1.65069	14.8562	0.0949615	10
CC Post:LV	0.05	MIR137 targets	0.0718661	0.0488663	1.47067	-0.02391	0.167642	0.14	0.94	0.100428	30.4704	5.81983	2.61983	45.5788	1.83752	16.5377	0.0564676	10
CC Post:LV	0.50	MIR137 targets	0.0650186	0.0495691	1.31168	-0.0321351	0.162172	0.19	0.94	0.0186714	16.6576	3.90087	0.660359	15.5656	1.18435	10.6592	0.299797	10
CC Post:LV	1	MIR137 targets	0.0566916	0.0495276	1.14465	-0.0403806	0.153764	0.25	0.94	0.0600033	17.6332	4.01079	0.532578	20.489	1.25769	11.3192	0.254463	10
CC Total	5e-8	MIR137 targets	0.058828	0.0480057	1.22544	-0.0352614	0.152917	0.22	0.94	8.48501e-06	9.94109	3.2969	2.9854	0	0.948371	8.53534	0.481222	10
CC Total	1e-5	MIR137 targets	-0.033006	0.0488017	-0.676328	-0.128656	0.0626436	0.5	0.98	0.0212567	7.48968	2.21944	1.45213	0	0.755449	6.79904	0.658033	10
CC Total	1e-4	MIR137 targets	-0.0730808	0.048538	-1.50564	-0.168213	0.0220519	0.13	0.94	0.0145948	14.2276	2.91111	1.2492	12.6039	1.14422	10.2979	0.326908	10
CC Total	0.05	MIR137 targets	0.0288331	0.0497693	0.579334	-0.068713	0.126379	0.56	0.98	0.0552951	9.6575	2.68118	1.30638	0	0.980669	8.82602	0.453486	10
CC Total	0.50	MIR137 targets	0.00219418	0.0500238	0.0438627	-0.0958508	0.100239	0.97	1	0.00909233	12.8395	2.7283	0.974153	11.0618	1.12438	10.1194	0.340907	10
CC Total	1	MIR137 targets	-0.000265985	0.050016	-0.00531799	-0.0982955	0.0977635	1	1	0.00584148	12.3746	2.66222	0.830966	8.40572	1.09177	9.82594	0.364759	10
CC:LV	5e-8	MIR137 targets	0.0547084	0.0478031	1.14445	-0.038984	0.148401	0.25	0.94	0.0319669	5.51775	1.45126	1.03231	0	0.60944	5.48496	0.790152	10
CC:LV	1e-5	MIR137 targets	-0.0397981	0.0478851	-0.831116	-0.133651	0.054055	0.41	0.94	0.00541893	21.8654	5.2388	4.58141	44.9009	1.81491	16.3342	0.0602223	10
CC:LV	1e-4	MIR137 targets	-0.0606773	0.0480063	-1.26394	-0.154768	0.0334133	0.21	0.94	0.0147232	17.2662	4.16851	2.12867	33.3066	1.4994	13.4946	0.141474	10
CC:LV	0.05	MIR137 targets	0.067324	0.048851	1.37815	-0.0284222	0.16307	0.17	0.94	0.0275602	30.5084	5.81666	1.65338	45.9892	1.85148	16.6633	0.0542566	10
CC:LV	0.50	MIR137 targets	0.062173	0.049476	1.25663	-0.0347983	0.159144	0.21	0.94	0.0159517	17.263	4.30036	0.445474	26.7106	1.36445	12.2801	0.197976	10
CC:LV	1	MIR137 targets	0.0560288	0.049402	1.13414	-0.0407973	0.152855	0.26	0.94	0.00160921	18.2606	4.50658	0.565558	32.5369	1.48229	13.3406	0.147789	10
LV	5e-8	MIR137 targets	-0.0500505	0.0474548	-1.0547	-0.14306	0.0429591	0.29	0.94	0.110019	10.4151	2.19655	0.814373	27.1038	1.37181	12.3463	0.194482	10
LV	1e-5	MIR137 targets	0.00359217	0.0478676	0.0750439	-0.0902266	0.0974109	0.94	1	0.00313898	21.7765	4.67711	0.985695	39.5396	1.65397	14.8858	0.0941217	10
LV	1e-4	MIR137 targets	0.0220418	0.0482473	0.456851	-0.0725211	0.116605	0.65	0.98	0.00141634	8.88462	2.83605	0.979346	6.87107	1.07378	9.66402	0.378363	10
LV	0.05	MIR137 targets	-0.0322834	0.0489219	-0.659896	-0.128168	0.0636017	0.51	0.98	0.0170095	23.1863	5.23591	3.16	47.5463	1.90644	17.158	0.0462988	10
LV	0.50	MIR137 targets	-0.0323473	0.0494743	-0.65382	-0.129315	0.0646206	0.51	0.98	0.00772601	13.7293	4.18801	3.4969	37.1994	1.59234	14.3311	0.111026	10
LV	1	MIR137 targets	-0.0242088	0.0495133	-0.488934	-0.121253	0.0728356	0.62	0.98	0.000949358	12.496	4.05138	3.53161	33.3148	1.49958	13.4963	0.141407	10
CC Ant	5e-8	PKA	-0.0152761	0.0479331	-0.318697	-0.109223	0.078671	0.75	0.83	0.0748725	7.17707	2.41062	1.12979	0	0.729967	6.5697	0.68182	10
CC Ant	1e-5	PKA	0.002479	0.048286	0.0513398	-0.0921599	0.0971179	0.96	0.97	0.00364626	6.17096	1.73278	1.22211	0	0.568792	5.11913	0.823802	10
CC Ant	1e-4	PKA	0.0476303	0.0481375	0.989463	-0.0467174	0.141978	0.32	0.65	4.83072e-05	7.34527	2.16446	1.75649	0	0.75514	6.79626	0.658322	10
CC Ant	0.05	PKA	-0.0333926	0.0486997	-0.685684	-0.128842	0.0620571	0.49	0.72	0.0172704	32.9415	4.14397	1.08512	36.4571	1.57374	14.1637	0.116621	10
CC Ant	0.50	PKA	-0.0427462	0.0484415	-0.882428	-0.13769	0.0521975	0.38	0.66	0.0064949	30.6943	3.68381	0.754621	20.7242	1.26142	11.3528	0.252301	10
CC Ant	1	PKA	-0.0325367	0.0485105	-0.670715	-0.127616	0.0625421	0.5	0.72	0.0327631	29.71	3.54205	0.536666	16.5808	1.19877	10.7889	0.290458	10
CC Ant:LV	5e-8	PKA	-0.0738542	0.0475253	-1.554	-0.167002	0.0192936	0.12	0.64	0.00241252	17.0464	4.91251	3.38396	38.1193	1.61601	14.5441	0.104244	10
CC Ant:LV	1e-5	PKA	-0.0136933	0.0481996	-0.284095	-0.108163	0.0807762	0.78	0.84	0.13334	10.2028	2.79173	1.30694	1.62476	1.01652	9.14864	0.423668	10
CC Ant:LV	1e-4	PKA	-0.018275	0.0484104	-0.377502	-0.113158	0.0766077	0.71	0.81	0.0651515	4.66083	1.67562	1.29026	0	0.69438	6.24942	0.714719	10
CC Ant:LV	0.05	PKA	-0.00449649	0.049088	-0.0916006	-0.100707	0.0917143	0.93	0.95	0.00121403	26.1075	3.6974	0.589301	30.1199	1.43102	12.8792	0.168149	10
CC Ant:LV	0.50	PKA	-0.0556618	0.0482192	-1.15435	-0.15017	0.0388461	0.25	0.64	0.0473021	37.7124	4.43665	0.584086	50.4384	2.01769	18.1592	0.0333707	10
CC Ant:LV	1	PKA	-0.0536702	0.0481647	-1.11431	-0.148071	0.0407309	0.27	0.65	0.0159812	38.8708	4.5729	0.51366	54.0894	2.17815	19.6033	0.0205246	10
CC Central	5e-8	PKA	-0.0675711	0.0482326	-1.40094	-0.162105	0.0269631	0.16	0.64	0.123503	7.70457	2.73914	1.16503	0	0.683576	6.15218	0.724596	10
CC Central	1e-5	PKA	-0.0477008	0.0486489	-0.980511	-0.143051	0.0476493	0.33	0.65	0.000176923	8.22852	1.82968	0.276841	0	0.423415	3.81073	0.923422	10
CC Central	1e-4	PKA	-0.0205624	0.04888	-0.42067	-0.116365	0.0752406	0.67	0.8	5.64944e-06	1.65629	0.612566	0.177542	0	0.137599	1.23839	0.998662	10
CC Central	0.05	PKA	-0.0625155	0.0491236	-1.27262	-0.158796	0.0337649	0.2	0.64	0.0168823	32.8852	4.84729	0.452407	36.706	1.57993	14.2194	0.114733	10
CC Central	0.50	PKA	-0.0820039	0.0485718	-1.6883	-0.177203	0.0131951	0.091	0.64	0.000481833	35.0314	4.89261	1.28218	37.7267	1.60583	14.4524	0.107117	10
CC Central	1	PKA	-0.0765459	0.048537	-1.57706	-0.171677	0.0185849	0.11	0.64	0.0126445	36.0012	5.2217	1.25677	43.4435	1.76814	15.9133	0.0687143	10
CC Central:LV	5e-8	PKA	-0.0893533	0.0475837	-1.87781	-0.182616	0.00390899	0.06	0.64	0.132443	21.145	4.95248	2.48025	24.3341	1.3216	11.8944	0.219328	10
CC Central:LV	1e-5	PKA	-0.0207688	0.0482471	-0.430468	-0.115331	0.0737937	0.67	0.8	0.0213773	9.61733	2.45657	1.40469	0	0.83456	7.51104	0.584069	10
CC Central:LV	1e-4	PKA	-0.0334513	0.0484087	-0.691017	-0.128331	0.0614281	0.49	0.72	3.37997e-05	3.90247	1.48049	0.829316	0	0.594781	5.35303	0.802512	10
CC Central:LV	0.05	PKA	-0.00720751	0.0492642	-0.146303	-0.103763	0.0893485	0.88	0.93	0.027196	20.5513	3.04695	0.637881	2.77031	1.02849	9.25643	0.413948	10
CC Central:LV	0.50	PKA	-0.0405337	0.0486599	-0.833001	-0.135905	0.0548379	0.4	0.67	0.0177467	28.8192	3.61315	0.833086	17.3843	1.21042	10.8938	0.283058	10
CC Central:LV	1	PKA	-0.0401343	0.0486303	-0.825293	-0.135448	0.0551794	0.41	0.67	0.00814109	30.4885	3.79753	0.769786	24.4109	1.32294	11.9065	0.218633	10
CC Mid-Ant	5e-8	PKA	-0.0602714	0.0483023	-1.2478	-0.154942	0.0343993	0.21	0.64	0.0190118	17.826	5.00333	2.18245	22.6203	1.29233	11.631	0.234922	10
CC Mid-Ant	1e-5	PKA	-0.0437397	0.0488471	-0.895441	-0.139478	0.0519989	0.37	0.66	0.0718487	10.6344	2.91015	1.93319	0	0.713791	6.42412	0.696834	10
CC Mid-Ant	1e-4	PKA	-0.0280319	0.0487238	-0.575322	-0.123529	0.067465	0.57	0.74	0.00589554	11.1626	3.38104	2.79396	0.65534	1.0066	9.05937	0.431812	10
CC Mid-Ant	0.05	PKA	-0.0536181	0.0497443	-1.07787	-0.151115	0.043879	0.28	0.65	0.00383403	38.756	4.47815	0.540225	14.1927	1.1654	10.4886	0.312395	10
CC Mid-Ant	0.50	PKA	-0.0614171	0.0491313	-1.25006	-0.157713	0.0348786	0.21	0.64	0.0178099	33.5854	4.56109	0.39976	22.7115	1.29385	11.6447	0.234089	10
CC Mid-Ant	1	PKA	-0.0521193	0.0492298	-1.05869	-0.148608	0.0443693	0.29	0.65	0.0361198	32.8807	4.30586	0.437554	18.003	1.21956	10.976	0.277357	10
CC Mid-Ant:LV	5e-8	PKA	-0.0912471	0.0475373	-1.91948	-0.184419	0.00192435	0.055	0.64	0.0151939	24.877	5.7724	4.56725	34.4353	1.52521	13.7269	0.132377	10
CC Mid-Ant:LV	1e-5	PKA	-0.0246909	0.0482749	-0.511464	-0.119308	0.0699262	0.61	0.76	0.0485972	10.9021	2.94122	1.26472	0	0.933118	8.39806	0.494582	10
CC Mid-Ant:LV	1e-4	PKA	-0.0402461	0.048381	-0.831859	-0.135071	0.0545788	0.41	0.67	0.1408	6.30036	2.16987	1.63582	0	0.76005	6.84045	0.653727	10
CC Mid-Ant:LV	0.05	PKA	-0.00624612	0.0492923	-0.126716	-0.102857	0.090365	0.9	0.94	0.00531134	27.8849	3.50194	0.35215	10.8331	1.12149	10.0934	0.342974	10
CC Mid-Ant:LV	0.50	PKA	-0.0431417	0.0486217	-0.887292	-0.138439	0.0521552	0.37	0.66	0.0488224	35.0089	4.18149	0.601572	29.8891	1.42631	12.8368	0.170131	10
CC Mid-Ant:LV	1	PKA	-0.0407998	0.0486224	-0.839115	-0.136098	0.0544983	0.4	0.67	0.198034	36.0472	4.23219	0.592866	33.0716	1.49413	13.4472	0.143393	10
CC Mid-Post	5e-8	PKA	-0.0368888	0.0479852	-0.768754	-0.130938	0.0571604	0.44	0.68	0.00599988	6.78902	2.42564	0.720062	10.3804	1.11583	10.0425	0.34706	10
CC Mid-Post	1e-5	PKA	-0.0628551	0.0481935	-1.30422	-0.157313	0.0316024	0.19	0.64	0.0512958	8.44939	2.8115	1.8474	5.80195	1.06159	9.55434	0.387752	10
CC Mid-Post	1e-4	PKA	-0.0287774	0.0485681	-0.592516	-0.123969	0.0664143	0.55	0.73	0.260688	2.74536	1.21714	0.912738	0	0.51122	4.60098	0.867614	10
CC Mid-Post	0.05	PKA	-0.064896	0.0486877	-1.3329	-0.160322	0.0305301	0.18	0.64	0.0177264	34.2376	5.5238	0.639237	53.3778	2.1449	19.3041	0.0227278	10
CC Mid-Post	0.50	PKA	-0.0791755	0.0482007	-1.64262	-0.173647	0.015296	0.1	0.64	0.010053	31.8072	5.34485	1.14702	50.5436	2.02198	18.1979	0.0329462	10
CC Mid-Post	1	PKA	-0.0725799	0.0481734	-1.50664	-0.166998	0.0218382	0.13	0.64	0.106327	32.4023	5.63589	0.990913	53.9665	2.17233	19.551	0.020895	10
CC Mid-Post:LV	5e-8	PKA	-0.0779213	0.0476518	-1.63522	-0.171317	0.0154745	0.1	0.64	0.0062091	16.7844	4.78301	3.07625	34.5996	1.52904	13.7614	0.13107	10
CC Mid-Post:LV	1e-5	PKA	-0.0349642	0.0483349	-0.723375	-0.129699	0.0597704	0.47	0.71	0.277111	10.7415	2.5458	0.828716	0	0.898735	8.08862	0.525241	10
CC Mid-Post:LV	1e-4	PKA	-0.0444627	0.0484645	-0.917429	-0.139451	0.0505259	0.36	0.66	0.00814153	5.81064	1.67974	1.00618	0	0.694302	6.24871	0.714791	10
CC Mid-Post:LV	0.05	PKA	-0.0159666	0.0491928	-0.324572	-0.112383	0.0804495	0.75	0.83	0.16798	26.4835	3.85795	0.658194	30.3252	1.43524	12.9172	0.166391	10
CC Mid-Post:LV	0.50	PKA	-0.0609599	0.0484532	-1.25812	-0.155926	0.0340066	0.21	0.64	0.00699793	35.7843	4.45798	0.298699	42.8136	1.74867	15.738	0.0725585	10
CC Mid-Post:LV	1	PKA	-0.0600086	0.0483706	-1.2406	-0.154813	0.0347959	0.21	0.64	0.0555028	37.5968	4.71641	0.677807	49.0058	1.96101	17.6491	0.0394701	10
CC Post	5e-8	PKA	-0.0745847	0.0477986	-1.5604	-0.168268	0.0190988	0.12	0.64	0.0358402	9.19791	2.72168	2.14278	0	0.812454	7.31209	0.604662	10
CC Post	1e-5	PKA	-0.0812706	0.0481406	-1.68819	-0.175624	0.0130833	0.091	0.64	0.0518138	6.98023	2.10725	1.70866	0	0.649927	5.84934	0.754897	10
CC Post	1e-4	PKA	-0.04911	0.0482097	-1.01868	-0.143599	0.0453792	0.31	0.65	0.00278049	9.67595	2.00476	0.330984	0	0.69678	6.27102	0.712517	10
CC Post	0.05	PKA	-0.0745981	0.0487081	-1.53154	-0.170064	0.0208679	0.13	0.64	0.00688145	22.2922	4.44404	2.30449	30.9731	1.44871	13.0384	0.160877	10
CC Post	0.50	PKA	-0.0864803	0.0482449	-1.79253	-0.181039	0.008078	0.073	0.64	0.0151369	21.5492	4.45222	1.72694	26.3197	1.35722	12.2149	0.201461	10
CC Post	1	PKA	-0.0796156	0.048313	-1.64791	-0.174307	0.0150761	0.099	0.64	0.00822312	21.2096	4.32852	1.39375	24.4374	1.32341	11.9106	0.218394	10
CC Post:LV	5e-8	PKA	-0.09802	0.0475778	-2.0602	-0.191271	-0.00476922	0.039	0.64	5.14977e-05	20.5819	5.43615	4.2335	31.7642	1.46551	13.1896	0.154215	10
CC Post:LV	1e-5	PKA	-0.0440794	0.0482368	-0.913814	-0.138622	0.0504629	0.36	0.66	0.000786072	11.1987	2.97298	1.50963	0	0.992362	8.93126	0.443644	10
CC Post:LV	1e-4	PKA	-0.0518705	0.0483906	-1.07191	-0.146714	0.0429733	0.28	0.65	0.0946914	5.60179	1.84317	1.42295	0	0.752434	6.77191	0.660853	10
CC Post:LV	0.05	PKA	-0.0299445	0.0490646	-0.610308	-0.126109	0.0662204	0.54	0.73	0.00318646	32.2243	4.51045	0.468837	37.5376	1.60096	14.4087	0.108513	10
CC Post:LV	0.50	PKA	-0.0805096	0.0481751	-1.67119	-0.174931	0.0139117	0.095	0.64	0.00211916	44.7236	5.42468	0.363333	55.3448	2.23938	20.1544	0.0169829	10
CC Post:LV	1	PKA	-0.079417	0.0481309	-1.65002	-0.173752	0.0149178	0.099	0.64	0.0389356	45.783	5.56388	0.489724	58.1141	2.38744	21.4869	0.0106553	10
CC Total	5e-8	PKA	-0.0596441	0.0484837	-1.23019	-0.15467	0.0353821	0.22	0.64	0.184261	9.90275	2.82258	1.82848	0	0.709395	6.38456	0.700898	10
CC Total	1e-5	PKA	-0.0534674	0.0487645	-1.09644	-0.149044	0.0421093	0.27	0.65	0.0693305	8.67109	2.3741	1.23248	0	0.648234	5.83411	0.7564	10
CC Total	1e-4	PKA	-0.0153032	0.0488345	-0.313369	-0.111017	0.0804107	0.75	0.83	0.00645034	6.8891	1.90006	0.984274	0	0.618388	5.56549	0.782494	10
CC Total	0.05	PKA	-0.0672725	0.0492958	-1.36467	-0.16389	0.0293454	0.17	0.64	0.0533938	40.5677	5.24171	1.35379	41.5375	1.7105	15.3945	0.0806544	10
CC Total	0.50	PKA	-0.0826417	0.0488115	-1.69308	-0.178311	0.0130271	0.09	0.64	0.0529243	38.6559	5.24291	1.38855	37.3696	1.59667	14.37	0.109759	10
CC Total	1	PKA	-0.0726013	0.048871	-1.48557	-0.168387	0.023184	0.14	0.64	0.013399	38.4764	5.17674	1.39244	37.3276	1.5956	14.3604	0.110071	10
CC:LV	5e-8	PKA	-0.088984	0.047529	-1.87221	-0.182139	0.00417104	0.061	0.64	0.00677986	20.7323	5.30272	3.94861	34.9635	1.5376	13.8384	0.128191	10
CC:LV	1e-5	PKA	-0.0286623	0.0482411	-0.594147	-0.123213	0.0658886	0.55	0.73	0.0520053	10.6892	2.79166	1.19978	0	0.958249	8.62424	0.472658	10
CC:LV	1e-4	PKA	-0.038563	0.0484022	-0.79672	-0.133429	0.0563036	0.43	0.68	0.0429443	4.8586	1.77305	1.2041	0	0.709921	6.38929	0.700412	10
CC:LV	0.05	PKA	-0.0146917	0.0491417	-0.298966	-0.111008	0.0816242	0.76	0.84	0.00310237	28.0663	3.87405	0.396559	28.6588	1.40172	12.6154	0.180793	10
CC:LV	0.50	PKA	-0.060666	0.0483469	-1.25481	-0.155424	0.0340921	0.21	0.64	0.0347131	38.5889	4.63081	0.469347	46.4245	1.86652	16.7987	0.0519631	10
CC:LV	1	PKA	-0.0595767	0.0482952	-1.23359	-0.154234	0.0350802	0.22	0.64	0.0122829	39.9795	4.78761	0.502294	50.6058	2.02453	18.2207	0.0326972	10
LV	5e-8	PKA	0.0536865	0.0474549	1.13132	-0.0393233	0.146696	0.26	0.64	0.00242762	12.3429	4.56517	3.1618	51.8049	2.0749	18.6741	0.0281111	10
LV	1e-5	PKA	0.05218	0.0480871	1.08511	-0.042069	0.146429	0.28	0.65	0.10606	8.20088	2.62144	1.70302	15.0995	1.17785	10.6006	0.304078	10
LV	1e-4	PKA	0.0474693	0.0482904	0.982997	-0.0471781	0.142117	0.33	0.65	0.0131321	4.68244	1.536	1.07005	0	0.870839	7.83755	0.550597	10
LV	0.05	PKA	0.0192591	0.0491908	0.391519	-0.077153	0.115671	0.7	0.81	0.000486005	25.9464	3.75638	0.735037	19.0629	1.23553	11.1197	0.267591	10
LV	0.50	PKA	0.0455343	0.04848	0.93924	-0.0494847	0.140553	0.35	0.65	0.000699985	33.0059	4.64695	1.21356	38.4809	1.62551	14.6296	0.101625	10
LV	1	PKA	0.041866	0.0485326	0.862637	-0.0532561	0.136988	0.39	0.66	1.92682e-05	30.1572	4.59309	1.40715	35.8033	1.55771	14.0194	0.121636	10
CC Ant	5e-8	PRS-SZ	-0.0447655	0.0483968	-0.924968	-0.139622	0.0500905	0.35	1	0.0164977	10.3534	2.23091	0.395515	0	0.687711	6.1894	0.720823	10
CC Ant	1e-5	PRS-SZ	0.0207784	0.0479598	0.433245	-0.0732212	0.114778	0.66	1	0.175328	10.4978	2.26265	1.82491	0	0.844642	7.60178	0.57472	10
CC Ant	1e-4	PRS-SZ	0.0193414	0.0480893	0.402198	-0.0749118	0.113595	0.69	1	0.0855624	11.3109	2.72942	1.43277	0	0.949106	8.54196	0.480582	10
CC Ant	0.05	PRS-SZ	0.0146905	0.0482447	0.3045	-0.0798674	0.109248	0.76	1	0.17508	24.8238	6.09104	4.41553	57.7218	2.36529	21.2876	0.0114329	10
CC Ant	0.50	PRS-SZ	0.020736	0.0495283	0.41867	-0.0763377	0.11781	0.68	1	0.0181246	12.5845	4.64782	3.40427	40.4287	1.67866	15.1079	0.0880132	10
CC Ant	1	PRS-SZ	0.0219618	0.0494404	0.444208	-0.0749395	0.118863	0.66	1	0.0164507	13.3175	4.71144	2.98311	41.1639	1.69964	15.2967	0.0831014	10
CC Ant:LV	5e-8	PRS-SZ	0.0016828	0.0485796	0.0346401	-0.0935315	0.0968971	0.97	1	0.000759807	10.7059	2.26003	0.355653	0	0.833211	7.4989	0.585322	10
CC Ant:LV	1e-5	PRS-SZ	0.0172788	0.0479611	0.360267	-0.0767233	0.111281	0.72	1	0.486551	15.2754	3.05596	1.45124	17.2971	1.20915	10.8823	0.283861	10
CC Ant:LV	1e-4	PRS-SZ	0.0181797	0.0482051	0.377132	-0.0763006	0.11266	0.71	1	0.0054677	7.9811	2.48143	1.57797	2.19617	1.02245	9.20209	0.418832	10
CC Ant:LV	0.05	PRS-SZ	-0.0304476	0.0493747	-0.616664	-0.12722	0.066325	0.54	1	0.0144403	2.33653	0.792574	0.735903	0	0.469587	4.22628	0.895898	10
CC Ant:LV	0.50	PRS-SZ	-0.0145415	0.0503374	-0.288882	-0.113201	0.0841179	0.77	1	0.0335077	2.18979	0.815448	0.46122	0	0.430293	3.87264	0.919593	10
CC Ant:LV	1	PRS-SZ	-0.011617	0.0502881	-0.231009	-0.11018	0.0869459	0.82	1	0.0283001	1.60496	0.727601	0.45476	0	0.370228	3.33205	0.949664	10
CC Central	5e-8	PRS-SZ	-0.0225637	0.0487213	-0.463117	-0.118056	0.0729284	0.64	1	0.00470951	7.52783	2.41762	1.16671	0	0.855842	7.70257	0.564375	10
CC Central	1e-5	PRS-SZ	0.0572397	0.0482892	1.18535	-0.0374054	0.151885	0.24	1	0.0128961	16.5949	2.75324	1.60712	0	0.840523	7.56471	0.578536	10
CC Central	1e-4	PRS-SZ	0.0495382	0.0485668	1.02	-0.0456511	0.144727	0.31	1	0.106586	13.4854	1.95546	0.247652	0	0.628246	5.65421	0.773965	10
CC Central	0.05	PRS-SZ	-0.0190372	0.0491516	-0.387317	-0.115373	0.0772981	0.7	1	0.147089	8.09005	2.44818	1.825	14.7794	1.17343	10.5608	0.307016	10
CC Central	0.50	PRS-SZ	-0.0268705	0.0500599	-0.536766	-0.124986	0.0712451	0.59	1	0.00279238	7.46195	2.56371	1.95168	19.118	1.23637	11.1273	0.267082	10
CC Central	1	PRS-SZ	-0.0231607	0.0500117	-0.463106	-0.121182	0.0748604	0.64	1	0.00299759	7.74014	2.4817	1.4613	15.5674	1.18438	10.6594	0.29978	10
CC Central:LV	5e-8	PRS-SZ	0.00570883	0.0486707	0.117295	-0.0896839	0.101102	0.91	1	0.0122908	8.16436	1.85873	0.209778	0	0.671949	6.04754	0.735151	10
CC Central:LV	1e-5	PRS-SZ	0.0200854	0.0480271	0.41821	-0.0740461	0.114217	0.68	1	0.0872446	11.2008	2.88785	2.02722	8.85584	1.09716	9.87447	0.360743	10
CC Central:LV	1e-4	PRS-SZ	0.0184921	0.0482079	0.383591	-0.0759936	0.112978	0.7	1	0.000928087	8.32131	2.20184	0.839761	0	0.955714	8.60143	0.474849	10
CC Central:LV	0.05	PRS-SZ	-0.0440546	0.0493213	-0.893217	-0.140723	0.0526133	0.37	1	0.000177384	3.75942	0.990185	0.691159	0	0.519341	4.67407	0.861745	10
CC Central:LV	0.50	PRS-SZ	-0.0319014	0.0502438	-0.634932	-0.130377	0.0665746	0.53	1	0.0003614	5.42939	1.13779	0.429832	0	0.62162	5.59458	0.779708	10
CC Central:LV	1	PRS-SZ	-0.0271437	0.0502087	-0.540618	-0.125551	0.0712635	0.59	1	0.00505821	4.1814	1.02501	0.642636	0	0.538676	4.84808	0.847345	10
CC Mid-Ant	5e-8	PRS-SZ	-0.0236323	0.0488649	-0.483626	-0.119406	0.0721412	0.63	1	0.0513843	9.84767	3.51709	2.72902	23.7672	1.31177	11.8059	0.224471	10
CC Mid-Ant	1e-5	PRS-SZ	0.0711102	0.0482579	1.47355	-0.0234735	0.165694	0.14	1	0.00296675	14.708	3.44756	2.12056	19.4031	1.24074	11.1667	0.264457	10
CC Mid-Ant	1e-4	PRS-SZ	0.0607966	0.0486849	1.24878	-0.034624	0.156217	0.21	1	0.0458248	8.96665	2.22178	0.515323	0	0.800383	7.20345	0.615947	10
CC Mid-Ant	0.05	PRS-SZ	0.0181241	0.0495131	0.366046	-0.0789197	0.115168	0.71	1	0.0015215	12.1869	2.43917	0.674913	3.90894	1.04068	9.36612	0.404188	10
CC Mid-Ant	0.50	PRS-SZ	-0.00613181	0.050698	-0.120948	-0.105498	0.0932344	0.9	1	0.0991148	7.96293	1.4735	0.4831	0	0.648642	5.83778	0.756038	10
CC Mid-Ant	1	PRS-SZ	8.55441e-05	0.0506356	0.00168941	-0.0991584	0.0993295	1	1	0.0921632	7.94979	1.47713	0.665755	0	0.613422	5.5208	0.786754	10
CC Mid-Ant:LV	5e-8	PRS-SZ	0.00865602	0.0486757	0.17783	-0.0867466	0.104059	0.86	1	0.0232715	8.47341	2.29397	0.505044	0	0.787308	7.08577	0.62819	10
CC Mid-Ant:LV	1e-5	PRS-SZ	0.0330988	0.0479659	0.690048	-0.0609127	0.12711	0.49	1	0.00342868	13.8402	3.28444	1.95513	19.6097	1.24393	11.1954	0.262554	10
CC Mid-Ant:LV	1e-4	PRS-SZ	0.0366041	0.048199	0.759437	-0.0578642	0.131072	0.45	1	0.00728836	11.8047	2.40639	0.224748	0	0.988787	8.89908	0.446642	10
CC Mid-Ant:LV	0.05	PRS-SZ	-0.0192616	0.0493635	-0.390199	-0.116012	0.0774891	0.7	1	0.198793	2.78996	1.18922	1.06594	0	0.63822	5.74398	0.765243	10
CC Mid-Ant:LV	0.50	PRS-SZ	-0.0159258	0.0503272	-0.316446	-0.114565	0.0827138	0.75	1	0.000971017	3.77884	1.17614	0.839935	0	0.617381	5.55642	0.78336	10
CC Mid-Ant:LV	1	PRS-SZ	-0.0119583	0.0502854	-0.237808	-0.110516	0.0865992	0.81	1	0.00496459	2.79274	1.07512	1.05416	0	0.539758	4.85782	0.846522	10
CC Mid-Post	5e-8	PRS-SZ	0.000673479	0.0484797	0.013892	-0.0943449	0.0956918	0.99	1	0.0178284	10.4154	2.85283	1.73864	11.9451	1.13565	10.2209	0.332901	10
CC Mid-Post	1e-5	PRS-SZ	0.029324	0.0481765	0.608678	-0.0651002	0.123748	0.54	1	0.00207398	13.1483	2.7139	1.66753	0	0.996181	8.96563	0.440453	10
CC Mid-Post	1e-4	PRS-SZ	0.0105161	0.0482996	0.217727	-0.0841494	0.105182	0.83	1	0.0199571	14.5499	2.70543	1.39048	10.6818	1.11959	10.0763	0.344341	10
CC Mid-Post	0.05	PRS-SZ	0.00592828	0.0488845	0.121271	-0.0898836	0.10174	0.9	1	0.11052	13.061	3.88129	2.80518	32.8168	1.48847	13.3962	0.145482	10
CC Mid-Post	0.50	PRS-SZ	-0.00737704	0.0498418	-0.148009	-0.105065	0.0903111	0.88	1	0.00271959	9.07707	3.57837	2.47557	29.5385	1.41921	12.7729	0.173153	10
CC Mid-Post	1	PRS-SZ	-0.00616214	0.0497739	-0.123803	-0.103717	0.0913929	0.9	1	1.16389e-08	10.1546	3.61956	2.02042	29.0257	1.40896	12.6807	0.177597	10
CC Mid-Post:LV	5e-8	PRS-SZ	0.0122986	0.0487923	0.25206	-0.0833326	0.10793	0.8	1	0.0436992	7.98207	1.98234	0.349057	0	0.667782	6.01004	0.738913	10
CC Mid-Post:LV	1e-5	PRS-SZ	0.0233961	0.0481617	0.485783	-0.070999	0.117791	0.63	1	0.230732	13.5031	2.91742	2.31525	6.54205	1.07	9.63	0.38126	10
CC Mid-Post:LV	1e-4	PRS-SZ	0.0188716	0.0483193	0.39056	-0.0758325	0.113576	0.7	1	0.000438275	8.09081	2.46758	1.30217	2.52029	1.02585	9.23269	0.416078	10
CC Mid-Post:LV	0.05	PRS-SZ	-0.0359167	0.0494239	-0.726706	-0.132786	0.0609524	0.47	1	3.16523e-05	2.74362	1.13946	0.892807	0	0.593252	5.33926	0.803788	10
CC Mid-Post:LV	0.50	PRS-SZ	-0.0233335	0.0503301	-0.46361	-0.121979	0.0753116	0.64	1	0.000166273	4.58127	1.31229	0.625524	0	0.675258	6.07732	0.732155	10
CC Mid-Post:LV	1	PRS-SZ	-0.0196374	0.0502921	-0.390467	-0.118208	0.0789333	0.7	1	8.63454e-05	3.40965	1.21371	0.830924	0	0.593518	5.34166	0.803566	10
CC Post	5e-8	PRS-SZ	-0.00358002	0.0487954	-0.0733679	-0.0992172	0.0920572	0.94	1	0.0293075	1.95089	0.650667	0.28992	0	0.276369	2.48732	0.981223	10
CC Post	1e-5	PRS-SZ	0.041775	0.0479803	0.870671	-0.0522646	0.135815	0.38	1	0.00317116	6.88704	2.09721	1.17292	0	0.882595	7.94335	0.539865	10
CC Post	1e-4	PRS-SZ	0.0755582	0.0479976	1.57421	-0.0185153	0.169632	0.12	1	0.0195524	7.84373	2.28429	1.30693	0	0.901226	8.11103	0.522997	10
CC Post	0.05	PRS-SZ	0.0561868	0.048705	1.15361	-0.0392733	0.151647	0.25	1	0.00126087	13.2546	3.50628	2.64414	27.8912	1.38679	12.4811	0.187523	10
CC Post	0.50	PRS-SZ	0.0367633	0.0497396	0.739114	-0.0607246	0.134251	0.46	1	0.913289	9.8935	3.59386	3.30338	24.8963	1.33149	11.9834	0.214245	10
CC Post	1	PRS-SZ	0.0367568	0.0496727	0.739981	-0.0605998	0.134114	0.46	1	0.889106	11.0206	3.59556	3.2686	24.1014	1.31755	11.8579	0.221438	10
CC Post:LV	5e-8	PRS-SZ	0.0162919	0.0488332	0.333624	-0.0794194	0.112003	0.74	1	0.00524294	7.48695	1.55802	0.393725	0	0.533469	4.80122	0.85128	10
CC Post:LV	1e-5	PRS-SZ	0.0237274	0.0481532	0.492748	-0.0706511	0.118106	0.62	1	0.068711	11.9166	2.839	2.00607	0.0162042	1.00016	9.00146	0.43714	10
CC Post:LV	1e-4	PRS-SZ	0.0319985	0.048324	0.662166	-0.0627148	0.126712	0.51	1	0.00126165	6.93387	2.2496	1.45337	0	0.865734	7.79161	0.555276	10
CC Post:LV	0.05	PRS-SZ	-0.0276789	0.0495185	-0.55896	-0.124733	0.0693757	0.58	1	0.000920355	2.32733	0.754947	0.379582	0	0.411449	3.70304	0.929849	10
CC Post:LV	0.50	PRS-SZ	-0.0119519	0.0504788	-0.23677	-0.110888	0.0869847	0.81	1	0.00319803	2.88656	0.803291	0.406855	0	0.404443	3.63999	0.933472	10
CC Post:LV	1	PRS-SZ	-0.010088	0.0504322	-0.200032	-0.108933	0.0887572	0.84	1	0.0033187	2.60842	0.684566	0.381582	0	0.337001	3.03301	0.962972	10
CC Total	5e-8	PRS-SZ	-0.0188446	0.0491232	-0.383619	-0.115124	0.0774351	0.7	1	0.00395315	9.55451	1.77947	0.471668	0	0.600525	5.40473	0.797697	10
CC Total	1e-5	PRS-SZ	0.0596631	0.0483425	1.23417	-0.0350865	0.154413	0.22	1	0.0032544	15.8704	2.70196	0.466333	0	0.997085	8.97376	0.4397	10
CC Total	1e-4	PRS-SZ	0.0627757	0.0484902	1.29461	-0.0322634	0.157815	0.2	1	0.0227142	15.7041	2.64059	0.375923	0	0.988256	8.8943	0.447088	10
CC Total	0.05	PRS-SZ	0.0362011	0.0489488	0.739572	-0.0597367	0.132139	0.46	1	0.0824535	16.1042	5.14806	3.5835	49.2642	1.971	17.739	0.0383256	10
CC Total	0.50	PRS-SZ	0.0214835	0.0500924	0.428879	-0.0766957	0.119663	0.67	1	0.0576301	9.62719	4.20844	3.90157	37.4096	1.59769	14.3792	0.109461	10
CC Total	1	PRS-SZ	0.0233078	0.0500233	0.465939	-0.0747361	0.121352	0.64	1	0.0863312	10.5118	4.23672	3.55709	36.9976	1.58724	14.2852	0.112537	10
CC:LV	5e-8	PRS-SZ	0.00899063	0.048719	0.18454	-0.0864969	0.104478	0.85	1	0.000156453	8.97198	1.94524	0.306082	0	0.676065	6.08458	0.731424	10
CC:LV	1e-5	PRS-SZ	0.0228693	0.0480437	0.476011	-0.0712946	0.117033	0.63	1	0.249931	13.7222	3.0292	1.9865	11.8746	1.13475	10.2127	0.333541	10
CC:LV	1e-4	PRS-SZ	0.0247035	0.0482474	0.512018	-0.0698596	0.119267	0.61	1	0.00335739	7.59927	2.36379	1.11831	0	0.970801	8.73721	0.461877	10
CC:LV	0.05	PRS-SZ	-0.0317976	0.0494102	-0.643544	-0.12864	0.0650445	0.52	1	0.0103117	2.28044	0.898881	0.57611	0	0.503146	4.52832	0.873339	10
CC:LV	0.50	PRS-SZ	-0.0190156	0.050355	-0.377631	-0.11771	0.0796784	0.71	1	0.00291521	3.29532	0.982065	0.573969	0	0.5214	4.6926	0.86024	10
CC:LV	1	PRS-SZ	-0.0156969	0.0503135	-0.311981	-0.114309	0.0829158	0.76	1	0.00112738	2.39345	0.870328	0.556285	0	0.446148	4.01533	0.910401	10
LV	5e-8	PRS-SZ	0.0233759	0.0488441	0.478583	-0.0723567	0.119109	0.63	1	0.0134449	1.73629	0.770504	0.454064	0	0.422838	3.80555	0.923738	10
LV	1e-5	PRS-SZ	0.0228042	0.0482581	0.472546	-0.0717799	0.117388	0.64	1	0.000161786	7.45552	1.66279	0.860982	0	0.768377	6.9154	0.645928	10
LV	1e-4	PRS-SZ	-0.00341302	0.0483426	-0.0706006	-0.0981628	0.0913367	0.94	1	0.00984557	3.45195	1.37736	0.987307	0	0.906486	8.15838	0.518268	10
LV	0.05	PRS-SZ	0.034592	0.0490798	0.70481	-0.0616027	0.130787	0.48	1	0.052694	5.57637	1.33924	0.232162	15.0839	1.17763	10.5987	0.304222	10
LV	0.50	PRS-SZ	0.00302511	0.0500417	0.0604517	-0.0950548	0.101105	0.95	1	0.00143104	4.75028	1.97927	2.11961	8.86419	1.09726	9.87537	0.360669	10
LV	1	PRS-SZ	0.0031021	0.0499672	0.0620826	-0.0948319	0.101036	0.95	1	0.11209	4.54539	1.94234	2.24432	7.60757	1.08234	9.74106	0.371852	10

## Sheet: 3d_controls_eur
3d_controls_eur
phenotype_label	threshold	pathway	beta	beta_SE	z	ci.lb	ci.ub	p_UNC	p_FDR	rsq_prs_min	rsq_prs_max	rsq_prs_mean	rsq_prs_median	I2	H2	QE	QEp	k
CC Ant	1e-4	axon guidance	0.0220195	0.0379149	0.580762	-0.0522923	0.0963313	0.56	1	3.43469e-05	13.7776	2.25308	1.30969	13.1674	1.15164	13.8197	0.31237	13
CC Ant	0.05	axon guidance	0.0170495	0.0378767	0.450132	-0.0571875	0.0912865	0.65	1	0.0989323	37.1961	4.32943	0.499156	0	0.992819	11.9138	0.452625	13
CC Ant	0.50	axon guidance	0.00147699	0.0379842	0.0388842	-0.0729707	0.0759247	0.97	1	0.13025	19.3464	4.13826	2.37106	19.1308	1.23656	14.8388	0.250372	13
CC Ant	1	axon guidance	0.00483267	0.0380074	0.127151	-0.0696604	0.0793258	0.9	1	0.192906	19.6032	4.09848	2.29657	15.5813	1.18457	14.2149	0.287199	13
CC Ant:LV	1e-4	axon guidance	-0.0299843	0.0378328	-0.79255	-0.104135	0.0441665	0.43	1	0.000797126	25.6833	2.95731	0.999847	0	0.855543	10.2665	0.592592	13
CC Ant:LV	0.05	axon guidance	-0.0257444	0.0378227	-0.68066	-0.0998755	0.0483867	0.5	1	0.00807533	27.0827	3.05962	0.545305	0	0.843234	10.1188	0.605538	13
CC Ant:LV	0.50	axon guidance	-0.0212376	0.0381724	-0.556359	-0.096054	0.0535789	0.58	1	0.00527091	7.5061	1.49209	0.285051	0	0.357546	4.29055	0.977605	13
CC Ant:LV	1	axon guidance	-0.0238989	0.0381601	-0.626278	-0.0986914	0.0508936	0.53	1	0.00712717	9.15636	1.55135	0.34791	0	0.408261	4.89914	0.961263	13
CC Central	1e-4	axon guidance	-0.033165	0.0368544	-0.899891	-0.105398	0.0390683	0.37	1	0.06799	7.4199	2.00976	1.57753	2.21866	1.02269	12.2723	0.424068	13
CC Central	0.05	axon guidance	0.0152367	0.036697	0.415204	-0.056688	0.0871614	0.68	1	0.000981232	13.5396	3.72023	1.68946	36.0106	1.56276	18.7531	0.0946637	13
CC Central	0.50	axon guidance	0.056863	0.0370414	1.53512	-0.0157368	0.129463	0.12	1	0.0031644	9.09744	2.75373	1.61913	26.0096	1.35153	16.2183	0.18144	13
CC Central	1	axon guidance	0.0583292	0.0370368	1.5749	-0.0142615	0.13092	0.12	1	0.000498266	9.68164	2.69388	1.24799	25.7337	1.34651	16.1581	0.184103	13
CC Central:LV	1e-4	axon guidance	-0.0845052	0.0369199	-2.28888	-0.156867	-0.0121436	0.022	0.29	0.000162851	30.3979	3.40241	0.834513	68.3785	3.1624	37.9488	0.000156548	13
CC Central:LV	0.05	axon guidance	-0.123803	0.0359466	-3.44407	-0.194257	-0.0533486	0.00057	0.0095	0.00282458	30.8954	4.37302	2.07594	86.8077	7.58017	90.962	3.21467e-14	13
CC Central:LV	0.50	axon guidance	-0.00503027	0.0381303	-0.131923	-0.0797642	0.0697037	0.9	1	0.00943721	15.2184	2.17759	0.920787	0	0.605912	7.27094	0.839202	13
CC Central:LV	1	axon guidance	-0.00697644	0.0381356	-0.182938	-0.0817208	0.0677679	0.85	1	7.34614e-05	13.3681	2.07194	0.996388	0	0.61716	7.40592	0.829665	13
CC Mid-Ant	1e-4	axon guidance	-0.043624	0.0381812	-1.14255	-0.118458	0.0312098	0.25	1	0.04349	22.9714	3.99515	0.915354	16.9789	1.20451	14.4542	0.272651	13
CC Mid-Ant	0.05	axon guidance	0.00543926	0.038105	0.142744	-0.0692453	0.0801238	0.89	1	0.0466069	34.3047	7.12789	0.635598	34.6146	1.52939	18.3527	0.105393	13
CC Mid-Ant	0.50	axon guidance	0.0881172	0.0369039	2.38775	0.015787	0.160447	0.017	0.23	0.0250537	33.8772	7.29915	0.869165	84.0567	6.27221	75.2665	3.27163e-11	13
CC Mid-Ant	1	axon guidance	0.0461664	0.0377053	1.2244	-0.0277347	0.120067	0.22	1	0.0395215	34.2469	7.313	0.935697	72.5218	3.63925	43.671	1.73727e-05	13
CC Mid-Ant:LV	1e-4	axon guidance	-0.0708094	0.0374382	-1.89137	-0.144187	0.00256806	0.059	0.74	0.0160662	19.7243	2.52717	1.25333	38.5068	1.6262	19.5144	0.0768487	13
CC Mid-Ant:LV	0.05	axon guidance	-0.0626094	0.0371969	-1.68319	-0.135514	0.0102952	0.092	1	0.0162165	20.2499	2.99394	0.908242	63.1348	2.71258	32.551	0.00113704	13
CC Mid-Ant:LV	0.50	axon guidance	-0.0182276	0.0383392	-0.475431	-0.093371	0.0569158	0.63	1	0.00490955	11.2144	1.98265	0.271174	0	0.538777	6.46532	0.890835	13
CC Mid-Ant:LV	1	axon guidance	-0.0201117	0.0383338	-0.524647	-0.0952446	0.0550212	0.6	1	1.93046e-05	13.5718	2.09602	0.202356	0	0.585574	7.02688	0.855832	13
CC Mid-Post	1e-4	axon guidance	-0.010972	0.0375339	-0.292321	-0.0845371	0.0625931	0.77	1	0.00163405	10.6554	2.15064	1.2363	9.24199	1.10183	13.222	0.353115	13
CC Mid-Post	0.05	axon guidance	-0.00440391	0.0376906	-0.116844	-0.078276	0.0694682	0.91	1	0.00036517	6.32552	1.22464	0.241559	0	0.401379	4.81655	0.963827	13
CC Mid-Post	0.50	axon guidance	-0.0138167	0.0375591	-0.367865	-0.0874312	0.0597979	0.71	1	0.0465115	10.092	1.6932	0.573955	0	0.733932	8.80718	0.719305	13
CC Mid-Post	1	axon guidance	-0.0168521	0.0375149	-0.449212	-0.0903799	0.0566757	0.65	1	0.0196378	10.0776	1.78636	0.561572	0	0.788685	9.46422	0.662851	13
CC Mid-Post:LV	1e-4	axon guidance	-0.0513257	0.0373	-1.37602	-0.124432	0.021781	0.17	1	0.0023547	28.2162	3.29047	0.511827	43.4792	1.76926	21.2311	0.0470969	13
CC Mid-Post:LV	0.05	axon guidance	-0.0618439	0.0371021	-1.66686	-0.134563	0.0108748	0.096	1	1.40458e-05	28.9615	3.08641	1.0252	62.3711	2.65753	31.8904	0.0014387	13
CC Mid-Post:LV	0.50	axon guidance	-0.0283657	0.0379533	-0.747384	-0.102753	0.0460214	0.45	1	0.000538732	12.2479	1.72506	0.472082	0	0.431985	5.18382	0.951555	13
CC Mid-Post:LV	1	axon guidance	-0.0305367	0.037952	-0.804613	-0.104921	0.0438479	0.42	1	0.000169278	10.5194	1.73915	0.499373	0	0.459553	5.51463	0.93855	13
CC Post	1e-4	axon guidance	-0.013171	0.0384589	-0.342471	-0.088549	0.062207	0.73	1	0.175745	25.607	3.43484	1.16739	2.99016	1.03082	12.3699	0.41645	13
CC Post	0.05	axon guidance	-0.00318492	0.0380964	-0.0836014	-0.0778525	0.0714827	0.93	1	0.0298118	37.68	5.60108	0.836477	43.7795	1.77871	21.3445	0.0455576	13
CC Post	0.50	axon guidance	-0.0886603	0.0372001	-2.38334	-0.161571	-0.0157495	0.017	0.23	0.0863234	33.1803	5.54629	0.892061	83.4992	6.0603	72.7236	9.87426e-11	13
CC Post	1	axon guidance	-0.0442041	0.0379375	-1.16518	-0.11856	0.030152	0.24	1	0.107584	32.5787	5.53742	0.668401	70.8658	3.43239	41.1887	4.55675e-05	13
CC Post:LV	1e-4	axon guidance	-0.109128	0.0367038	-2.97321	-0.181066	-0.0371901	0.0029	0.045	0.000626434	52.4583	5.04682	0.478802	82.5012	5.71468	68.5762	5.90891e-10	13
CC Post:LV	0.05	axon guidance	-0.261108	0.0345212	-7.5637	-0.328768	-0.193448	3.9e-14	1.4e-12	0.00945901	53.0212	4.8839	0.619806	95.1558	20.6431	247.717	4.09329e-46	13
CC Post:LV	0.50	axon guidance	-0.0183916	0.0381067	-0.482635	-0.0930794	0.0562961	0.63	1	0.00107377	28.3374	3.142	0.459986	0	0.429988	5.15986	0.952425	13
CC Post:LV	1	axon guidance	-0.0209878	0.0380996	-0.550867	-0.0956617	0.0536861	0.58	1	1.42446e-05	25.1738	3.12697	0.479899	0	0.470862	5.65034	0.932673	13
CC Total	1e-4	axon guidance	-0.0252606	0.0372089	-0.678886	-0.0981886	0.0476675	0.5	1	0.012804	9.91011	2.9086	2.72385	33.3279	1.49988	17.9985	0.115735	13
CC Total	0.05	axon guidance	0.00141604	0.036868	0.0384082	-0.070844	0.0736761	0.97	1	0.0674911	37.4892	5.71492	1.27984	57.9874	2.38024	28.5628	0.00457297	13
CC Total	0.50	axon guidance	0.0107907	0.0378548	0.285056	-0.0634032	0.0849847	0.78	1	0.450664	26.666	4.59276	1.2172	35.2018	1.54325	18.519	0.100816	13
CC Total	1	axon guidance	0.012829	0.037877	0.3387	-0.0614086	0.0870665	0.73	1	0.404682	26.7846	4.50782	1.25367	34.4423	1.52537	18.3045	0.106753	13
CC:LV	1e-4	axon guidance	-0.0530644	0.0375722	-1.41233	-0.126705	0.0205758	0.16	1	0.005583	34.0992	3.64577	0.631873	41.587	1.71195	20.5434	0.0574806	13
CC:LV	0.05	axon guidance	-0.0522637	0.0374089	-1.39709	-0.125584	0.0210565	0.16	1	0.00138658	35.0124	3.83885	1.04879	62.7879	2.6873	32.2476	0.00126709	13
CC:LV	0.50	axon guidance	-0.0191722	0.0381658	-0.50234	-0.0939759	0.0556314	0.62	1	0.0107241	14.7223	2.10088	0.516025	0	0.44323	5.31876	0.946476	13
CC:LV	1	axon guidance	-0.021572	0.0381596	-0.565309	-0.0963635	0.0532195	0.57	1	0.0179173	12.6334	2.11588	0.665812	0	0.483916	5.80699	0.925497	13
LV	1e-4	axon guidance	0.682896	0.025888	26.3788	0.632157	0.733636	2.4e-153	1.8e-151	0.0212126	54.944	5.34473	0.233831	97.8962	47.5335	570.402	2.20329e-114	13
LV	0.05	axon guidance	0.134502	0.0366546	3.66946	0.0626608	0.206344	0.00024	0.0046	0.0070624	54.5561	5.48969	0.321241	89.9008	9.90175	118.821	1.06156e-19	13
LV	0.50	axon guidance	0.0160313	0.0383542	0.417981	-0.0591416	0.0912043	0.68	1	0.0529233	37.1291	4.35792	0.607837	0	0.676307	8.11568	0.776026	13
LV	1	axon guidance	0.020428	0.0383465	0.532721	-0.0547298	0.0955858	0.59	1	0.0594454	34.0036	4.31523	0.653707	0	0.698962	8.38754	0.75416	13
CC Ant	5e-8	ephrin	0.00852938	0.037698	0.226256	-0.0653573	0.0824161	0.82	1	0.00399116	16.3019	3.39898	0.510426	0	0.645538	7.74646	0.804617	13
CC Ant	1e-5	ephrin	-0.0175342	0.037384	-0.469031	-0.0908055	0.055737	0.64	1	7.90081e-05	23.3278	3.57916	1.74514	18.2395	1.22308	14.677	0.259577	13
CC Ant	1e-4	ephrin	-0.0280541	0.0375093	-0.747924	-0.101571	0.0454627	0.45	1	0.00155914	42.6888	4.80369	0.973922	48.2459	1.93221	23.1866	0.0261833	13
CC Ant	0.05	ephrin	0.000498173	0.0374646	0.0132971	-0.0729312	0.0739275	0.99	1	0.0390207	31.2081	5.385	1.18731	35.7149	1.55557	18.6669	0.0968917	13
CC Ant	0.50	ephrin	-0.0199474	0.0373274	-0.53439	-0.0931078	0.053213	0.59	1	0.0779908	30.8013	5.72872	0.828411	38.708	1.63153	19.5784	0.0754934	13
CC Ant	1	ephrin	-0.0198244	0.0373367	-0.530962	-0.0930029	0.0533542	0.6	1	0.0722868	31.9145	5.78465	0.80383	39.0128	1.63969	19.6763	0.0734634	13
CC Ant:LV	5e-8	ephrin	0.0012609	0.0372942	0.0338095	-0.0718344	0.0743562	0.97	1	0.0382952	27.0202	3.82254	1.70762	30.31	1.43493	17.2191	0.141539	13
CC Ant:LV	1e-5	ephrin	-0.116311	0.0335586	-3.46589	-0.182084	-0.0505369	0.00053	0.011	5.46335e-06	30.9772	2.69136	0.312	77.2591	4.39736	52.7683	4.52933e-07	13
CC Ant:LV	1e-4	ephrin	-0.0262714	0.0367323	-0.715213	-0.0982654	0.0457226	0.47	1	0.038616	29.7078	3.25972	0.703293	48.622	1.94636	23.3563	0.024849	13
CC Ant:LV	0.05	ephrin	0.0178781	0.0373075	0.479209	-0.0552432	0.0909994	0.63	1	0.00451285	24.2874	3.71859	0.507095	15.385	1.18182	14.1819	0.289245	13
CC Ant:LV	0.50	ephrin	0.0197682	0.0372806	0.530253	-0.0533005	0.0928368	0.6	1	0.00180206	17.7121	3.25355	0.784623	13.4867	1.15589	13.8707	0.309042	13
CC Ant:LV	1	ephrin	0.0197662	0.0373305	0.529492	-0.0534002	0.0929325	0.6	1	0.00179648	17.4923	3.12243	0.576371	6.72629	1.07211	12.8654	0.378902	13
CC Central	5e-8	ephrin	-0.167135	0.0117752	-14.1938	-0.190214	-0.144056	1e-45	4.1e-44	0.0118048	2.15905	0.889164	0.606601	69.2787	3.25507	39.0608	0.000102834	13
CC Central	1e-5	ephrin	-0.0161825	0.0336411	-0.481035	-0.0821178	0.0497528	0.63	1	0.0279395	2.08276	0.715546	0.547842	0	0.548683	6.5842	0.883825	13
CC Central	1e-4	ephrin	-0.0122644	0.0350602	-0.34981	-0.0809812	0.0564524	0.73	1	0.0337763	7.79817	1.8115	1.0388	5.57145	1.059	12.708	0.390615	13
CC Central	0.05	ephrin	0.0287468	0.0358927	0.800908	-0.0416017	0.0990953	0.42	1	0.0240665	12.7718	2.57799	0.527329	29.8512	1.42554	17.1065	0.145635	13
CC Central	0.50	ephrin	0.0472146	0.0360968	1.308	-0.0235338	0.117963	0.19	1	0.0919959	12.0713	2.90948	0.854785	35.7818	1.55719	18.6863	0.0963855	13
CC Central	1	ephrin	0.0477266	0.0361727	1.31941	-0.0231706	0.118624	0.19	1	0.0895155	11.6185	2.82351	0.798823	34.1964	1.51967	18.2361	0.108708	13
CC Central:LV	5e-8	ephrin	0.0179301	0.037526	0.477803	-0.0556196	0.0914797	0.63	1	0.382725	19.3348	3.29454	1.85422	7.85539	1.08525	13.023	0.367371	13
CC Central:LV	1e-5	ephrin	-0.0750362	0.0348087	-2.15567	-0.14326	-0.0068123	0.031	0.59	0.0156724	30.4866	3.31303	0.630906	70.9256	3.43946	41.2735	4.41028e-05	13
CC Central:LV	1e-4	ephrin	-0.427907	0.0216097	-19.8016	-0.470261	-0.385552	2.9e-87	2.2e-85	0.0187672	31.1732	3.17148	0.165935	94.3867	17.8149	213.779	4.6189e-39	13
CC Central:LV	0.05	ephrin	-0.00645158	0.036506	-0.176726	-0.0780021	0.0650989	0.86	1	0.00808501	29.7592	3.94658	0.0909802	60.2973	2.51872	30.2247	0.00258292	13
CC Central:LV	0.50	ephrin	0.0341072	0.0372229	0.916296	-0.0388484	0.107063	0.36	1	3.33581e-05	25.4937	4.05538	0.116851	29.4499	1.41743	17.0092	0.149252	13
CC Central:LV	1	ephrin	0.0337831	0.0372846	0.906086	-0.0392934	0.10686	0.36	1	0.000324753	25.3226	3.88142	0.103317	24.6272	1.32674	15.9209	0.194887	13
CC Mid-Ant	5e-8	ephrin	0.0156557	0.0381841	0.410005	-0.0591838	0.0904952	0.68	1	5.46635e-05	5.63604	1.27699	0.673109	0	0.428185	5.13822	0.953202	13
CC Mid-Ant	1e-5	ephrin	-0.007044	0.0379428	-0.185648	-0.0814105	0.0673225	0.85	1	0.000120204	13.7785	2.15225	1.05743	0	0.612136	7.34563	0.833954	13
CC Mid-Ant	1e-4	ephrin	-0.011091	0.0381857	-0.290448	-0.0859336	0.0637517	0.77	1	0.124408	17.2003	2.29472	0.729016	0	0.635229	7.62275	0.813873	13
CC Mid-Ant	0.05	ephrin	0.00854102	0.0378934	0.225396	-0.0657287	0.0828107	0.82	1	0.00207029	24.3368	3.83563	0.78792	0	0.926887	11.1226	0.518438	13
CC Mid-Ant	0.50	ephrin	0.0426927	0.0370418	1.15256	-0.0299079	0.115293	0.25	1	4.04723e-05	28.6069	4.03244	1.1977	48.9704	1.95965	23.5158	0.0236531	13
CC Mid-Ant	1	ephrin	0.0417839	0.0370394	1.12809	-0.030812	0.11438	0.26	1	0.000939425	28.7007	4.02412	1.04709	51.4401	2.05931	24.7118	0.0162494	13
CC Mid-Ant:LV	5e-8	ephrin	0.00347011	0.037636	0.092202	-0.070295	0.0772352	0.93	1	0.247766	14.5706	3.04192	1.31335	8.98555	1.09873	13.1847	0.355759	13
CC Mid-Ant:LV	1e-5	ephrin	-0.253274	0.0258362	-9.80308	-0.303912	-0.202636	1.1e-22	3.9e-21	0.00162952	20.8336	2.73194	0.476846	86.874	7.61848	91.4218	2.61815e-14	13
CC Mid-Ant:LV	1e-4	ephrin	-0.403594	0.0183666	-21.9743	-0.439592	-0.367596	5.1e-107	5.4e-105	0.0232736	20.9146	2.52855	0.446835	92.282	12.9567	155.48	4.36921e-27	13
CC Mid-Ant:LV	0.05	ephrin	-0.0101376	0.0369228	-0.274561	-0.0825049	0.0622297	0.78	1	0.00687098	19.1302	3.17286	1.02848	37.5365	1.60093	19.2112	0.0835573	13
CC Mid-Ant:LV	0.50	ephrin	0.0127534	0.0374473	0.340569	-0.060642	0.0861487	0.73	1	0.0013275	15.7155	3.11531	0.494406	8.4939	1.09282	13.1139	0.360818	13
CC Mid-Ant:LV	1	ephrin	0.0115977	0.0375001	0.309271	-0.0619011	0.0850965	0.76	1	0.000548744	15.5874	2.99555	0.479752	3.19258	1.03298	12.3957	0.414443	13
CC Mid-Post	5e-8	ephrin	0.0174923	0.0371504	0.47085	-0.0553211	0.0903056	0.64	1	0.0135968	14.5316	1.6995	0.402956	0	0.707253	8.48703	0.746007	13
CC Mid-Post	1e-5	ephrin	0.00171642	0.0369524	0.0464495	-0.070709	0.0741419	0.96	1	0.00603001	13.2751	1.71036	0.481505	0	0.893622	10.7235	0.552755	13
CC Mid-Post	1e-4	ephrin	0.00620059	0.0372982	0.166244	-0.0669026	0.0793037	0.87	1	0.0227972	7.66401	1.73138	0.852287	0	0.797874	9.57448	0.653235	13
CC Mid-Post	0.05	ephrin	0.049117	0.0370552	1.32551	-0.0235099	0.121744	0.19	1	9.86915e-05	10.6393	2.17166	0.301485	10.3609	1.11558	13.387	0.34155	13
CC Mid-Post	0.50	ephrin	0.0466369	0.0369276	1.26293	-0.0257399	0.119014	0.21	1	0.00477527	9.36547	1.93667	0.222561	3.08479	1.03183	12.382	0.415512	13
CC Mid-Post	1	ephrin	0.0462705	0.0369589	1.25195	-0.0261676	0.118709	0.21	1	0.0022886	9.2515	1.90108	0.26057	2.4764	1.02539	12.3047	0.421528	13
CC Mid-Post:LV	5e-8	ephrin	0.00935077	0.0374088	0.249962	-0.0639692	0.0826707	0.8	1	0.183104	20.7762	2.66133	1.09541	0	0.79648	9.55776	0.654695	13
CC Mid-Post:LV	1e-5	ephrin	-0.236536	0.0283516	-8.34294	-0.292104	-0.180968	7.2e-17	2.3e-15	0.0045329	29.7688	3.25854	0.42753	88.9479	9.04807	108.577	1.14367e-17	13
CC Mid-Post:LV	1e-4	ephrin	-0.440878	0.0202046	-21.8207	-0.480479	-0.401278	1.5e-105	1.3e-103	0.000582494	29.8966	3.3267	0.944525	94.646	18.6776	224.131	3.29864e-41	13
CC Mid-Post:LV	0.05	ephrin	0.0175495	0.0367908	0.477006	-0.0545593	0.0896582	0.63	1	0.00663582	27.372	3.80526	0.144214	43.0389	1.75558	21.067	0.049408	13
CC Mid-Post:LV	0.50	ephrin	0.0344453	0.0371326	0.927631	-0.0383332	0.107224	0.35	1	0.000281796	22.5077	3.39104	0.302149	12.3879	1.14139	13.6967	0.320492	13
CC Mid-Post:LV	1	ephrin	0.0340372	0.0371831	0.915394	-0.0388403	0.106915	0.36	1	5.78577e-08	22.325	3.26242	0.260908	7.08554	1.07626	12.9151	0.375241	13
CC Post	5e-8	ephrin	-0.00821008	0.0382921	-0.214407	-0.0832612	0.066841	0.83	1	0.00237726	19.4131	2.22964	0.582664	0	0.610277	7.32333	0.835528	13
CC Post	1e-5	ephrin	-0.028729	0.0378529	-0.758963	-0.102919	0.0454614	0.45	1	0.204883	20.5095	4.88357	3.20817	32.7751	1.48754	17.8505	0.120305	13
CC Post	1e-4	ephrin	-0.0224675	0.0383554	-0.585773	-0.0976427	0.0527076	0.56	1	0.0192925	19.1693	3.4324	0.951184	0	0.746244	8.95493	0.706775	13
CC Post	0.05	ephrin	-0.00357678	0.0380889	-0.0939063	-0.0782296	0.071076	0.93	1	0.0122338	27.1306	3.46866	0.544549	0	0.914738	10.9769	0.530903	13
CC Post	0.50	ephrin	-0.020691	0.0371748	-0.556587	-0.0935523	0.0521703	0.58	1	0.00281601	31.8971	4.81983	1.10167	59.1584	2.44848	29.3818	0.00345665	13
CC Post	1	ephrin	-0.0213909	0.037173	-0.575442	-0.0942487	0.0514668	0.56	1	0.000228953	32.0019	4.83152	1.16056	60.8248	2.55263	30.6316	0.00224137	13
CC Post:LV	5e-8	ephrin	0.00852479	0.0375584	0.226974	-0.0650882	0.0821378	0.82	1	0.0876687	30.5754	3.46524	1.20141	0	0.817235	9.80683	0.632903	13
CC Post:LV	1e-5	ephrin	-0.0302178	0.0365775	-0.82613	-0.101908	0.0414729	0.41	1	0.0143252	51.1032	4.76293	0.349518	55.4157	2.24294	26.9153	0.00794701	13
CC Post:LV	1e-4	ephrin	-0.164353	0.0335292	-4.90177	-0.230069	-0.0986366	9.5e-07	2.4e-05	0.0198657	52.8036	4.95961	0.372457	89.5951	9.61083	115.33	5.2533e-19	13
CC Post:LV	0.05	ephrin	-0.0220709	0.0364931	-0.604797	-0.0935962	0.0494543	0.55	1	0.000464553	51.6199	5.46302	0.143309	70.9029	3.43677	41.2413	4.46534e-05	13
CC Post:LV	0.50	ephrin	0.0260591	0.0372463	0.699643	-0.0469423	0.0990605	0.48	1	0.000641175	45.2284	4.99517	0.14751	25.4551	1.34147	16.0977	0.186803	13
CC Post:LV	1	ephrin	0.0265994	0.0372933	0.71325	-0.046494	0.0996929	0.48	1	0.00269092	44.9594	4.89229	0.140944	21.7132	1.27735	15.3282	0.223974	13
CC Total	5e-8	ephrin	-0.0153994	0.0359679	-0.428144	-0.0858952	0.0550963	0.67	1	0.0017429	20.4567	2.37177	0.541424	18.1573	1.22186	14.6623	0.260427	13
CC Total	1e-5	ephrin	-0.127255	0.0264172	-4.81713	-0.179032	-0.0754783	1.5e-06	3.5e-05	0.0481285	9.24818	2.36616	1.35029	55.2013	2.23221	26.7865	0.00829281	13
CC Total	1e-4	ephrin	-0.0679011	0.0334323	-2.031	-0.133427	-0.00237492	0.042	0.73	0.0579202	17.1108	2.48964	0.639695	29.2728	1.41388	16.9666	0.150858	13
CC Total	0.05	ephrin	0.00593932	0.0365486	0.162505	-0.0656945	0.0775732	0.87	1	0.0104507	11.8431	3.16678	1.78146	9.06346	1.09967	13.196	0.354956	13
CC Total	0.50	ephrin	0.0172953	0.0370347	0.467003	-0.0552914	0.089882	0.64	1	0.0178519	10.9612	3.34636	2.70534	12.4581	1.14231	13.7077	0.319761	13
CC Total	1	ephrin	0.0174124	0.037089	0.469477	-0.0552806	0.0901054	0.64	1	0.0330772	11.6848	3.37624	2.66955	12.2646	1.13979	13.6775	0.321776	13
CC:LV	5e-8	ephrin	0.00926876	0.0375303	0.246968	-0.0642892	0.0828267	0.8	1	0.405731	25.2367	3.41431	1.22438	1.69345	1.01723	12.2067	0.429224	13
CC:LV	1e-5	ephrin	-0.247436	0.0291306	-8.49404	-0.304531	-0.190341	2e-17	6.6e-16	0.000772675	36.0409	3.47158	0.348348	89.8999	9.90085	118.81	1.06688e-19	13
CC:LV	1e-4	ephrin	-0.439356	0.0226633	-19.3863	-0.483775	-0.394937	1e-83	6.7e-82	0.00531053	36.1725	3.56198	0.343644	94.8093	19.2651	231.181	1.13293e-42	13
CC:LV	0.05	ephrin	0.00941916	0.0370861	0.253981	-0.0632683	0.0821066	0.8	1	0.000810507	33.0681	4.19643	0.146138	40.9264	1.6928	20.3136	0.0613807	13
CC:LV	0.50	ephrin	0.0268933	0.0373235	0.720544	-0.0462595	0.100046	0.47	1	0.0052427	27.1505	3.8231	0.152162	15.1358	1.17835	14.1402	0.291842	13
CC:LV	1	ephrin	0.0265901	0.037374	0.711461	-0.0466616	0.0998419	0.48	1	0.00336366	26.9287	3.68399	0.0809643	9.36531	1.10333	13.24	0.351843	13
LV	5e-8	ephrin	-0.0118212	0.0378953	-0.311943	-0.0860945	0.0624522	0.76	1	0.00877074	23.587	2.81876	0.611843	0	0.638981	7.66777	0.810525	13
LV	1e-5	ephrin	0.0065897	0.0375246	0.17561	-0.0669571	0.0801365	0.86	1	0.00987945	48.6609	4.67869	0.779237	7.38993	1.0798	12.9576	0.372133	13
LV	1e-4	ephrin	0.012666	0.0372505	0.340022	-0.0603437	0.0856757	0.73	1	0.00266533	52.0683	6.11092	1.09828	61.206	2.57772	30.9326	0.00201716	13
LV	0.05	ephrin	0.633149	0.0201674	31.3946	0.593621	0.672676	2.4e-216	4.3e-214	0.000120553	54.9483	6.4049	0.977539	97.1848	35.5214	426.257	1.03229e-83	13
LV	0.50	ephrin	0.0100686	0.0371686	0.270889	-0.0627805	0.0829177	0.79	1	0.00998781	51.5927	5.71843	0.785474	59.2803	2.45582	29.4698	0.0033536	13
LV	1	ephrin	0.00710138	0.0372643	0.190568	-0.0659354	0.0801381	0.85	1	0.00692495	51.4041	5.50065	0.68716	56.1504	2.28052	27.3663	0.0068412	13
CC Ant	5e-8	LTP	0.00993783	0.0376062	0.26426	-0.0637691	0.0836447	0.79	0.9	0.024914	14.799	3.02789	1.83769	5.67339	1.06015	12.7218	0.389585	13
CC Ant	1e-5	LTP	0.000396623	0.0377565	0.0105048	-0.0736048	0.074398	0.99	1	0.0174425	13.5057	2.64199	0.851049	0	0.933392	11.2007	0.511802	13
CC Ant	1e-4	LTP	-0.00566566	0.0380503	-0.148899	-0.0802429	0.0689116	0.88	0.93	0.015601	5.55222	1.21862	0.85154	0	0.575827	6.90993	0.863508	13
CC Ant	0.05	LTP	-0.0168342	0.0380924	-0.441932	-0.091494	0.0578255	0.66	0.9	0.00572226	8.8321	1.34387	0.425421	0	0.43637	5.23644	0.949612	13
CC Ant	0.50	LTP	-0.014261	0.0378891	-0.376389	-0.0885224	0.0600003	0.71	0.9	0.000175234	5.75462	1.34974	0.5087	0	0.442623	5.31147	0.946758	13
CC Ant	1	LTP	-0.0125718	0.0378874	-0.331819	-0.0868297	0.0616862	0.74	0.9	9.34093e-08	5.06213	1.15189	0.635865	0	0.439443	5.27332	0.948221	13
CC Ant:LV	5e-8	LTP	-0.016984	0.0375414	-0.452407	-0.0905637	0.0565957	0.65	0.9	0.0169113	22.3127	2.40235	0.247096	0	0.585787	7.02944	0.855662	13
CC Ant:LV	1e-5	LTP	-0.0132195	0.0377396	-0.350282	-0.0871879	0.0607488	0.73	0.9	0.0089632	20.0574	2.28533	0.188738	0	0.494924	5.93909	0.919121	13
CC Ant:LV	1e-4	LTP	-0.0442032	0.0379226	-1.16562	-0.11853	0.0301238	0.24	0.9	0.0141142	20.0558	2.11701	0.405758	0	0.336636	4.03964	0.98271	13
CC Ant:LV	0.05	LTP	-0.0237267	0.0378357	-0.627098	-0.0978834	0.05043	0.53	0.9	1.64036e-09	22.1609	2.1344	0.161096	0	0.419343	5.03212	0.956898	13
CC Ant:LV	0.50	LTP	-0.00856597	0.0376327	-0.227621	-0.0823246	0.0651927	0.82	0.9	0.0463551	21.9801	2.20711	0.281004	0	0.481194	5.77433	0.927028	13
CC Ant:LV	1	LTP	-0.0124151	0.0376356	-0.329875	-0.0861796	0.0613495	0.74	0.9	0.0582159	22.0743	2.1966	0.360662	0	0.46708	5.60495	0.934673	13
CC Central	5e-8	LTP	-0.022165	0.0362511	-0.611428	-0.0932159	0.048886	0.54	0.9	0.000409413	13.2752	1.57082	0.39474	0	0.458317	5.4998	0.939173	13
CC Central	1e-5	LTP	-0.0299365	0.036656	-0.816688	-0.101781	0.0419079	0.41	0.9	0.000641698	8.36364	0.997014	0.183081	0	0.286538	3.43846	0.991577	13
CC Central	1e-4	LTP	-0.0365545	0.0368781	-0.991223	-0.108834	0.0357253	0.32	0.9	0.00130863	9.60514	1.46921	0.363406	0	0.360977	4.33172	0.97668	13
CC Central	0.05	LTP	-0.0250288	0.0361176	-0.69298	-0.0958181	0.0457605	0.49	0.9	0.0113306	5.5765	1.38137	0.708122	0	0.680356	8.16428	0.772165	13
CC Central	0.50	LTP	-0.0167379	0.0358788	-0.466512	-0.0870589	0.0535832	0.64	0.9	0.0123902	5.11435	1.43612	0.459515	0	0.866846	10.4022	0.580725	13
CC Central	1	LTP	-0.0173122	0.035885	-0.482436	-0.0876454	0.053021	0.63	0.9	6.18818e-05	4.4038	1.42044	0.495507	0	0.872623	10.4715	0.574672	13
CC Central:LV	5e-8	LTP	-0.0243127	0.0371153	-0.655059	-0.0970574	0.0484319	0.51	0.9	5.18703e-07	28.6703	3.41341	0.724332	25.6816	1.34556	16.1467	0.184608	13
CC Central:LV	1e-5	LTP	-0.0119884	0.0374689	-0.319957	-0.085426	0.0614492	0.75	0.9	0.0398491	27.2133	4.00713	0.279856	13.6439	1.158	13.896	0.307402	13
CC Central:LV	1e-4	LTP	-0.0386843	0.0377608	-1.02446	-0.112694	0.0353255	0.31	0.9	0.000572337	27.2121	2.98643	0.411703	0	0.841268	10.0952	0.607607	13
CC Central:LV	0.05	LTP	-0.0253244	0.0373159	-0.678649	-0.0984621	0.0478134	0.5	0.9	0.000165069	28.5789	2.95506	0.332879	10.2678	1.11443	13.3731	0.342514	13
CC Central:LV	0.50	LTP	-0.0128538	0.0371216	-0.346262	-0.0856109	0.0599032	0.73	0.9	0.0859993	28.4687	2.91335	0.496308	12.1135	1.13783	13.654	0.323348	13
CC Central:LV	1	LTP	-0.0166373	0.0371096	-0.448329	-0.0893708	0.0560962	0.65	0.9	0.0693224	28.5263	2.89197	0.49576	13.2377	1.15257	13.8309	0.311637	13
CC Mid-Ant	5e-8	LTP	0.00829259	0.0375967	0.220567	-0.0653955	0.0819807	0.83	0.9	0.0162973	25.9497	4.76626	1.31792	38.2909	1.62051	19.4461	0.0783169	13
CC Mid-Ant	1e-5	LTP	0.00852299	0.0375708	0.226851	-0.0651144	0.0821604	0.82	0.9	0.0077643	27.4246	5.1237	1.68566	47.3975	1.90105	22.8126	0.0293595	13
CC Mid-Ant	1e-4	LTP	0.0140981	0.0379071	0.371911	-0.0601986	0.0883947	0.71	0.9	1.98643e-05	27.4256	4.29223	1.20172	35.1935	1.54305	18.5167	0.10088	13
CC Mid-Ant	0.05	LTP	-0.0190217	0.0378345	-0.502762	-0.093176	0.0551325	0.62	0.9	0.030099	26.0604	4.13835	0.709383	27.0337	1.3705	16.4459	0.171654	13
CC Mid-Ant	0.50	LTP	-0.00980076	0.0376205	-0.260516	-0.0835357	0.0639342	0.79	0.9	0.00954739	26.19	4.03504	1.01255	25.6261	1.34456	16.1347	0.185145	13
CC Mid-Ant	1	LTP	-0.0116154	0.0376276	-0.308695	-0.0853642	0.0621333	0.76	0.9	0.00989505	26.1228	3.90011	0.819981	25.5815	1.34375	16.125	0.185576	13
CC Mid-Ant:LV	5e-8	LTP	-0.0148267	0.037315	-0.397338	-0.0879626	0.0583093	0.69	0.9	0.0112377	18.1988	2.21996	0.813047	6.83868	1.07341	12.8809	0.377758	13
CC Mid-Ant:LV	1e-5	LTP	-0.00580197	0.0376545	-0.154084	-0.0796035	0.0679995	0.88	0.93	0.00493307	17.0306	2.65688	0.287355	0	0.951345	11.4161	0.493631	13
CC Mid-Ant:LV	1e-4	LTP	-0.0319374	0.0379032	-0.842603	-0.106226	0.0423516	0.4	0.9	0.0107321	17.0297	2.22087	0.792933	0	0.761276	9.13532	0.691331	13
CC Mid-Ant:LV	0.05	LTP	-0.0296669	0.037499	-0.791137	-0.103164	0.0438299	0.43	0.9	0.0015736	18.1234	2.45325	0.151746	0	0.83766	10.0519	0.611406	13
CC Mid-Ant:LV	0.50	LTP	-0.0150452	0.0373284	-0.40305	-0.0882076	0.0581171	0.69	0.9	0.00158786	18.033	2.32533	0.306388	0	0.775317	9.30381	0.676786	13
CC Mid-Ant:LV	1	LTP	-0.0188162	0.0373191	-0.504196	-0.0919604	0.054328	0.61	0.9	0.00617135	18.0802	2.29362	0.419582	0	0.780111	9.36133	0.671797	13
CC Mid-Post	5e-8	LTP	-0.013072	0.0371257	-0.352101	-0.085837	0.059693	0.72	0.9	0.000175882	19.8462	2.54523	0.838874	0	0.931442	11.1773	0.513788	13
CC Mid-Post	1e-5	LTP	-0.0160577	0.0373066	-0.430427	-0.0891773	0.0570618	0.67	0.9	0.000319561	16.6705	2.01158	0.215123	0	0.801772	9.62126	0.649148	13
CC Mid-Post	1e-4	LTP	-0.0276774	0.0375509	-0.737063	-0.101276	0.0459211	0.46	0.9	0.0148369	9.13073	1.50215	1.03711	0	0.554857	6.65828	0.879345	13
CC Mid-Post	0.05	LTP	0.00168622	0.0372868	0.0452229	-0.0713947	0.0747671	0.96	0.99	0.00544101	13.4007	2.31963	0.865037	6.43581	1.06878	12.8254	0.381857	13
CC Mid-Post	0.50	LTP	0.0118827	0.0371209	0.32011	-0.0608728	0.0846383	0.75	0.9	0.0202087	6.47464	1.84811	1.11266	0	0.990206	11.8825	0.455164	13
CC Mid-Post	1	LTP	0.00944737	0.0371346	0.254409	-0.0633352	0.0822299	0.8	0.9	0.0396298	5.36065	1.75447	0.922747	0	0.993673	11.9241	0.451796	13
CC Mid-Post:LV	5e-8	LTP	-0.0207934	0.0371413	-0.559846	-0.0935889	0.0520021	0.58	0.9	0.00492085	26.0468	3.11753	0.229921	0	0.93285	11.1942	0.512353	13
CC Mid-Post:LV	1e-5	LTP	-0.0081418	0.0373786	-0.21782	-0.0814025	0.0651189	0.83	0.9	0.0257316	24.3827	3.47624	0.676583	0	0.884875	10.6185	0.561864	13
CC Mid-Post:LV	1e-4	LTP	-0.0356687	0.0376456	-0.947485	-0.109453	0.0381154	0.34	0.9	0.0323933	24.3814	2.63637	0.310851	0	0.572659	6.87191	0.865961	13
CC Mid-Post:LV	0.05	LTP	-0.00905375	0.0373908	-0.242139	-0.0823384	0.0642309	0.81	0.9	0.0127342	25.9395	2.66838	0.15679	0	0.764094	9.16913	0.68842	13
CC Mid-Post:LV	0.50	LTP	0.00569225	0.0372086	0.152982	-0.0672353	0.0786198	0.88	0.93	0.0989405	25.8108	2.56196	0.226344	0	0.792258	9.50709	0.659116	13
CC Mid-Post:LV	1	LTP	0.00176737	0.0372059	0.0475025	-0.0711548	0.0746895	0.96	0.99	0.0459083	25.878	2.56628	0.314354	0	0.807334	9.688	0.643311	13
CC Post	5e-8	LTP	-0.0330688	0.037953	-0.871308	-0.107455	0.0413178	0.38	0.9	0.00049674	28.9305	4.62038	0.685771	11.0714	1.1245	13.494	0.334181	13
CC Post	1e-5	LTP	-0.0417994	0.0378579	-1.10411	-0.116	0.0324007	0.27	0.9	0.00297869	30.5769	4.52021	0.651178	35.8499	1.55884	18.7061	0.0958713	13
CC Post	1e-4	LTP	-0.0262642	0.0381154	-0.68907	-0.100969	0.0484406	0.49	0.9	0.190876	30.578	3.87598	0.853973	36.5862	1.57694	18.9233	0.0903955	13
CC Post	0.05	LTP	-0.0388255	0.0380129	-1.02138	-0.113329	0.0356783	0.31	0.9	0.00456709	29.0541	4.17146	1.83174	35.6719	1.55453	18.6544	0.0972184	13
CC Post	0.50	LTP	-0.0263358	0.0377035	-0.698498	-0.100233	0.0475616	0.48	0.9	0.00078636	29.1988	4.26539	2.74376	46.284	1.86164	22.3397	0.0338842	13
CC Post	1	LTP	-0.0265452	0.037718	-0.703781	-0.100471	0.0473807	0.48	0.9	0.000267611	29.1238	4.03503	2.08455	45.7961	1.84489	22.1386	0.0359951	13
CC Post:LV	5e-8	LTP	-0.0394707	0.0370522	-1.06527	-0.112092	0.0331504	0.29	0.9	0.0149478	50.0736	5.60068	0.651476	44.4727	1.80091	21.611	0.0421183	13
CC Post:LV	1e-5	LTP	-0.0181441	0.0374545	-0.484431	-0.0915536	0.0552654	0.63	0.9	4.09787e-06	47.8931	5.44292	0.453004	24.0577	1.31679	15.8015	0.200499	13
CC Post:LV	1e-4	LTP	-0.0462562	0.0376127	-1.2298	-0.119976	0.0274634	0.22	0.9	9.25934e-05	47.8914	5.17405	0.611035	7.62478	1.08254	12.9905	0.369732	13
CC Post:LV	0.05	LTP	-0.0333355	0.037284	-0.894095	-0.106411	0.0397399	0.37	0.9	0.00297119	49.9398	4.95829	0.568742	38.7275	1.63205	19.5847	0.0753623	13
CC Post:LV	0.50	LTP	-0.0134745	0.0370999	-0.363196	-0.0861891	0.05924	0.72	0.9	0.000420852	49.7779	4.8648	0.591594	41.8014	1.71826	20.6191	0.0562448	13
CC Post:LV	1	LTP	-0.018064	0.0370921	-0.487003	-0.0907632	0.0546352	0.63	0.9	0.0298366	49.8626	4.88124	0.636729	42.3123	1.73347	20.8017	0.0533612	13
CC Total	5e-8	LTP	-0.0199404	0.0368229	-0.541521	-0.0921119	0.0522311	0.59	0.9	0.0186288	13.452	2.64203	1.23218	0	0.97373	11.6848	0.471318	13
CC Total	1e-5	LTP	-0.0264392	0.0372502	-0.709775	-0.0994482	0.0465697	0.48	0.9	0.069311	9.93358	2.11847	0.982883	0	0.846398	10.1568	0.602209	13
CC Total	1e-4	LTP	-0.0246193	0.0375827	-0.655069	-0.09828	0.0490415	0.51	0.9	0.000581752	3.87346	1.46671	1.30811	0	0.588132	7.05758	0.853785	13
CC Total	0.05	LTP	-0.0356358	0.0368446	-0.967192	-0.10785	0.0365783	0.33	0.9	0.099965	6.61741	1.9197	0.818838	0	0.892949	10.7154	0.553454	13
CC Total	0.50	LTP	-0.027328	0.0365758	-0.747161	-0.0990153	0.0443592	0.45	0.9	0.012538	7.36486	2.12158	1.50703	10.0709	1.11199	13.3439	0.344551	13
CC Total	1	LTP	-0.0282499	0.0365695	-0.772497	-0.0999248	0.0434251	0.44	0.9	0.0472168	5.90288	1.93988	1.47518	10.538	1.11779	13.4135	0.339714	13
CC:LV	5e-8	LTP	-0.0196868	0.0374006	-0.526377	-0.0929906	0.053617	0.6	0.9	0.0121148	31.4529	3.35558	0.390383	0	0.932744	11.1929	0.512461	13
CC:LV	1e-5	LTP	-0.00996201	0.0376377	-0.264682	-0.0837305	0.0638064	0.79	0.9	0.000877151	29.4284	3.55812	0.334419	0	0.826945	9.92333	0.622686	13
CC:LV	1e-4	LTP	-0.0387522	0.0378665	-1.02339	-0.112969	0.0354648	0.31	0.9	0.00715446	29.4268	3.02712	0.432385	0	0.576088	6.91306	0.863305	13
CC:LV	0.05	LTP	-0.0208772	0.0376644	-0.554295	-0.0946979	0.0529436	0.58	0.9	0.000160542	31.3223	3.07568	0.278562	0	0.749405	8.99286	0.70354	13
CC:LV	0.50	LTP	-0.00500485	0.0374722	-0.133562	-0.078449	0.0684393	0.89	0.94	0.0271118	31.1656	3.01477	0.400392	0	0.792016	9.50419	0.659369	13
CC:LV	1	LTP	-0.00902118	0.0374698	-0.240759	-0.0824606	0.0644182	0.81	0.9	0.0190311	31.2474	3.01496	0.467324	0	0.796639	9.55967	0.654529	13
LV	5e-8	LTP	0.150226	0.0348635	4.30897	0.0818944	0.218557	1.6e-05	0.0004	0.0014928	54.4564	5.6311	0.789823	86.7878	7.56878	90.8254	3.41687e-14	13
LV	1e-5	LTP	0.053926	0.0370728	1.4546	-0.0187354	0.126587	0.15	0.9	0.0052523	53.3217	6.0679	0.539583	69.289	3.25616	39.074	0.000102322	13
LV	1e-4	LTP	0.071562	0.0373509	1.91594	-0.00164441	0.144768	0.055	0.9	0.0645354	53.3206	6.08302	1.02557	66.8538	3.01694	36.2033	0.000300495	13
LV	0.05	LTP	0.136381	0.0347131	3.9288	0.0683446	0.204418	8.5e-05	0.002	0.000636899	54.3979	5.33508	0.514447	85.4349	6.86574	82.3888	1.44258e-12	13
LV	0.50	LTP	0.111626	0.0347514	3.21213	0.0435146	0.179738	0.0013	0.027	0.0171026	54.3247	5.17495	0.99741	84.5198	6.45985	77.5182	1.22467e-11	13
LV	1	LTP	0.122732	0.034591	3.54808	0.0549346	0.190529	0.00039	0.0086	0.00606915	54.3633	5.10639	0.836525	85.0579	6.69249	80.3099	3.60195e-12	13
CC Ant	5e-8	MIR137 gene	0.0356626	0.0379863	0.938827	-0.0387892	0.110114	0.35	0.74	0.164495	10.4869	2.88271	1.76923	0	0.978104	11.7372	0.467006	13
CC Ant	1e-5	MIR137 gene	0.0356626	0.0379863	0.938827	-0.0387892	0.110114	0.35	0.74	0.164495	10.4869	2.88271	1.76923	0	0.978104	11.7372	0.467006	13
CC Ant	1e-4	MIR137 gene	0.0356626	0.0379863	0.938827	-0.0387892	0.110114	0.35	0.74	0.164495	10.4869	2.88271	1.76923	0	0.978104	11.7372	0.467006	13
CC Ant	0.05	MIR137 gene	0.0356626	0.0379863	0.938827	-0.0387892	0.110114	0.35	0.74	0.164495	10.4869	2.88271	1.76923	0	0.978104	11.7372	0.467006	13
CC Ant	0.50	MIR137 gene	0.0356626	0.0379863	0.938827	-0.0387892	0.110114	0.35	0.74	0.164495	10.4869	2.88271	1.76923	0	0.978104	11.7372	0.467006	13
CC Ant	1	MIR137 gene	0.0356626	0.0379863	0.938827	-0.0387892	0.110114	0.35	0.74	0.164495	10.4869	2.88271	1.76923	0	0.978104	11.7372	0.467006	13
CC Ant:LV	5e-8	MIR137 gene	-0.00904177	0.0379593	-0.238197	-0.0834405	0.065357	0.81	0.84	0.00262208	19.3199	2.96209	0.754378	4.25692	1.04446	12.5335	0.403835	13
CC Ant:LV	1e-5	MIR137 gene	-0.00904177	0.0379593	-0.238197	-0.0834405	0.065357	0.81	0.84	0.00262208	19.3199	2.96209	0.754378	4.25692	1.04446	12.5335	0.403835	13
CC Ant:LV	1e-4	MIR137 gene	-0.00904177	0.0379593	-0.238197	-0.0834405	0.065357	0.81	0.84	0.00262208	19.3199	2.96209	0.754378	4.25692	1.04446	12.5335	0.403835	13
CC Ant:LV	0.05	MIR137 gene	-0.00904177	0.0379593	-0.238197	-0.0834405	0.065357	0.81	0.84	0.00262208	19.3199	2.96209	0.754378	4.25692	1.04446	12.5335	0.403835	13
CC Ant:LV	0.50	MIR137 gene	-0.00904177	0.0379593	-0.238197	-0.0834405	0.065357	0.81	0.84	0.00262208	19.3199	2.96209	0.754378	4.25692	1.04446	12.5335	0.403835	13
CC Ant:LV	1	MIR137 gene	-0.00904177	0.0379593	-0.238197	-0.0834405	0.065357	0.81	0.84	0.00262208	19.3199	2.96209	0.754378	4.25692	1.04446	12.5335	0.403835	13
CC Central	5e-8	MIR137 gene	-0.027967	0.0368529	-0.758881	-0.100197	0.0442635	0.45	0.75	0.00519084	5.36373	1.77749	1.13805	22.756	1.2946	15.5352	0.213464	13
CC Central	1e-5	MIR137 gene	-0.027967	0.0368529	-0.758881	-0.100197	0.0442635	0.45	0.75	0.00519084	5.36373	1.77749	1.13805	22.756	1.2946	15.5352	0.213464	13
CC Central	1e-4	MIR137 gene	-0.027967	0.0368529	-0.758881	-0.100197	0.0442635	0.45	0.75	0.00519084	5.36373	1.77749	1.13805	22.756	1.2946	15.5352	0.213464	13
CC Central	0.05	MIR137 gene	-0.027967	0.0368529	-0.758881	-0.100197	0.0442635	0.45	0.75	0.00519084	5.36373	1.77749	1.13805	22.756	1.2946	15.5352	0.213464	13
CC Central	0.50	MIR137 gene	-0.027967	0.0368529	-0.758881	-0.100197	0.0442635	0.45	0.75	0.00519084	5.36373	1.77749	1.13805	22.756	1.2946	15.5352	0.213464	13
CC Central	1	MIR137 gene	-0.027967	0.0368529	-0.758881	-0.100197	0.0442635	0.45	0.75	0.00519084	5.36373	1.77749	1.13805	22.756	1.2946	15.5352	0.213464	13
CC Central:LV	5e-8	MIR137 gene	-0.0345033	0.0379222	-0.909844	-0.108829	0.0398228	0.36	0.74	0.00188487	12.2114	3.06459	1.45764	20.9716	1.26537	15.1844	0.231506	13
CC Central:LV	1e-5	MIR137 gene	-0.0345033	0.0379222	-0.909844	-0.108829	0.0398228	0.36	0.74	0.00188487	12.2114	3.06459	1.45764	20.9716	1.26537	15.1844	0.231506	13
CC Central:LV	1e-4	MIR137 gene	-0.0345033	0.0379222	-0.909844	-0.108829	0.0398228	0.36	0.74	0.00188487	12.2114	3.06459	1.45764	20.9716	1.26537	15.1844	0.231506	13
CC Central:LV	0.05	MIR137 gene	-0.0345033	0.0379222	-0.909844	-0.108829	0.0398228	0.36	0.74	0.00188487	12.2114	3.06459	1.45764	20.9716	1.26537	15.1844	0.231506	13
CC Central:LV	0.50	MIR137 gene	-0.0345033	0.0379222	-0.909844	-0.108829	0.0398228	0.36	0.74	0.00188487	12.2114	3.06459	1.45764	20.9716	1.26537	15.1844	0.231506	13
CC Central:LV	1	MIR137 gene	-0.0345033	0.0379222	-0.909844	-0.108829	0.0398228	0.36	0.74	0.00188487	12.2114	3.06459	1.45764	20.9716	1.26537	15.1844	0.231506	13
CC Mid-Ant	5e-8	MIR137 gene	-0.101644	0.0371929	-2.73288	-0.174541	-0.0287472	0.0063	0.08	0.008685	28.7627	4.05518	0.813767	49.6198	1.98491	23.8189	0.0215258	13
CC Mid-Ant	1e-5	MIR137 gene	-0.101644	0.0371929	-2.73288	-0.174541	-0.0287472	0.0063	0.08	0.008685	28.7627	4.05518	0.813767	49.6198	1.98491	23.8189	0.0215258	13
CC Mid-Ant	1e-4	MIR137 gene	-0.101644	0.0371929	-2.73288	-0.174541	-0.0287472	0.0063	0.08	0.008685	28.7627	4.05518	0.813767	49.6198	1.98491	23.8189	0.0215258	13
CC Mid-Ant	0.05	MIR137 gene	-0.101644	0.0371929	-2.73288	-0.174541	-0.0287472	0.0063	0.08	0.008685	28.7627	4.05518	0.813767	49.6198	1.98491	23.8189	0.0215258	13
CC Mid-Ant	0.50	MIR137 gene	-0.101644	0.0371929	-2.73288	-0.174541	-0.0287472	0.0063	0.08	0.008685	28.7627	4.05518	0.813767	49.6198	1.98491	23.8189	0.0215258	13
CC Mid-Ant	1	MIR137 gene	-0.101644	0.0371929	-2.73288	-0.174541	-0.0287472	0.0063	0.08	0.008685	28.7627	4.05518	0.813767	49.6198	1.98491	23.8189	0.0215258	13
CC Mid-Ant:LV	5e-8	MIR137 gene	-0.0515811	0.0379641	-1.35868	-0.125989	0.0228272	0.17	0.74	0.00235227	25.0129	3.68011	1.01499	30.7083	1.44317	17.3181	0.138018	13
CC Mid-Ant:LV	1e-5	MIR137 gene	-0.0515811	0.0379641	-1.35868	-0.125989	0.0228272	0.17	0.74	0.00235227	25.0129	3.68011	1.01499	30.7083	1.44317	17.3181	0.138018	13
CC Mid-Ant:LV	1e-4	MIR137 gene	-0.0515811	0.0379641	-1.35868	-0.125989	0.0228272	0.17	0.74	0.00235227	25.0129	3.68011	1.01499	30.7083	1.44317	17.3181	0.138018	13
CC Mid-Ant:LV	0.05	MIR137 gene	-0.0515811	0.0379641	-1.35868	-0.125989	0.0228272	0.17	0.74	0.00235227	25.0129	3.68011	1.01499	30.7083	1.44317	17.3181	0.138018	13
CC Mid-Ant:LV	0.50	MIR137 gene	-0.0515811	0.0379641	-1.35868	-0.125989	0.0228272	0.17	0.74	0.00235227	25.0129	3.68011	1.01499	30.7083	1.44317	17.3181	0.138018	13
CC Mid-Ant:LV	1	MIR137 gene	-0.0515811	0.0379641	-1.35868	-0.125989	0.0228272	0.17	0.74	0.00235227	25.0129	3.68011	1.01499	30.7083	1.44317	17.3181	0.138018	13
CC Mid-Post	5e-8	MIR137 gene	-0.0541343	0.0367892	-1.47148	-0.12624	0.0179711	0.14	0.74	0.0640315	7.38569	2.07902	1.09031	27.9224	1.38739	16.6487	0.163296	13
CC Mid-Post	1e-5	MIR137 gene	-0.0541343	0.0367892	-1.47148	-0.12624	0.0179711	0.14	0.74	0.0640315	7.38569	2.07902	1.09031	27.9224	1.38739	16.6487	0.163296	13
CC Mid-Post	1e-4	MIR137 gene	-0.0541343	0.0367892	-1.47148	-0.12624	0.0179711	0.14	0.74	0.0640315	7.38569	2.07902	1.09031	27.9224	1.38739	16.6487	0.163296	13
CC Mid-Post	0.05	MIR137 gene	-0.0541343	0.0367892	-1.47148	-0.12624	0.0179711	0.14	0.74	0.0640315	7.38569	2.07902	1.09031	27.9224	1.38739	16.6487	0.163296	13
CC Mid-Post	0.50	MIR137 gene	-0.0541343	0.0367892	-1.47148	-0.12624	0.0179711	0.14	0.74	0.0640315	7.38569	2.07902	1.09031	27.9224	1.38739	16.6487	0.163296	13
CC Mid-Post	1	MIR137 gene	-0.0541343	0.0367892	-1.47148	-0.12624	0.0179711	0.14	0.74	0.0640315	7.38569	2.07902	1.09031	27.9224	1.38739	16.6487	0.163296	13
CC Mid-Post:LV	5e-8	MIR137 gene	-0.0539493	0.0377626	-1.42864	-0.127963	0.020064	0.15	0.74	0.00453022	14.2542	3.0699	1.69794	7.96599	1.08655	13.0387	0.366237	13
CC Mid-Post:LV	1e-5	MIR137 gene	-0.0539493	0.0377626	-1.42864	-0.127963	0.020064	0.15	0.74	0.00453022	14.2542	3.0699	1.69794	7.96599	1.08655	13.0387	0.366237	13
CC Mid-Post:LV	1e-4	MIR137 gene	-0.0539493	0.0377626	-1.42864	-0.127963	0.020064	0.15	0.74	0.00453022	14.2542	3.0699	1.69794	7.96599	1.08655	13.0387	0.366237	13
CC Mid-Post:LV	0.05	MIR137 gene	-0.0539493	0.0377626	-1.42864	-0.127963	0.020064	0.15	0.74	0.00453022	14.2542	3.0699	1.69794	7.96599	1.08655	13.0387	0.366237	13
CC Mid-Post:LV	0.50	MIR137 gene	-0.0539493	0.0377626	-1.42864	-0.127963	0.020064	0.15	0.74	0.00453022	14.2542	3.0699	1.69794	7.96599	1.08655	13.0387	0.366237	13
CC Mid-Post:LV	1	MIR137 gene	-0.0539493	0.0377626	-1.42864	-0.127963	0.020064	0.15	0.74	0.00453022	14.2542	3.0699	1.69794	7.96599	1.08655	13.0387	0.366237	13
CC Post	5e-8	MIR137 gene	0.0475384	0.037437	1.26982	-0.0258368	0.120914	0.2	0.74	0.0639429	32.082	4.25475	2.00351	62.9409	2.69839	32.3807	0.00120836	13
CC Post	1e-5	MIR137 gene	0.0475384	0.037437	1.26982	-0.0258368	0.120914	0.2	0.74	0.0639429	32.082	4.25475	2.00351	62.9409	2.69839	32.3807	0.00120836	13
CC Post	1e-4	MIR137 gene	0.0475384	0.037437	1.26982	-0.0258368	0.120914	0.2	0.74	0.0639429	32.082	4.25475	2.00351	62.9409	2.69839	32.3807	0.00120836	13
CC Post	0.05	MIR137 gene	0.0475384	0.037437	1.26982	-0.0258368	0.120914	0.2	0.74	0.0639429	32.082	4.25475	2.00351	62.9409	2.69839	32.3807	0.00120836	13
CC Post	0.50	MIR137 gene	0.0475384	0.037437	1.26982	-0.0258368	0.120914	0.2	0.74	0.0639429	32.082	4.25475	2.00351	62.9409	2.69839	32.3807	0.00120836	13
CC Post	1	MIR137 gene	0.0475384	0.037437	1.26982	-0.0258368	0.120914	0.2	0.74	0.0639429	32.082	4.25475	2.00351	62.9409	2.69839	32.3807	0.00120836	13
CC Post:LV	5e-8	MIR137 gene	-0.0273799	0.0378191	-0.72397	-0.101504	0.0467441	0.47	0.75	0.0138834	23.1784	4.73366	2.16945	32.729	1.48653	17.8383	0.120689	13
CC Post:LV	1e-5	MIR137 gene	-0.0273799	0.0378191	-0.72397	-0.101504	0.0467441	0.47	0.75	0.0138834	23.1784	4.73366	2.16945	32.729	1.48653	17.8383	0.120689	13
CC Post:LV	1e-4	MIR137 gene	-0.0273799	0.0378191	-0.72397	-0.101504	0.0467441	0.47	0.75	0.0138834	23.1784	4.73366	2.16945	32.729	1.48653	17.8383	0.120689	13
CC Post:LV	0.05	MIR137 gene	-0.0273799	0.0378191	-0.72397	-0.101504	0.0467441	0.47	0.75	0.0138834	23.1784	4.73366	2.16945	32.729	1.48653	17.8383	0.120689	13
CC Post:LV	0.50	MIR137 gene	-0.0273799	0.0378191	-0.72397	-0.101504	0.0467441	0.47	0.75	0.0138834	23.1784	4.73366	2.16945	32.729	1.48653	17.8383	0.120689	13
CC Post:LV	1	MIR137 gene	-0.0273799	0.0378191	-0.72397	-0.101504	0.0467441	0.47	0.75	0.0138834	23.1784	4.73366	2.16945	32.729	1.48653	17.8383	0.120689	13
CC Total	5e-8	MIR137 gene	-0.0212185	0.0378027	-0.561296	-0.0953104	0.0528734	0.57	0.75	0.0275421	4.02291	1.7861	1.80825	19.1649	1.23709	14.845	0.250021	13
CC Total	1e-5	MIR137 gene	-0.0212185	0.0378027	-0.561296	-0.0953104	0.0528734	0.57	0.75	0.0275421	4.02291	1.7861	1.80825	19.1649	1.23709	14.845	0.250021	13
CC Total	1e-4	MIR137 gene	-0.0212185	0.0378027	-0.561296	-0.0953104	0.0528734	0.57	0.75	0.0275421	4.02291	1.7861	1.80825	19.1649	1.23709	14.845	0.250021	13
CC Total	0.05	MIR137 gene	-0.0212185	0.0378027	-0.561296	-0.0953104	0.0528734	0.57	0.75	0.0275421	4.02291	1.7861	1.80825	19.1649	1.23709	14.845	0.250021	13
CC Total	0.50	MIR137 gene	-0.0212185	0.0378027	-0.561296	-0.0953104	0.0528734	0.57	0.75	0.0275421	4.02291	1.7861	1.80825	19.1649	1.23709	14.845	0.250021	13
CC Total	1	MIR137 gene	-0.0212185	0.0378027	-0.561296	-0.0953104	0.0528734	0.57	0.75	0.0275421	4.02291	1.7861	1.80825	19.1649	1.23709	14.845	0.250021	13
CC:LV	5e-8	MIR137 gene	-0.0339801	0.0379104	-0.896327	-0.108283	0.0403229	0.37	0.74	0.000175652	18.5544	3.626	1.82353	22.7026	1.2937	15.5245	0.214	13
CC:LV	1e-5	MIR137 gene	-0.0339801	0.0379104	-0.896327	-0.108283	0.0403229	0.37	0.74	0.000175652	18.5544	3.626	1.82353	22.7026	1.2937	15.5245	0.214	13
CC:LV	1e-4	MIR137 gene	-0.0339801	0.0379104	-0.896327	-0.108283	0.0403229	0.37	0.74	0.000175652	18.5544	3.626	1.82353	22.7026	1.2937	15.5245	0.214	13
CC:LV	0.05	MIR137 gene	-0.0339801	0.0379104	-0.896327	-0.108283	0.0403229	0.37	0.74	0.000175652	18.5544	3.626	1.82353	22.7026	1.2937	15.5245	0.214	13
CC:LV	0.50	MIR137 gene	-0.0339801	0.0379104	-0.896327	-0.108283	0.0403229	0.37	0.74	0.000175652	18.5544	3.626	1.82353	22.7026	1.2937	15.5245	0.214	13
CC:LV	1	MIR137 gene	-0.0339801	0.0379104	-0.896327	-0.108283	0.0403229	0.37	0.74	0.000175652	18.5544	3.626	1.82353	22.7026	1.2937	15.5245	0.214	13
LV	5e-8	MIR137 gene	0.0350413	0.0382029	0.91724	-0.0398351	0.109918	0.36	0.74	0.0495145	31.9743	5.15809	1.27533	2.96337	1.03054	12.3665	0.416715	13
LV	1e-5	MIR137 gene	0.0350413	0.0382029	0.91724	-0.0398351	0.109918	0.36	0.74	0.0495145	31.9743	5.15809	1.27533	2.96337	1.03054	12.3665	0.416715	13
LV	1e-4	MIR137 gene	0.0350413	0.0382029	0.91724	-0.0398351	0.109918	0.36	0.74	0.0495145	31.9743	5.15809	1.27533	2.96337	1.03054	12.3665	0.416715	13
LV	0.05	MIR137 gene	0.0350413	0.0382029	0.91724	-0.0398351	0.109918	0.36	0.74	0.0495145	31.9743	5.15809	1.27533	2.96337	1.03054	12.3665	0.416715	13
LV	0.50	MIR137 gene	0.0350413	0.0382029	0.91724	-0.0398351	0.109918	0.36	0.74	0.0495145	31.9743	5.15809	1.27533	2.96337	1.03054	12.3665	0.416715	13
LV	1	MIR137 gene	0.0350413	0.0382029	0.91724	-0.0398351	0.109918	0.36	0.74	0.0495145	31.9743	5.15809	1.27533	2.96337	1.03054	12.3665	0.416715	13
CC Ant	5e-8	MIR137 targets	-0.0149911	0.0379882	-0.394625	-0.0894465	0.0594643	0.69	0.99	2.51637e-05	23.7836	3.14515	1.08807	27.6309	1.3818	16.5817	0.166023	13
CC Ant	1e-5	MIR137 targets	-0.0447969	0.0380846	-1.17625	-0.119441	0.0298475	0.24	0.99	0.0331452	21.7379	4.62247	1.20298	25.2327	1.33748	16.0498	0.188966	13
CC Ant	1e-4	MIR137 targets	-0.0213563	0.0375388	-0.568912	-0.0949311	0.0522184	0.57	0.99	0.00138686	25.0632	4.70606	0.510577	36.2691	1.5691	18.8292	0.092735	13
CC Ant	0.05	MIR137 targets	0.0428557	0.0372812	1.14953	-0.0302141	0.115926	0.25	0.99	0.0550256	15.1703	4.78247	1.40375	44.45	1.80018	21.6022	0.0422282	13
CC Ant	0.50	MIR137 targets	0.0436474	0.0377166	1.15725	-0.0302758	0.11757	0.25	0.99	0.000169158	18.6332	3.34861	0.579529	39.1814	1.64423	19.7308	0.0723524	13
CC Ant	1	MIR137 targets	0.0376498	0.0375573	1.00246	-0.0359612	0.111261	0.32	0.99	0.0118831	20.5751	3.44987	0.649845	44.3535	1.79706	21.5647	0.0426982	13
CC Ant:LV	5e-8	MIR137 targets	0.0191141	0.0382578	0.499613	-0.0558698	0.094098	0.62	0.99	0.0354084	18.6928	2.06624	0.466914	0	0.542964	6.51556	0.8879	13
CC Ant:LV	1e-5	MIR137 targets	-0.00743256	0.0381029	-0.195065	-0.0821129	0.0672477	0.85	0.99	0.0053962	13.0243	2.84752	0.470127	3.906	1.04065	12.4878	0.407343	13
CC Ant:LV	1e-4	MIR137 targets	-0.0262981	0.0377368	-0.696882	-0.100261	0.0476647	0.49	0.99	3.88315e-05	7.85612	1.52115	0.308511	0	0.655498	7.86598	0.795514	13
CC Ant:LV	0.05	MIR137 targets	-0.0138393	0.037548	-0.368577	-0.0874321	0.0597534	0.71	0.99	0.00112172	8.96347	2.10398	0.582065	0	0.922003	11.064	0.523439	13
CC Ant:LV	0.50	MIR137 targets	-0.0262755	0.0379942	-0.691566	-0.100743	0.0481918	0.49	0.99	0.0185833	8.93753	2.09783	0.512668	15.0425	1.17706	14.1247	0.292816	13
CC Ant:LV	1	MIR137 targets	-0.0252251	0.0379583	-0.664549	-0.099622	0.0491717	0.51	0.99	0.00101759	8.55614	2.3711	0.509513	19.4078	1.24082	14.8898	0.247519	13
CC Central	5e-8	MIR137 targets	-0.0630229	0.0370535	-1.70086	-0.135646	0.00960059	0.089	0.79	0.033227	15.7004	2.22556	0.556349	0	0.777545	9.33053	0.674469	13
CC Central	1e-5	MIR137 targets	-0.0627699	0.0374864	-1.67447	-0.136242	0.0107021	0.094	0.79	0.0240235	8.15054	1.33166	0.505137	0	0.64138	7.69657	0.808371	13
CC Central	1e-4	MIR137 targets	-0.0708532	0.0370378	-1.913	-0.143446	0.00173952	0.056	0.73	0.0260726	8.3278	2.10081	1.21902	0	0.707335	8.48802	0.745926	13
CC Central	0.05	MIR137 targets	-0.0216892	0.0367168	-0.590718	-0.0936528	0.0502743	0.55	0.99	1.18292e-06	4.98936	1.00446	0.192337	0	0.470223	5.64268	0.933013	13
CC Central	0.50	MIR137 targets	-0.0127273	0.0369678	-0.344281	-0.0851829	0.0597283	0.73	0.99	0.0187723	4.72344	1.32822	0.451916	0	0.572507	6.87009	0.866078	13
CC Central	1	MIR137 targets	-0.0110861	0.0368593	-0.300767	-0.083329	0.0611569	0.76	0.99	0.0240266	4.52099	1.36299	0.488459	0	0.579372	6.95246	0.860739	13
CC Central:LV	5e-8	MIR137 targets	-0.0138481	0.0380783	-0.363675	-0.0884802	0.060784	0.72	0.99	0.0354109	26.2365	2.66678	0.622493	0	0.756616	9.07939	0.696135	13
CC Central:LV	1e-5	MIR137 targets	-0.0210006	0.0381954	-0.54982	-0.0958623	0.0538611	0.58	0.99	3.4176e-05	7.05206	1.8748	1.18815	0	0.784574	9.41489	0.667144	13
CC Central:LV	1e-4	MIR137 targets	-0.0390507	0.0377475	-1.03453	-0.113034	0.034933	0.3	0.99	0.000620203	11.3152	1.56408	0.767982	0	0.56833	6.81995	0.869279	13
CC Central:LV	0.05	MIR137 targets	-0.010636	0.0375942	-0.282916	-0.0843193	0.0630473	0.78	0.99	0.000206003	12.1277	2.54196	0.229783	0	0.92608	11.113	0.519264	13
CC Central:LV	0.50	MIR137 targets	-0.018361	0.0380454	-0.482607	-0.0929286	0.0562066	0.63	0.99	0.00257371	8.73063	2.41937	0.289995	17.8835	1.21778	14.6134	0.263263	13
CC Central:LV	1	MIR137 targets	-0.0174514	0.0380306	-0.458879	-0.0919899	0.0570871	0.65	0.99	0.011702	8.39107	2.47364	0.220284	19.1805	1.23733	14.8479	0.24986	13
CC Mid-Ant	5e-8	MIR137 targets	0.00697061	0.0377501	0.184651	-0.0670183	0.0809595	0.85	0.99	0.0507413	28.1535	4.13654	1.18071	57.5517	2.35581	28.2697	0.00505069	13
CC Mid-Ant	1e-5	MIR137 targets	-0.0365757	0.0386791	-0.94562	-0.112385	0.0392339	0.34	0.99	0.0176318	19.2388	2.70734	0.90261	0	0.750336	9.00403	0.702586	13
CC Mid-Ant	1e-4	MIR137 targets	-0.0485633	0.0381056	-1.27444	-0.123249	0.0261224	0.2	0.99	0.00132136	20.4202	3.56311	1.49104	0	0.791973	9.50368	0.659414	13
CC Mid-Ant	0.05	MIR137 targets	-0.0210423	0.0377743	-0.557052	-0.0950786	0.052994	0.58	0.99	0.00101675	25.3028	3.6675	0.943776	25.1728	1.33641	16.037	0.18955	13
CC Mid-Ant	0.50	MIR137 targets	-0.0119921	0.038386	-0.312409	-0.0872273	0.063243	0.75	0.99	0.0229018	21.3943	3.59002	1.02376	17.824	1.2169	14.6028	0.26388	13
CC Mid-Ant	1	MIR137 targets	-0.00817324	0.038426	-0.2127	-0.0834869	0.0671404	0.83	0.99	0.0164951	18.4888	3.3398	1.0312	11.9694	1.13597	13.6316	0.324847	13
CC Mid-Ant:LV	5e-8	MIR137 targets	0.00338382	0.0381866	0.0886128	-0.0714606	0.0782283	0.93	0.99	0.00106054	16.277	1.81502	0.596905	0	0.787548	9.45057	0.66404	13
CC Mid-Ant:LV	1e-5	MIR137 targets	-0.0104925	0.0383451	-0.273632	-0.0856475	0.0646625	0.78	0.99	0.0101696	12.3259	2.4397	1.07797	0	0.948763	11.3852	0.496231	13
CC Mid-Ant:LV	1e-4	MIR137 targets	-0.0303526	0.0379513	-0.799777	-0.104736	0.0440306	0.42	0.99	8.83708e-05	7.18552	1.30623	0.908949	0	0.579214	6.95056	0.860863	13
CC Mid-Ant:LV	0.05	MIR137 targets	-0.018211	0.0377682	-0.482177	-0.0922353	0.0558134	0.63	0.99	0.0134065	10.5945	2.29927	0.358437	0	0.871374	10.4565	0.575979	13
CC Mid-Ant:LV	0.50	MIR137 targets	-0.0285653	0.0381832	-0.748112	-0.103403	0.0462724	0.45	0.99	0.000162321	8.73618	2.34631	0.904257	21.4397	1.27291	15.2749	0.226747	13
CC Mid-Ant:LV	1	MIR137 targets	-0.0277199	0.0381549	-0.726509	-0.102502	0.0470624	0.47	0.99	0.000410535	9.81643	2.5508	0.635372	24.72	1.32837	15.9405	0.193977	13
CC Mid-Post	5e-8	MIR137 targets	-0.0346614	0.0376196	-0.921364	-0.108395	0.0390717	0.36	0.99	0.0215633	11.2019	3.1141	1.75563	15.3659	1.18156	14.1787	0.289444	13
CC Mid-Post	1e-5	MIR137 targets	0.0736638	0.0335358	2.19657	0.00793487	0.139393	0.028	0.65	0.000270391	6.46503	1.49563	0.542603	74.5509	3.92942	47.153	4.38562e-06	13
CC Mid-Post	1e-4	MIR137 targets	0.0398459	0.0351433	1.13381	-0.0290337	0.108725	0.26	0.99	0.00583069	5.93097	1.86983	0.71469	65.8003	2.924	35.088	0.000453428	13
CC Mid-Post	0.05	MIR137 targets	0.0211782	0.0356025	0.594852	-0.0486014	0.0909577	0.55	0.99	0.00555681	11.0536	2.71714	1.55564	35.0006	1.53847	18.4617	0.102374	13
CC Mid-Post	0.50	MIR137 targets	0.0493575	0.0326439	1.512	-0.0146234	0.113338	0.13	0.94	0.242828	9.81583	2.53909	1.29202	61.077	2.56918	30.8301	0.00209097	13
CC Mid-Post	1	MIR137 targets	0.142426	0.0257077	5.54019	0.0920394	0.192812	3e-08	1.3e-06	0.250714	10.0236	2.48577	1.16662	76.8299	4.3159	51.7908	6.7517e-07	13
CC Mid-Post:LV	5e-8	MIR137 targets	-0.00186598	0.037976	-0.0491358	-0.0762976	0.0725656	0.96	0.99	0.0188437	23.3085	2.3521	0.358212	0	0.645113	7.74135	0.805002	13
CC Mid-Post:LV	1e-5	MIR137 targets	-0.0142596	0.0379584	-0.375663	-0.0886568	0.0601376	0.71	0.99	0.00274104	8.03683	1.89485	0.911035	0	0.725514	8.70617	0.727801	13
CC Mid-Post:LV	1e-4	MIR137 targets	-0.0273115	0.0374631	-0.729023	-0.100738	0.0461149	0.47	0.99	0.00138037	16.0119	2.0263	0.651261	0	0.809396	9.71275	0.641144	13
CC Mid-Post:LV	0.05	MIR137 targets	-0.00978663	0.0373389	-0.262103	-0.0829695	0.0633962	0.79	0.99	0.00205231	17.867	2.70519	0.285465	5.50328	1.05824	12.6989	0.391304	13
CC Mid-Post:LV	0.50	MIR137 targets	-0.036325	0.0378654	-0.95932	-0.11054	0.0378898	0.34	0.99	0.00377617	9.09156	1.84134	1.0807	6.27135	1.06691	12.8029	0.383527	13
CC Mid-Post:LV	1	MIR137 targets	-0.0366346	0.0378471	-0.967963	-0.110814	0.0375444	0.33	0.99	0.00352308	8.89265	1.9052	0.97582	8.88629	1.09753	13.1704	0.356781	13
CC Post	5e-8	MIR137 targets	-0.0904194	0.0379041	-2.38547	-0.16471	-0.0161286	0.017	0.43	0.00488378	31.3907	6.54326	2.12326	53.1647	2.13514	25.6217	0.0121365	13
CC Post	1e-5	MIR137 targets	-0.0420222	0.0388505	-1.08164	-0.118168	0.0341233	0.28	0.99	0.0132387	21.4676	2.93807	0.290437	0	0.648851	7.78621	0.801606	13
CC Post	1e-4	MIR137 targets	0.00691412	0.0382937	0.180555	-0.0681401	0.0819684	0.86	0.99	0.000644239	22.7849	4.2371	0.736122	0	0.789679	9.47615	0.661813	13
CC Post	0.05	MIR137 targets	0.0425767	0.0376376	1.13123	-0.0311917	0.116345	0.26	0.99	0.0167962	28.2275	7.1889	3.79924	56.9117	2.32082	27.8498	0.00581876	13
CC Post	0.50	MIR137 targets	0.0309272	0.0383843	0.805726	-0.0443046	0.106159	0.42	0.99	0.000136792	23.8709	5.07785	1.59573	44.8204	1.81227	21.7472	0.0404529	13
CC Post	1	MIR137 targets	0.0299124	0.0384084	0.778798	-0.0453668	0.105192	0.44	0.99	0.000146483	21.9599	4.82505	1.61401	43.038	1.75556	21.0667	0.0494125	13
CC Post:LV	5e-8	MIR137 targets	-0.00278099	0.0380987	-0.0729943	-0.0774531	0.0718911	0.94	0.99	0.000267641	46.3889	4.23111	0.450861	0	0.888229	10.6587	0.558368	13
CC Post:LV	1e-5	MIR137 targets	0.000944761	0.03789	0.0249343	-0.0733182	0.0752077	0.98	0.99	3.29674e-05	11.9206	2.58295	0.732839	0	0.920369	11.0444	0.525115	13
CC Post:LV	1e-4	MIR137 targets	-0.0117975	0.0375625	-0.314076	-0.0854187	0.0618237	0.75	0.99	0.0604677	14.2695	2.22572	0.815446	0	0.783197	9.39836	0.668581	13
CC Post:LV	0.05	MIR137 targets	-0.00959527	0.0374088	-0.256498	-0.0829151	0.0637245	0.8	0.99	0.0011148	22.6022	3.8088	0.154486	16.1699	1.19289	14.3147	0.281068	13
CC Post:LV	0.50	MIR137 targets	-0.0308799	0.037987	-0.812909	-0.105333	0.0435732	0.42	0.99	0.0100901	8.49036	2.14975	0.319139	1.38696	1.01406	12.1688	0.432222	13
CC Post:LV	1	MIR137 targets	-0.0306886	0.0379548	-0.808558	-0.105079	0.0437014	0.42	0.99	0.0088837	8.35838	2.11546	0.445163	7.08857	1.07629	12.9155	0.37521	13
CC Total	5e-8	MIR137 targets	-0.0546439	0.0376497	-1.45138	-0.128436	0.0191481	0.15	0.95	0.000336408	13.6543	3.05448	2.18987	11.0069	1.12368	13.4842	0.334851	13
CC Total	1e-5	MIR137 targets	-0.0536313	0.0383815	-1.39732	-0.128858	0.0215951	0.16	0.98	0.0197968	7.05815	1.57697	0.775089	0	0.541519	6.49823	0.888917	13
CC Total	1e-4	MIR137 targets	-0.0289387	0.0378037	-0.765501	-0.103033	0.0451551	0.44	0.99	0.00228499	14.1903	2.67151	1.03522	0	0.889675	10.6761	0.556862	13
CC Total	0.05	MIR137 targets	0.0178026	0.0374288	0.475641	-0.0555564	0.0911617	0.63	0.99	0.0953712	9.57231	2.98461	1.31875	25.9182	1.34986	16.1983	0.182321	13
CC Total	0.50	MIR137 targets	0.0158592	0.0379711	0.417664	-0.0585629	0.0902812	0.68	0.99	0.000965267	6.81726	2.08773	0.850574	14.9904	1.17634	14.1161	0.293359	13
CC Total	1	MIR137 targets	0.0171174	0.0379652	0.450871	-0.057293	0.0915278	0.65	0.99	0.00818913	6.28994	1.96398	0.798395	12.4046	1.14161	13.6994	0.320317	13
CC:LV	5e-8	MIR137 targets	0.00280462	0.0382063	0.0734072	-0.0720783	0.0776876	0.94	0.99	0.00969075	28.1231	2.61635	0.443128	0	0.616573	7.39888	0.830168	13
CC:LV	1e-5	MIR137 targets	-0.0101167	0.0381062	-0.265487	-0.0848035	0.0645701	0.79	0.99	0.000153078	8.44336	2.33199	0.832066	0	0.893065	10.7168	0.553334	13
CC:LV	1e-4	MIR137 targets	-0.0266515	0.0377058	-0.706828	-0.100553	0.0472504	0.48	0.99	0.0341437	12.1833	1.65758	0.863737	0	0.696356	8.35627	0.756706	13
CC:LV	0.05	MIR137 targets	-0.0127768	0.0375381	-0.340369	-0.0863501	0.0607965	0.73	0.99	0.00321954	15.2571	2.69168	0.24527	1.39751	1.01417	12.1701	0.432119	13
CC:LV	0.50	MIR137 targets	-0.0287461	0.0380227	-0.756024	-0.103269	0.0457771	0.45	0.99	0.00726927	9.16081	2.08899	0.544936	14.1269	1.16451	13.9741	0.302365	13
CC:LV	1	MIR137 targets	-0.0281714	0.037995	-0.74145	-0.10264	0.0462975	0.46	0.99	0.00127516	8.89961	2.20502	0.725497	17.7348	1.21558	14.587	0.264804	13
LV	5e-8	MIR137 targets	0.0329034	0.0378162	0.870087	-0.041215	0.107022	0.38	0.99	0.00208112	52.3795	5.83108	1.26763	59.252	2.45411	29.4493	0.0033773	13
LV	1e-5	MIR137 targets	-0.000739483	0.038333	-0.019291	-0.0758708	0.0743918	0.98	0.99	0.0200112	19.6878	2.90971	0.372839	0	0.776751	9.32101	0.675295	13
LV	1e-4	MIR137 targets	0.0212437	0.0379825	0.559303	-0.0532006	0.095688	0.58	0.99	0.0335341	11.8191	2.50736	0.468185	0	0.520295	6.24354	0.903311	13
LV	0.05	MIR137 targets	0.0534948	0.0376655	1.42026	-0.0203282	0.127318	0.16	0.96	0.0706056	21.3606	4.37627	0.92394	17.0333	1.2053	14.4636	0.272086	13
LV	0.50	MIR137 targets	0.0828525	0.0381593	2.17123	0.00806172	0.157643	0.03	0.66	0.286757	13.4347	3.2558	1.11559	12.2154	1.13915	13.6698	0.322288	13
LV	1	MIR137 targets	0.0805717	0.0381429	2.11237	0.00581303	0.15533	0.035	0.7	0.121613	9.92844	3.17635	1.14914	14.6689	1.17191	14.0629	0.296712	13
CC Ant	5e-8	PKA	0.0703252	0.0375226	1.87421	-0.00321772	0.143868	0.061	0.44	0.00355941	20.9054	3.48166	0.698823	12.5852	1.14397	13.7277	0.318437	13
CC Ant	1e-5	PKA	0.0748687	0.0378584	1.9776	0.000667525	0.14907	0.048	0.44	0.000865479	19.6458	3.05344	0.417277	0	0.99467	11.936	0.45083	13
CC Ant	1e-4	PKA	0.0251138	0.0378529	0.663458	-0.0490765	0.0993041	0.51	0.68	0.0322098	16.7602	2.25729	1.15164	0	0.719243	8.63091	0.73409	13
CC Ant	0.05	PKA	-0.0194638	0.0376328	-0.517202	-0.0932226	0.0542951	0.61	0.72	0.000689	15.9976	2.82466	0.500604	30.751	1.44406	17.3288	0.137643	13
CC Ant	0.50	PKA	-0.00852099	0.0378851	-0.224917	-0.0827744	0.0657324	0.82	0.84	0.000866969	8.68866	1.91983	0.7028	0	0.874156	10.4899	0.573066	13
CC Ant	1	PKA	-0.0100377	0.0378816	-0.264975	-0.0842843	0.0642089	0.79	0.83	8.24102e-05	8.3209	1.88681	0.786175	0	0.899568	10.7948	0.546581	13
CC Ant:LV	5e-8	PKA	0.0546221	0.0376379	1.45125	-0.0191468	0.128391	0.15	0.53	0.0210681	17.4673	4.10208	0.914633	0	0.930448	11.1654	0.514802	13
CC Ant:LV	1e-5	PKA	0.0349334	0.037858	0.922747	-0.039267	0.109134	0.36	0.58	0.000879455	18.4636	3.3618	0.827293	14.3871	1.16805	14.0166	0.299651	13
CC Ant:LV	1e-4	PKA	0.0612109	0.0376097	1.62753	-0.0125027	0.134925	0.1	0.53	0.00878254	8.62797	3.01335	2.14163	17.3401	1.20978	14.5173	0.2689	13
CC Ant:LV	0.05	PKA	-0.0427634	0.0374488	-1.14192	-0.116162	0.0306348	0.25	0.53	0.00721335	26.468	6.12302	0.659816	33.7486	1.5094	18.1128	0.112308	13
CC Ant:LV	0.50	PKA	-0.0481584	0.0377404	-1.27604	-0.122128	0.0258116	0.2	0.53	0.0510019	21.8962	3.17953	0.350015	0	0.865653	10.3878	0.581976	13
CC Ant:LV	1	PKA	-0.0474342	0.0377795	-1.25555	-0.121481	0.0266122	0.21	0.53	0.0321147	18.3657	2.92789	0.376886	0	0.773621	9.28346	0.678548	13
CC Central	5e-8	PKA	0.0848187	0.0316033	2.68385	0.0228774	0.14676	0.0073	0.15	0.000902968	15.8334	2.59922	1.12259	33.4008	1.50152	18.0182	0.115138	13
CC Central	1e-5	PKA	0.0146881	0.0373936	0.392797	-0.0586021	0.0879783	0.69	0.77	0.00976264	4.58312	1.1921	0.701367	0	0.822561	9.87074	0.6273	13
CC Central	1e-4	PKA	0.0514592	0.0366367	1.40458	-0.0203474	0.123266	0.16	0.53	0.00246138	7.31011	2.29639	0.815052	31.096	1.4513	17.4155	0.134623	13
CC Central	0.05	PKA	-0.0208004	0.0365712	-0.568763	-0.0924786	0.0508779	0.57	0.71	0.324933	18.6732	3.33449	1.37912	23.2352	1.30268	15.6322	0.20867	13
CC Central	0.50	PKA	-0.0109845	0.0371897	-0.295363	-0.0838749	0.061906	0.77	0.82	0.0007863	14.1869	2.32289	0.753801	0	0.981121	11.7735	0.464041	13
CC Central	1	PKA	-0.0117163	0.0372484	-0.314545	-0.0847219	0.0612892	0.75	0.81	0.00240028	12.1152	2.20655	0.719522	0	0.936142	11.2337	0.509004	13
CC Central:LV	5e-8	PKA	0.0351105	0.0376676	0.932112	-0.0387168	0.108938	0.35	0.58	0.00336261	12.4962	3.80773	2.88495	12.2255	1.13928	13.6714	0.322183	13
CC Central:LV	1e-5	PKA	0.0198239	0.0379499	0.522371	-0.0545565	0.0942044	0.6	0.72	0.0127809	13.3853	3.27489	2.29143	17.2923	1.20908	14.5089	0.269395	13
CC Central:LV	1e-4	PKA	0.0679872	0.0375575	1.81022	-0.00562407	0.141599	0.07	0.46	0.00445822	12.9042	4.45286	2.88768	40.398	1.67779	20.1335	0.0646016	13
CC Central:LV	0.05	PKA	-0.0489578	0.0370828	-1.32023	-0.121639	0.0237232	0.19	0.53	0.00253005	29.1984	7.3794	0.413739	57.7011	2.36413	28.3695	0.00488292	13
CC Central:LV	0.50	PKA	-0.0465376	0.0376957	-1.23456	-0.12042	0.0273446	0.22	0.53	0.00158383	25.3535	4.40407	1.28603	15.7237	1.18657	14.2389	0.285714	13
CC Central:LV	1	PKA	-0.0452297	0.0377462	-1.19826	-0.119211	0.0287514	0.23	0.53	0.00546189	21.8807	4.20077	1.21882	6.52516	1.06981	12.8377	0.380949	13
CC Mid-Ant	5e-8	PKA	0.056243	0.0382011	1.47229	-0.0186297	0.131116	0.14	0.53	0.0100874	21.0163	2.63096	0.390141	0	0.753727	9.04473	0.699105	13
CC Mid-Ant	1e-5	PKA	0.0504585	0.0384681	1.3117	-0.0249376	0.125855	0.19	0.53	2.95357e-05	19.9624	3.39931	0.641014	0	0.701362	8.41634	0.751807	13
CC Mid-Ant	1e-4	PKA	0.0537796	0.0381866	1.40833	-0.0210649	0.128624	0.16	0.53	0.145398	23.6733	3.63907	1.3003	0	0.792821	9.51385	0.658526	13
CC Mid-Ant	0.05	PKA	-0.0163229	0.0378849	-0.430854	-0.0905758	0.0579301	0.67	0.76	0.0832506	26.4988	3.8391	0.633692	20.7111	1.26121	15.1345	0.234162	13
CC Mid-Ant	0.50	PKA	0.0385437	0.0368952	1.04468	-0.0337695	0.110857	0.3	0.55	0.00707306	29.5789	3.43456	0.562039	77.3829	4.42144	53.0572	4.02392e-07	13
CC Mid-Ant	1	PKA	0.0518925	0.0366674	1.41522	-0.0199744	0.123759	0.16	0.53	0.006919	29.7082	3.43881	0.163054	81.4273	5.38424	64.6108	3.21719e-09	13
CC Mid-Ant:LV	5e-8	PKA	0.0428797	0.037957	1.12969	-0.0315146	0.117274	0.26	0.53	0.0274261	7.90255	2.47682	1.52521	0	0.756028	9.07234	0.69674	13
CC Mid-Ant:LV	1e-5	PKA	0.0280276	0.038208	0.733554	-0.0468587	0.102914	0.46	0.66	0.143545	11.6865	2.44218	0.776532	0	0.836588	10.0391	0.612534	13
CC Mid-Ant:LV	1e-4	PKA	0.0604769	0.0379339	1.59427	-0.0138722	0.134826	0.11	0.53	0.0240635	7.87958	2.62797	1.8028	1.36543	1.01384	12.1661	0.432432	13
CC Mid-Ant:LV	0.05	PKA	-0.0470962	0.0374316	-1.25819	-0.120461	0.0262684	0.21	0.53	0.00370456	22.4491	5.13326	0.310706	32.9333	1.49105	17.8926	0.11899	13
CC Mid-Ant:LV	0.50	PKA	-0.0500356	0.0379488	-1.3185	-0.124414	0.0243427	0.19	0.53	0.00753114	18.8065	3.06022	0.185908	0	0.857614	10.2914	0.590416	13
CC Mid-Ant:LV	1	PKA	-0.0494931	0.0379933	-1.30268	-0.123959	0.0249724	0.19	0.53	0.00499763	15.2232	2.79697	0.359925	0	0.753485	9.04182	0.699355	13
CC Mid-Post	5e-8	PKA	0.032472	0.0370766	0.875808	-0.0401968	0.105141	0.38	0.58	0.0195237	11.0763	3.229	1.12032	6.90988	1.07423	12.8907	0.377032	13
CC Mid-Post	1e-5	PKA	-0.0681214	0.0335592	-2.02989	-0.133896	-0.00234659	0.042	0.44	0.00224009	9.97299	2.51802	1.45081	71.6897	3.53228	42.3874	2.86587e-05	13
CC Mid-Post	1e-4	PKA	0.00899422	0.0350284	0.256769	-0.0596603	0.0776487	0.8	0.83	0.0145011	9.72256	2.79126	2.56417	54.356	2.19087	26.2904	0.00976242	13
CC Mid-Post	0.05	PKA	-0.0162921	0.037312	-0.436645	-0.0894224	0.0568381	0.66	0.76	0.000110111	18.9219	3.35687	0.955342	22.9471	1.29781	15.5737	0.211549	13
CC Mid-Post	0.50	PKA	-0.0277864	0.0373221	-0.744502	-0.100936	0.0453636	0.46	0.65	0.000101327	12.5971	2.27853	0.513226	0	0.962054	11.5446	0.482906	13
CC Mid-Post	1	PKA	-0.0284747	0.0373833	-0.761695	-0.101745	0.0447953	0.45	0.64	0.0145249	10.1608	2.0702	0.701325	0	0.922088	11.0651	0.523352	13
CC Mid-Post:LV	5e-8	PKA	0.0396733	0.0375034	1.05786	-0.0338321	0.113179	0.29	0.55	3.24206e-05	12.9352	3.40831	1.87088	0	0.931312	11.1757	0.51392	13
CC Mid-Post:LV	1e-5	PKA	0.0281856	0.0377106	0.747418	-0.0457258	0.102097	0.45	0.65	0.131774	15.7909	3.47887	1.13009	23.0223	1.29908	15.5889	0.210797	13
CC Mid-Post:LV	1e-4	PKA	0.0747349	0.0373651	2.00013	0.00150062	0.147969	0.045	0.44	0.00080818	11.5779	4.06058	2.25817	35.1183	1.54127	18.4952	0.101461	13
CC Mid-Post:LV	0.05	PKA	-0.0319355	0.0371355	-0.859972	-0.10472	0.0408487	0.39	0.59	0.0375285	30.4233	6.7291	0.182812	48.9116	1.95739	23.4887	0.0238521	13
CC Mid-Post:LV	0.50	PKA	-0.0382577	0.0375803	-1.01802	-0.111914	0.0353984	0.31	0.56	0.000800977	25.1432	3.78456	0.184108	4.56196	1.0478	12.5736	0.400779	13
CC Mid-Post:LV	1	PKA	-0.0368385	0.0376304	-0.978954	-0.110593	0.0369158	0.33	0.58	0.000187583	21.3473	3.5063	0.218659	0	0.925237	11.1028	0.520126	13
CC Post	5e-8	PKA	0.0519497	0.0384219	1.35209	-0.0233559	0.127255	0.18	0.53	0.110135	19.0408	2.13217	0.484697	0	0.520742	6.24891	0.903018	13
CC Post	1e-5	PKA	0.0341462	0.0385925	0.884788	-0.0414937	0.109786	0.38	0.58	0.000905626	22.2745	3.652	0.381325	0	0.981374	11.7765	0.463793	13
CC Post	1e-4	PKA	0.0302789	0.0382185	0.792259	-0.0446279	0.105186	0.43	0.62	0.0018954	26.4113	4.05973	0.836108	29.1697	1.41183	16.9419	0.151795	13
CC Post	0.05	PKA	-0.0175548	0.0379432	-0.46266	-0.0919222	0.0568126	0.64	0.75	0.026304	29.5434	4.85661	1.54123	44.147	1.79042	21.485	0.043714	13
CC Post	0.50	PKA	-0.0602811	0.037098	-1.62491	-0.132992	0.0124297	0.1	0.53	0.0881882	32.9905	4.20025	0.885527	78.5892	4.67054	56.0464	1.17415e-07	13
CC Post	1	PKA	-0.0749336	0.0368745	-2.03213	-0.147206	-0.00266094	0.042	0.44	0.147964	33.1343	4.21319	1.09263	82.2685	5.63967	67.676	8.69377e-10	13
CC Post:LV	5e-8	PKA	0.0448704	0.0376701	1.19114	-0.0289616	0.118703	0.23	0.53	0.0729364	13.0719	3.39419	1.11263	0	0.753324	9.03988	0.69952	13
CC Post:LV	1e-5	PKA	0.0306307	0.0379327	0.807503	-0.043716	0.104977	0.42	0.61	0.0060483	13.8742	3.33494	1.4577	0	0.960997	11.532	0.483961	13
CC Post:LV	1e-4	PKA	0.0746257	0.0375643	1.98661	0.00100092	0.14825	0.047	0.44	0.0252828	11.6555	4.04982	2.13099	22.9367	1.29763	15.5716	0.211654	13
CC Post:LV	0.05	PKA	-0.0458662	0.037149	-1.23466	-0.118677	0.0269444	0.22	0.53	0.00115933	49.3676	9.0682	0.405034	62.8712	2.69333	32.3199	0.00123483	13
CC Post:LV	0.50	PKA	-0.0357724	0.0376692	-0.949645	-0.109603	0.0380579	0.34	0.58	0.000817416	27.3907	5.2791	0.145655	14.7506	1.17303	14.0763	0.29586	13
CC Post:LV	1	PKA	-0.0347076	0.0377121	-0.920332	-0.108622	0.0392066	0.36	0.58	0.00296838	28.0453	5.02974	0.29541	5.61788	1.05952	12.7143	0.390146	13
CC Total	5e-8	PKA	0.0703949	0.0375355	1.87542	-0.00317331	0.143963	0.061	0.44	0.0023631	11.7778	2.84937	0.85985	0	0.689093	8.26911	0.763763	13
CC Total	1e-5	PKA	0.0501564	0.0381048	1.31627	-0.0245277	0.124841	0.19	0.53	9.03586e-05	9.85684	1.80151	0.503889	0	0.74617	8.95404	0.706851	13
CC Total	1e-4	PKA	0.0510218	0.0377834	1.35038	-0.0230323	0.125076	0.18	0.53	0.00446847	6.09039	1.71824	0.550395	0	0.872405	10.4689	0.5749	13
CC Total	0.05	PKA	-0.0307205	0.0370807	-0.828475	-0.103397	0.0419564	0.41	0.61	5.20227e-05	19.1776	3.30996	0.965304	32.4239	1.47981	17.7578	0.123246	13
CC Total	0.50	PKA	-0.0177705	0.0378718	-0.469227	-0.0919978	0.0564569	0.64	0.74	0.0125886	9.41585	1.95354	0.977755	0	0.9184	11.0208	0.527137	13
CC Total	1	PKA	-0.0191003	0.037889	-0.504113	-0.0933613	0.0551607	0.61	0.73	0.0284632	7.35225	1.78961	0.986606	0	0.90575	10.869	0.540178	13
CC:LV	5e-8	PKA	0.0456327	0.0377176	1.20985	-0.0282925	0.119558	0.23	0.53	0.00352206	13.012	3.53379	1.3126	0	0.862314	10.3478	0.58548	13
CC:LV	1e-5	PKA	0.0303335	0.0379455	0.799398	-0.0440382	0.104705	0.42	0.62	0.00905367	15.0663	3.19965	1.32913	8.36703	1.09131	13.0957	0.362122	13
CC:LV	1e-4	PKA	0.0704842	0.0376148	1.87384	-0.0032394	0.144208	0.061	0.44	0.0236648	9.67688	3.6404	2.08626	25.8557	1.34872	16.1847	0.182924	13
CC:LV	0.05	PKA	-0.0431139	0.0373177	-1.15532	-0.116255	0.0300275	0.25	0.53	0.00193316	31.0667	7.33668	0.188109	49.6222	1.985	23.82	0.0215182	13
CC:LV	0.50	PKA	-0.0460958	0.0377217	-1.222	-0.120029	0.0278375	0.22	0.53	0.000384902	25.5195	4.11093	0.448208	7.06638	1.07604	12.9124	0.375437	13
CC:LV	1	PKA	-0.0449293	0.0377706	-1.18953	-0.118958	0.0290997	0.23	0.53	0.00170262	21.6614	3.84149	0.43985	0	0.954526	11.4543	0.490437	13
LV	5e-8	PKA	-0.0161034	0.0378748	-0.425174	-0.0903367	0.0581299	0.67	0.76	0.0677761	20.286	3.93324	1.42594	18.5899	1.22835	14.7402	0.255954	13
LV	1e-5	PKA	0.0179135	0.0380487	0.470805	-0.0566606	0.0924876	0.64	0.74	0.111436	21.3191	5.09295	1.49696	30.4831	1.4385	17.262	0.140005	13
LV	1e-4	PKA	-0.0285623	0.037852	-0.754578	-0.102751	0.0456262	0.45	0.64	0.0155417	22.9729	5.17825	1.33124	33.5569	1.50505	18.0606	0.113864	13
LV	0.05	PKA	0.141023	0.0358832	3.93006	0.0706934	0.211353	8.5e-05	0.0027	0.0011549	54.1284	10.9211	1.34309	85.0284	6.67933	80.152	3.86078e-12	13
LV	0.50	PKA	0.0834616	0.0376759	2.21525	0.00961813	0.157305	0.027	0.36	0.00681223	36.02	7.01146	2.65121	41.8837	1.72069	20.6482	0.0557748	13
LV	1	PKA	0.0844619	0.0376998	2.24038	0.0105716	0.158352	0.025	0.36	0.00197447	36.8452	6.86615	2.58411	39.6612	1.65731	19.8877	0.0692401	13
CC Ant	5e-8	PRS-SZ	0.00730678	0.037196	0.19644	-0.065596	0.0802095	0.84	0.92	0.000787812	16.9067	4.83527	2.61148	42.4088	1.73638	20.8365	0.0528264	13
CC Ant	1e-5	PRS-SZ	-0.00703716	0.0373785	-0.188268	-0.0802977	0.0662234	0.85	0.93	0.000736777	6.81347	1.66422	1.34201	0	0.67749	8.12988	0.7749	13
CC Ant	1e-4	PRS-SZ	-0.00981775	0.037968	-0.25858	-0.0842336	0.0645981	0.8	0.89	0.0236357	16.9974	2.59649	0.677167	0	0.60396	7.24752	0.840832	13
CC Ant	0.05	PRS-SZ	0.0703043	0.0379576	1.85218	-0.00409128	0.1447	0.064	0.59	0.0235982	24.1406	4.31061	1.10368	92.6859	13.6721	164.066	7.78595e-29	13
CC Ant	0.50	PRS-SZ	-0.0384446	0.0391683	-0.981523	-0.115213	0.0383239	0.33	0.78	0.0100665	22.4816	3.49107	0.406501	0	0.625228	7.50274	0.822684	13
CC Ant	1	PRS-SZ	-0.0379896	0.0392106	-0.968861	-0.114841	0.0388617	0.33	0.78	0.00741662	20.5532	3.58588	0.424677	0	0.65493	7.85916	0.796037	13
CC Ant:LV	5e-8	PRS-SZ	-0.662457	0.0017191	-385.351	-0.665826	-0.659088	0	0	0.250341	31.4677	3.63622	0.863976	95.0911	20.3712	244.454	1.95899e-45	13
CC Ant:LV	1e-5	PRS-SZ	-0.0334168	0.0371637	-0.89918	-0.106256	0.0394226	0.37	0.78	0.000192513	27.0393	3.74811	0.900378	7.49384	1.08101	12.9721	0.371071	13
CC Ant:LV	1e-4	PRS-SZ	-0.0308206	0.0378206	-0.814916	-0.104948	0.0433064	0.42	0.78	0.00143998	16.9195	2.1391	0.510556	0	0.563706	6.76447	0.872778	13
CC Ant:LV	0.05	PRS-SZ	-0.0383873	0.038986	-0.984643	-0.114798	0.0380238	0.32	0.78	0.0934151	9.28199	1.63855	0.595894	0	0.476554	5.71865	0.929595	13
CC Ant:LV	0.50	PRS-SZ	-0.037215	0.0389111	-0.956411	-0.113479	0.0390494	0.34	0.78	0.0105011	29.8018	3.51952	1.02308	49.2617	1.9709	23.6508	0.0226826	13
CC Ant:LV	1	PRS-SZ	-0.0455782	0.0390555	-1.16701	-0.122126	0.0309693	0.24	0.78	0.00335548	28.7843	3.36006	0.973844	24.1926	1.31913	15.8296	0.199166	13
CC Central	5e-8	PRS-SZ	-0.0649888	0.0327523	-1.98425	-0.129182	-0.000795493	0.047	0.51	0.0127679	3.52475	0.843097	0.363077	0	0.589854	7.07824	0.8524	13
CC Central	1e-5	PRS-SZ	-0.0441	0.0368116	-1.19799	-0.116249	0.0280493	0.23	0.78	0.00940889	4.41476	0.973306	0.420094	0	0.573487	6.88184	0.865322	13
CC Central	1e-4	PRS-SZ	-0.0469222	0.0376699	-1.24561	-0.120754	0.0269096	0.21	0.78	1.65002e-06	10.1804	2.02432	0.605052	0	0.764773	9.17727	0.687719	13
CC Central	0.05	PRS-SZ	-0.00407281	0.0385131	-0.105751	-0.0795572	0.0714116	0.92	0.96	0.0309146	9.20818	1.83779	0.989398	0	0.89887	10.7864	0.547305	13
CC Central	0.50	PRS-SZ	0.0585163	0.0346119	1.69064	-0.00932185	0.126354	0.091	0.73	0.0308289	12.1791	2.5313	1.4244	58.2606	2.39582	28.7498	0.00429115	13
CC Central	1	PRS-SZ	0.111724	0.0311587	3.58566	0.0506544	0.172794	0.00034	0.011	0.0129924	11.4001	2.33001	1.42349	69.2415	3.25113	39.0136	0.000104693	13
CC Central:LV	5e-8	PRS-SZ	-0.104229	0.0368097	-2.83156	-0.176374	-0.0320831	0.0046	0.11	0.0217368	28.8038	3.64667	0.837382	0	0.996687	11.9602	0.448878	13
CC Central:LV	1e-5	PRS-SZ	-0.11012	0.0363314	-3.03099	-0.181328	-0.038912	0.0024	0.068	0.00178089	30.8826	3.79411	0.507302	86.3866	7.34569	88.1483	1.12598e-13	13
CC Central:LV	1e-4	PRS-SZ	-0.0318858	0.0378905	-0.841524	-0.10615	0.0423782	0.4	0.78	0.00986162	14.5489	2.41661	0.585141	0	0.59897	7.18764	0.844968	13
CC Central:LV	0.05	PRS-SZ	-0.00549913	0.0390415	-0.140854	-0.082019	0.0710208	0.89	0.94	0.00661644	8.69876	1.46432	0.248361	0	0.52287	6.27444	0.90162	13
CC Central:LV	0.50	PRS-SZ	-0.0208336	0.039138	-0.532312	-0.0975426	0.0558754	0.59	0.8	0.00133405	23.736	3.43032	0.527971	0	0.830123	9.96147	0.619341	13
CC Central:LV	1	PRS-SZ	-0.021308	0.0392208	-0.543283	-0.0981793	0.0555634	0.59	0.8	1.20659e-05	21.9628	3.17546	0.432743	0	0.713205	8.55846	0.740109	13
CC Mid-Ant	5e-8	PRS-SZ	-0.0622391	0.0378167	-1.64581	-0.136359	0.0118804	0.1	0.73	0.0845918	10.5855	2.60663	1.13898	0	0.7306	8.7672	0.722676	13
CC Mid-Ant	1e-5	PRS-SZ	-0.0466366	0.037655	-1.23852	-0.120439	0.0271659	0.22	0.78	0.00727224	21.4112	2.88275	0.541062	0	0.948206	11.3785	0.496792	13
CC Mid-Ant	1e-4	PRS-SZ	-0.0580371	0.0380795	-1.5241	-0.132672	0.0165974	0.13	0.78	0.051822	23.4077	5.03252	1.81363	25.7884	1.3475	16.17	0.183574	13
CC Mid-Ant	0.05	PRS-SZ	-0.0174434	0.0392972	-0.443885	-0.0944645	0.0595776	0.66	0.84	0.0253243	8.95126	2.57889	1.77481	0	0.877565	10.5308	0.5695	13
CC Mid-Ant	0.50	PRS-SZ	-0.0215042	0.039431	-0.545364	-0.0987875	0.055779	0.59	0.8	0.241918	11.4999	2.51087	1.41915	0	0.898207	10.7785	0.547992	13
CC Mid-Ant	1	PRS-SZ	-0.0172071	0.0395334	-0.435254	-0.0946911	0.0602769	0.66	0.84	0.279451	11.4362	2.23009	1.02302	0	0.768167	9.21801	0.684205	13
CC Mid-Ant:LV	5e-8	PRS-SZ	-0.139861	0.0355824	-3.93062	-0.209601	-0.0701206	8.5e-05	0.0032	0.0935754	20.1075	3.2503	1.10849	37.0356	1.5882	19.0584	0.0871288	13
CC Mid-Ant:LV	1e-5	PRS-SZ	-0.0681627	0.0370213	-1.84118	-0.140723	0.00439765	0.066	0.59	0.000386274	20.2349	3.1992	0.335343	63.0516	2.70648	32.4777	0.00116721	13
CC Mid-Ant:LV	1e-4	PRS-SZ	-0.0389718	0.0380314	-1.02473	-0.113512	0.0355683	0.31	0.78	8.11623e-05	13.8865	2.16789	0.928043	0	0.640809	7.68971	0.808884	13
CC Mid-Ant:LV	0.05	PRS-SZ	-0.0218341	0.0392031	-0.556948	-0.0986707	0.0550025	0.58	0.8	0.018074	7.29131	1.44072	0.391742	0	0.588762	7.06514	0.853279	13
CC Mid-Ant:LV	0.50	PRS-SZ	-0.0337563	0.0392169	-0.86076	-0.11062	0.0431074	0.39	0.78	0.131735	17.288	2.73748	0.704167	4.26522	1.04455	12.5346	0.403752	13
CC Mid-Ant:LV	1	PRS-SZ	-0.0347656	0.0393249	-0.884062	-0.111841	0.0423097	0.38	0.78	0.0910172	16.214	2.52543	0.709725	0	0.840414	10.085	0.608507	13
CC Mid-Post	5e-8	PRS-SZ	-0.0323896	0.0371232	-0.87249	-0.10515	0.0403705	0.38	0.78	0.00882845	6.00816	1.13235	0.36594	0	0.45038	5.40457	0.943085	13
CC Mid-Post	1e-5	PRS-SZ	-0.00751814	0.0372676	-0.201734	-0.0805614	0.0655251	0.84	0.92	0.000115974	2.38973	0.430462	0.223729	0	0.250054	3.00065	0.995539	13
CC Mid-Post	1e-4	PRS-SZ	-0.0633427	0.0376226	-1.68363	-0.137082	0.0103963	0.092	0.73	0.000177321	5.2714	1.87932	1.27585	25.9052	1.34962	16.1955	0.182447	13
CC Mid-Post	0.05	PRS-SZ	-0.0623289	0.0381173	-1.63519	-0.137037	0.0123797	0.1	0.73	0.00481673	7.93402	1.82699	0.746831	58.8001	2.42719	29.1263	0.00377334	13
CC Mid-Post	0.50	PRS-SZ	-0.0466314	0.0389177	-1.19821	-0.122909	0.0296459	0.23	0.78	0.0123912	6.20368	1.36784	0.682234	0	0.504001	6.04801	0.913643	13
CC Mid-Post	1	PRS-SZ	-0.0475144	0.0389649	-1.21941	-0.123884	0.0288554	0.22	0.78	0.00140696	6.09294	1.32842	0.544319	0	0.488386	5.86064	0.922943	13
CC Mid-Post:LV	5e-8	PRS-SZ	-0.120262	0.0358439	-3.35517	-0.190515	-0.0500098	0.00079	0.023	0.00696748	28.718	4.17384	1.3648	47.1632	1.89262	22.7115	0.0302778	13
CC Mid-Post:LV	1e-5	PRS-SZ	-0.0462771	0.036735	-1.25975	-0.118276	0.0257222	0.21	0.78	0.000167278	28.9403	3.73121	0.746782	65.8335	2.92685	35.1222	0.000447781	13
CC Mid-Post:LV	1e-4	PRS-SZ	-0.0396478	0.0377257	-1.05095	-0.113589	0.0342932	0.29	0.78	0.00242335	11.6334	2.08775	0.746631	0	0.516409	6.19691	0.905832	13
CC Mid-Post:LV	0.05	PRS-SZ	-0.0222129	0.0388018	-0.572471	-0.0982631	0.0538373	0.57	0.8	0.0336819	10.0814	1.73022	0.723218	0	0.567731	6.81277	0.869734	13
CC Mid-Post:LV	0.50	PRS-SZ	-0.0412337	0.0388956	-1.06011	-0.117468	0.0350003	0.29	0.78	1.65852e-05	24.6686	3.55292	1.18484	0	0.947868	11.3744	0.497133	13
CC Mid-Post:LV	1	PRS-SZ	-0.0443894	0.0389805	-1.13876	-0.12079	0.0320108	0.25	0.78	0.000146338	23.1295	3.34211	0.938749	0	0.799318	9.59182	0.651721	13
CC Post	5e-8	PRS-SZ	-0.00334124	0.0377419	-0.0885287	-0.0773141	0.0706316	0.93	0.97	0.180622	33.1956	6.0492	2.07028	46.0886	1.85489	22.2587	0.0347204	13
CC Post	1e-5	PRS-SZ	0.0122356	0.0376365	0.325099	-0.0615305	0.0860017	0.75	0.87	0.017509	35.4786	6.11147	1.32862	42.9203	1.75194	21.0232	0.0500414	13
CC Post	1e-4	PRS-SZ	0.0148839	0.0384811	0.386784	-0.0605377	0.0903055	0.7	0.85	0.00492083	26.1152	4.58145	0.772966	0	0.932922	11.1951	0.51228	13
CC Post	0.05	PRS-SZ	0.00105067	0.0396395	0.0265057	-0.0766413	0.0787426	0.98	0.99	0.00060872	9.99427	1.51197	0.353998	0	0.395749	4.74899	0.965842	13
CC Post	0.50	PRS-SZ	-0.00589597	0.0397655	-0.148269	-0.0838349	0.072043	0.88	0.94	0.00216017	4.72173	1.63092	0.260551	0	0.568313	6.81976	0.869291	13
CC Post	1	PRS-SZ	0.000489141	0.0398283	0.0122812	-0.0775729	0.0785512	0.99	1	0.0160182	4.61666	1.47026	0.421368	0	0.540927	6.49112	0.889333	13
CC Post:LV	5e-8	PRS-SZ	-0.0920552	0.0369988	-2.48806	-0.164571	-0.0195389	0.013	0.21	0.00451726	47.6919	5.9037	1.49522	15.963	1.18995	14.2794	0.283222	13
CC Post:LV	1e-5	PRS-SZ	-0.199508	0.0354717	-5.62442	-0.269031	-0.129985	1.9e-08	9e-07	0.0280234	53.0089	5.15932	0.708878	95.2888	21.2262	254.714	1.42154e-47	13
CC Post:LV	1e-4	PRS-SZ	-0.0139602	0.0379237	-0.368112	-0.0882894	0.060369	0.71	0.85	0.00470093	9.9389	1.85688	0.509619	0	0.324311	3.89173	0.985312	13
CC Post:LV	0.05	PRS-SZ	-0.0152105	0.0389269	-0.390745	-0.0915058	0.0610848	0.7	0.85	1.71477e-07	8.68464	1.42907	0.263932	0	0.513152	6.15782	0.907918	13
CC Post:LV	0.50	PRS-SZ	-0.0373433	0.0390944	-0.955209	-0.113967	0.0392803	0.34	0.78	0.0242904	38.325	4.29565	1.65195	0	0.682611	8.19133	0.770005	13
CC Post:LV	1	PRS-SZ	-0.0375934	0.0391809	-0.959484	-0.114386	0.0391997	0.34	0.78	0.0159548	35.1731	3.93088	1.29915	0	0.57149	6.85788	0.866861	13
CC Total	5e-8	PRS-SZ	-0.257225	0.00768426	-33.4743	-0.272286	-0.242164	1.1e-245	1.2e-243	0.160744	6.66292	2.63283	1.78937	74.9004	3.98413	47.8095	3.37345e-06	13
CC Total	1e-5	PRS-SZ	-0.033432	0.0371873	-0.899017	-0.106318	0.0394537	0.37	0.78	0.000133542	5.78417	1.46571	0.595391	0	0.843777	10.1253	0.604967	13
CC Total	1e-4	PRS-SZ	-0.0344569	0.0381437	-0.903346	-0.109217	0.0403033	0.37	0.78	0.00284061	8.50694	1.58629	0.249627	0	0.417195	5.00633	0.957767	13
CC Total	0.05	PRS-SZ	-0.0222242	0.0391762	-0.567288	-0.0990081	0.0545597	0.57	0.8	4.76072e-05	5.44454	1.38659	0.812581	0	0.51676	6.20112	0.905606	13
CC Total	0.50	PRS-SZ	0.0303471	0.0374335	0.810693	-0.0430212	0.103715	0.42	0.78	0.0126448	10.1478	1.89006	0.754797	58.8829	2.43208	29.185	0.00369827	13
CC Total	1	PRS-SZ	0.0103579	0.0382063	0.271103	-0.0645251	0.0852408	0.79	0.89	0.0353774	9.9516	1.74587	0.595565	35.4077	1.54817	18.5781	0.0992328	13
CC:LV	5e-8	PRS-SZ	-0.124772	0.0362228	-3.44458	-0.195768	-0.0537769	0.00057	0.018	0.0586052	34.7941	4.39465	1.18891	45.8508	1.84675	22.161	0.0357547	13
CC:LV	1e-5	PRS-SZ	-0.050584	0.037021	-1.36636	-0.123144	0.0219759	0.17	0.78	0.00719594	34.9863	4.11847	0.801714	63.6721	2.75271	33.0325	0.000956788	13
CC:LV	1e-4	PRS-SZ	-0.0299498	0.0379065	-0.790097	-0.104245	0.0443455	0.43	0.78	0.00113584	13.0548	2.0493	0.563926	0	0.487706	5.85247	0.923335	13
CC:LV	0.05	PRS-SZ	-0.0222319	0.0390103	-0.569898	-0.0986906	0.0542269	0.57	0.8	0.131859	9.00577	1.51224	0.529942	0	0.515692	6.18831	0.906293	13
CC:LV	0.50	PRS-SZ	-0.0384697	0.0391122	-0.983573	-0.115128	0.0381889	0.33	0.78	0.0424944	29.9309	3.70521	0.760094	0	0.89691	10.7629	0.549338	13
CC:LV	1	PRS-SZ	-0.0399687	0.039198	-1.01966	-0.116795	0.0368579	0.31	0.78	0.0276423	28.0761	3.45601	0.631128	0	0.736132	8.83359	0.717075	13
LV	5e-8	PRS-SZ	0.0470122	0.037527	1.25276	-0.0265393	0.120564	0.21	0.78	0.00849016	43.5376	5.5329	0.718418	0	0.93099	11.1719	0.514249	13
LV	1e-5	PRS-SZ	0.0859282	0.0366661	2.34353	0.0140639	0.157793	0.019	0.29	0.000629912	54.5752	5.77632	0.189632	91.0208	11.1368	133.642	1.14476e-22	13
LV	1e-4	PRS-SZ	-0.00284891	0.0381186	-0.0747383	-0.0775599	0.0718621	0.94	0.98	0.00965662	17.1885	2.8886	0.465679	0	0.557957	6.69549	0.877064	13
LV	0.05	PRS-SZ	0.0478035	0.0391764	1.22021	-0.0289809	0.124588	0.22	0.78	0.00447944	8.28595	1.7215	0.424758	0	0.534339	6.41207	0.893903	13
LV	0.50	PRS-SZ	0.0647852	0.0392525	1.65047	-0.0121483	0.141719	0.099	0.73	0.00201573	31.98	4.41091	1.03948	0	0.787822	9.45387	0.663753	13
LV	1	PRS-SZ	0.0633689	0.0393169	1.61175	-0.0136909	0.140429	0.11	0.74	0.000526393	28.4716	4.04817	1.0102	0	0.750156	9.00188	0.70277	13

## Sheet: 3e_males_eur
3e_males_eur
phenotype_label	threshold	pathway	beta	beta_SE	z	ci.lb	ci.ub	p_UNC	p_FDR	rsq_prs_min	rsq_prs_max	rsq_prs_mean	rsq_prs_median	I2	H2	QE	QEp	k
CC Ant	1e-4	axon guidance	-0.00950702	0.036865	-0.257887	-0.0817611	0.0627471	0.8	0.98	0.0963443	16.1331	4.54473	2.21425	47.0891	1.88997	20.7897	0.035617	12
CC Ant	0.05	axon guidance	-0.0120736	0.0365167	-0.330632	-0.083645	0.0594979	0.74	0.97	0.0235501	34.4572	4.38124	1.3984	54.6909	2.20706	24.2777	0.011612	12
CC Ant	0.50	axon guidance	-0.0132136	0.0367856	-0.359205	-0.085312	0.0588848	0.72	0.96	0.0113139	20.2454	2.93046	0.709624	31.3569	1.45681	16.0249	0.140208	12
CC Ant	1	axon guidance	-0.00960365	0.0367596	-0.261255	-0.0816512	0.0624439	0.79	0.98	0.00827688	21.0346	3.01177	0.601733	32.3594	1.4784	16.2624	0.131665	12
CC Ant:LV	1e-4	axon guidance	-0.00481613	0.0368242	-0.130787	-0.0769903	0.067358	0.9	0.99	0.149001	3.93786	1.20088	0.670035	0	0.672988	7.40287	0.765583	12
CC Ant:LV	0.05	axon guidance	0.0893353	0.0362218	2.46634	0.018342	0.160329	0.014	0.17	0.0424488	13.1758	2.20322	0.607087	26.1945	1.35491	14.904	0.186933	12
CC Ant:LV	0.50	axon guidance	0.102922	0.0362984	2.83543	0.031778	0.174065	0.0046	0.098	0.323286	11.8586	3.04402	1.48173	15.7469	1.1869	13.0559	0.289687	12
CC Ant:LV	1	axon guidance	0.100048	0.0362797	2.75768	0.028941	0.171155	0.0058	0.098	0.247557	11.9516	3.09129	1.48818	17.7466	1.21576	13.3733	0.269628	12
CC Central	1e-4	axon guidance	-0.0383596	0.036889	-1.03987	-0.110661	0.0339415	0.3	0.65	0.00899777	10.0376	2.16915	1.38641	0	0.949985	10.4498	0.490434	12
CC Central	0.05	axon guidance	-0.0238836	0.0365006	-0.654333	-0.0954235	0.0476563	0.51	0.78	0.014369	21.7327	2.94442	0.591181	50.649	2.0263	22.2893	0.0222254	12
CC Central	0.50	axon guidance	0.0291493	0.0365264	0.798035	-0.042441	0.10074	0.42	0.73	0.00381241	18.4788	2.8943	0.962049	51.2493	2.05125	22.5638	0.0203517	12
CC Central	1	axon guidance	0.0328958	0.0364764	0.901838	-0.0385966	0.104388	0.37	0.7	0.0183146	19.0982	3.01053	0.882092	53.2013	2.13681	23.5049	0.0149898	12
CC Central:LV	1e-4	axon guidance	-0.00431751	0.0367242	-0.117566	-0.0762956	0.0676605	0.91	0.99	0.0880325	5.68726	1.42698	0.295628	0	0.666367	7.33003	0.771762	12
CC Central:LV	0.05	axon guidance	0.076427	0.0362532	2.10815	0.00537213	0.147482	0.035	0.28	0.00577399	5.0008	1.74511	1.30621	25.1455	1.33592	14.6952	0.196882	12
CC Central:LV	0.50	axon guidance	0.100549	0.0362468	2.77402	0.0295067	0.171591	0.0055	0.098	0.627632	5.75236	2.5965	2.17224	21.2114	1.26922	13.9614	0.235136	12
CC Central:LV	1	axon guidance	0.0981399	0.0362253	2.70915	0.0271396	0.16914	0.0067	0.098	0.441767	5.56263	2.66948	2.11255	22.6576	1.29295	14.2225	0.220927	12
CC Mid-Ant	1e-4	axon guidance	-0.00468336	0.0369278	-0.126825	-0.0770606	0.0676939	0.9	0.99	0.0172408	14.7277	3.00683	1.18049	29.0307	1.40906	15.4997	0.160745	12
CC Mid-Ant	0.05	axon guidance	0.00874575	0.036682	0.238421	-0.0631496	0.0806411	0.81	0.98	0.000718396	27.1381	4.21805	1.24967	39.0537	1.64079	18.0487	0.0804581	12
CC Mid-Ant	0.50	axon guidance	0.0374669	0.0366284	1.02289	-0.0343235	0.109257	0.31	0.65	0.00311028	14.5808	4.23941	1.73095	47.3054	1.89773	20.875	0.0346893	12
CC Mid-Ant	1	axon guidance	0.0437456	0.0366144	1.19476	-0.0280174	0.115509	0.23	0.59	0.00134436	15.2936	4.20032	1.66695	45.7548	1.84348	20.2783	0.0416671	12
CC Mid-Ant:LV	1e-4	axon guidance	0.00252636	0.0367818	0.0686851	-0.0695647	0.0746174	0.95	0.99	0.078319	4.77029	1.26092	1.02508	0	0.78781	8.66591	0.6527	12
CC Mid-Ant:LV	0.05	axon guidance	0.0881279	0.036244	2.43152	0.0170909	0.159165	0.015	0.18	0.00318185	12.5528	2.40366	0.923986	28.1123	1.39106	15.3017	0.169099	12
CC Mid-Ant:LV	0.50	axon guidance	0.105972	0.0362354	2.92456	0.0349523	0.176993	0.0034	0.098	0.268435	13.1193	3.49955	1.80622	30.5196	1.43926	15.8318	0.147491	12
CC Mid-Ant:LV	1	axon guidance	0.103739	0.0362207	2.86408	0.0327476	0.17473	0.0042	0.098	0.224477	13.0093	3.57803	1.93949	30.8012	1.44511	15.8962	0.145028	12
CC Mid-Post	1e-4	axon guidance	-0.0203992	0.0369357	-0.552291	-0.0927918	0.0519934	0.58	0.84	0.0106856	7.41868	1.3103	0.558454	0	0.716784	7.88462	0.7236	12
CC Mid-Post	0.05	axon guidance	-0.0507217	0.0367646	-1.37963	-0.122779	0.0213357	0.17	0.51	0.00113396	9.15633	1.21964	0.336872	0	0.625248	6.87772	0.808897	12
CC Mid-Post	0.50	axon guidance	-0.0278046	0.0368885	-0.753747	-0.100105	0.0444956	0.45	0.76	0.00255642	7.28531	1.27226	0.260263	0	0.532805	5.86086	0.882485	12
CC Mid-Post	1	axon guidance	-0.0255323	0.0368615	-0.692654	-0.0977796	0.046715	0.49	0.77	0.00801552	8.03262	1.25019	0.271352	0	0.575097	6.32607	0.850747	12
CC Mid-Post:LV	1e-4	axon guidance	0.00162912	0.0364858	0.0446507	-0.0698817	0.0731399	0.96	0.99	0.024756	3.13448	0.993974	0.689961	0	0.603457	6.63803	0.827594	12
CC Mid-Post:LV	0.05	axon guidance	0.0612741	0.0360666	1.69892	-0.00941505	0.131963	0.089	0.36	0.0165484	4.81467	1.48602	0.744299	17.9512	1.21879	13.4066	0.26758	12
CC Mid-Post:LV	0.50	axon guidance	0.0776702	0.0361967	2.14578	0.00672601	0.148614	0.032	0.28	0.153874	11.0829	2.15949	1.13199	0	0.933792	10.2717	0.506124	12
CC Mid-Post:LV	1	axon guidance	0.0748466	0.0361772	2.06889	0.00394053	0.145753	0.039	0.28	0.157777	10.676	2.19699	1.08553	0	0.95132	10.4645	0.48915	12
CC Post	1e-4	axon guidance	-0.0534083	0.0369095	-1.44701	-0.12575	0.018933	0.15	0.48	0.280659	21.3049	4.21182	2.89061	40.2874	1.67469	18.4216	0.0722998	12
CC Post	0.05	axon guidance	-0.0567931	0.0368565	-1.54092	-0.12903	0.0154443	0.12	0.44	0.105563	14.125	3.14014	1.02258	23.2658	1.3032	14.3352	0.214997	12
CC Post	0.50	axon guidance	-0.0421052	0.0370618	-1.13608	-0.114745	0.0305346	0.26	0.62	0.00640113	6.6675	2.27101	1.66488	0	0.997541	10.9729	0.445532	12
CC Post	1	axon guidance	-0.0395397	0.0370274	-1.06785	-0.112112	0.0330327	0.29	0.64	9.78714e-06	7.32886	2.36984	1.85905	6.42881	1.06871	11.7558	0.38228	12
CC Post:LV	1e-4	axon guidance	-0.00788748	0.036714	-0.214835	-0.0798457	0.0640707	0.83	0.98	0.00263295	3.39488	1.09031	0.713794	0	0.506277	5.56905	0.900518	12
CC Post:LV	0.05	axon guidance	0.0807059	0.036088	2.23637	0.00997477	0.151437	0.025	0.25	0.0184688	12.7423	2.14728	0.76062	30.258	1.43386	15.7724	0.149792	12
CC Post:LV	0.50	axon guidance	0.0963425	0.036258	2.65714	0.0252781	0.167407	0.0079	0.1	0.281039	9.05347	2.50504	1.44632	8.63457	1.09451	12.0396	0.360677	12
CC Post:LV	1	axon guidance	0.0923605	0.0362447	2.54825	0.0213222	0.163399	0.011	0.14	0.178682	9.11896	2.53608	1.3047	10.2811	1.11459	12.2605	0.344383	12
CC Total	1e-4	axon guidance	-0.0298279	0.0370679	-0.804682	-0.10248	0.0428239	0.42	0.73	0.000129923	13.1868	3.5171	1.89068	27.85	1.386	15.246	0.171509	12
CC Total	0.05	axon guidance	-0.0356972	0.0368569	-0.968534	-0.107935	0.0365411	0.33	0.67	0.0102883	18.8358	3.1352	0.610185	32.8422	1.48903	16.3793	0.127622	12
CC Total	0.50	axon guidance	-0.00781007	0.0370288	-0.210919	-0.0803851	0.0647649	0.83	0.98	0.0154645	11.2611	2.1248	0.833376	15.602	1.18486	13.0335	0.291143	12
CC Total	1	axon guidance	-0.00360908	0.0369961	-0.0975528	-0.0761202	0.068902	0.92	0.99	0.0534816	11.886	2.17069	0.693984	18.9557	1.23389	13.5728	0.257538	12
CC:LV	1e-4	axon guidance	-0.00285241	0.0367218	-0.0776763	-0.0748257	0.0691209	0.94	0.99	0.0858709	3.65996	1.16326	0.762086	0	0.631477	6.94624	0.80342	12
CC:LV	0.05	axon guidance	0.0827296	0.0361532	2.28831	0.0118707	0.153589	0.022	0.25	0.0328213	9.65589	2.00052	0.857791	27.2807	1.37515	15.1267	0.176771	12
CC:LV	0.50	axon guidance	0.100006	0.0362366	2.75979	0.0289832	0.171028	0.0058	0.098	0.365763	8.84367	2.7702	1.70679	15.9436	1.18968	13.0865	0.287712	12
CC:LV	1	axon guidance	0.0969582	0.0362199	2.67693	0.0259684	0.167948	0.0074	0.1	0.301665	8.47446	2.82047	1.52665	17.3272	1.20959	13.3055	0.27383	12
LV	1e-4	axon guidance	0.0462229	0.0366006	1.2629	-0.025513	0.117959	0.21	0.57	1.29937e-05	6.76197	1.74235	1.14434	0	0.94214	10.3635	0.498013	12
LV	0.05	axon guidance	-0.0177656	0.036381	-0.488321	-0.0890711	0.0535399	0.63	0.89	0.0329688	7.90443	1.95205	0.984651	10.9335	1.12276	12.3503	0.337895	12
LV	0.50	axon guidance	-0.0317092	0.0365657	-0.867184	-0.103377	0.0399583	0.39	0.72	0.0319966	8.88111	2.06689	0.680675	0	0.873325	9.60658	0.566084	12
LV	1	axon guidance	-0.0291914	0.0365274	-0.799165	-0.100784	0.042401	0.42	0.73	0.00720713	10.1077	2.11139	0.943152	0	0.92979	10.2277	0.51003	12
CC Ant	5e-8	ephrin	-0.0342464	0.036947	-0.926905	-0.106661	0.0381685	0.35	0.98	0.000102189	3.00946	0.888944	0.527474	0	0.418605	4.60465	0.948793	12
CC Ant	1e-5	ephrin	-0.0215447	0.0370219	-0.581947	-0.0941063	0.0510168	0.56	0.98	0.000790218	6.31324	1.37327	0.608254	0	0.684985	7.53484	0.754266	12
CC Ant	1e-4	ephrin	0.00741183	0.036787	0.20148	-0.0646893	0.0795129	0.84	0.98	0.0424006	6.83514	1.88498	1.1391	4.71471	1.04948	11.5443	0.398853	12
CC Ant	0.05	ephrin	0.0196542	0.0369224	0.532312	-0.0527123	0.0920208	0.59	0.98	0.000866949	2.15939	0.639414	0.567107	0	0.357835	3.93618	0.971747	12
CC Ant	0.50	ephrin	-0.000290595	0.0370028	-0.00785333	-0.0728148	0.0722336	0.99	1	0.00591868	1.67838	0.579429	0.470749	0	0.35155	3.86705	0.973646	12
CC Ant	1	ephrin	2.10308e-05	0.0370184	0.000568118	-0.0725337	0.0725757	1	1	5.53196e-08	1.63826	0.58978	0.478057	0	0.357613	3.93375	0.971815	12
CC Ant:LV	5e-8	ephrin	-0.00909588	0.0364424	-0.249596	-0.0805216	0.0623299	0.8	0.98	0.0488628	5.17188	2.06501	1.56931	3.09654	1.03195	11.3515	0.414302	12
CC Ant:LV	1e-5	ephrin	0.00613179	0.0366459	0.167325	-0.0656929	0.0779565	0.87	0.98	0.0117438	6.11628	1.50017	0.741854	0	0.78723	8.65953	0.653286	12
CC Ant:LV	1e-4	ephrin	0.00594754	0.0364442	0.163196	-0.0654817	0.0773768	0.87	0.98	0.00383299	4.39763	1.65216	1.41795	0	0.999665	10.9963	0.443572	12
CC Ant:LV	0.05	ephrin	0.0333741	0.0363604	0.91787	-0.0378909	0.104639	0.36	0.98	0.00361017	7.51285	1.61017	0.925021	0	0.849525	9.34477	0.590101	12
CC Ant:LV	0.50	ephrin	0.039258	0.0363772	1.07919	-0.03204	0.110556	0.28	0.98	0.00875295	10.4789	1.85394	0.759659	0	0.987767	10.8654	0.454605	12
CC Ant:LV	1	ephrin	0.0390635	0.0363792	1.07379	-0.0322383	0.110365	0.28	0.98	0.00046634	11.1506	2.00993	0.81509	3.90651	1.04065	11.4472	0.406595	12
CC Central	5e-8	ephrin	-0.0084683	0.0368268	-0.229949	-0.0806475	0.0637109	0.82	0.98	0.0103786	4.18151	1.11025	0.580081	0	0.630449	6.93494	0.804328	12
CC Central	1e-5	ephrin	0.0171132	0.0367962	0.465081	-0.055006	0.0892325	0.64	0.98	0.0334611	8.78871	1.98615	0.655466	15.7101	1.18638	13.0502	0.290057	12
CC Central	1e-4	ephrin	0.00387643	0.0364941	0.106221	-0.0676506	0.0754035	0.92	0.99	0.0167584	12.0422	3.07775	1.59311	39.8533	1.6626	18.2886	0.0751207	12
CC Central	0.05	ephrin	0.0107821	0.0366337	0.294323	-0.0610185	0.0825828	0.77	0.98	0.00148495	5.90472	1.93551	1.35816	2.06588	1.02109	11.232	0.424033	12
CC Central	0.50	ephrin	0.018207	0.0367271	0.495737	-0.0537768	0.0901907	0.62	0.98	0.000266532	4.55225	1.60368	1.06934	0	0.915397	10.0694	0.524158	12
CC Central	1	ephrin	0.0174676	0.0367301	0.475566	-0.054522	0.0894572	0.63	0.98	0.00866439	4.59569	1.67513	0.972208	0	0.968715	10.6559	0.472528	12
CC Central:LV	5e-8	ephrin	-0.00999314	0.0362822	-0.275428	-0.0811049	0.0611186	0.78	0.98	0.136422	6.21192	2.37088	2.47834	28.5823	1.40021	15.4023	0.164808	12
CC Central:LV	1e-5	ephrin	0.00897916	0.036483	0.246119	-0.0625263	0.0804846	0.81	0.98	0.0966501	4.92474	1.67262	0.813184	9.17063	1.10097	12.1106	0.355386	12
CC Central:LV	1e-4	ephrin	0.00390628	0.0362961	0.107623	-0.0672328	0.0750453	0.91	0.99	0.0775594	7.87164	2.16157	1.72785	21.8823	1.28012	14.0813	0.228526	12
CC Central:LV	0.05	ephrin	0.0236232	0.0361555	0.653379	-0.0472402	0.0944867	0.51	0.98	0.00806884	8.8248	2.15673	1.93114	19.988	1.24981	13.7479	0.247256	12
CC Central:LV	0.50	ephrin	0.0355198	0.0361982	0.981259	-0.0354274	0.106467	0.33	0.98	0.0248179	9.94408	2.17043	1.30133	24.2268	1.31973	14.517	0.205693	12
CC Central:LV	1	ephrin	0.0343346	0.0361944	0.948618	-0.036605	0.105274	0.34	0.98	0.000876922	10.6594	2.30436	1.44094	28.1463	1.39172	15.3089	0.168788	12
CC Mid-Ant	5e-8	ephrin	-0.0290816	0.0368798	-0.788552	-0.101365	0.0432014	0.43	0.98	0.00383175	8.67379	1.71396	0.453283	0	0.644378	7.08816	0.7919	12
CC Mid-Ant	1e-5	ephrin	-0.0207082	0.0370308	-0.559216	-0.0932873	0.0518708	0.58	0.98	0.0244147	10.9171	1.45822	0.697539	0	0.688269	7.57096	0.751143	12
CC Mid-Ant	1e-4	ephrin	-0.00234867	0.0368827	-0.0636794	-0.0746375	0.0699401	0.95	1	0.00111945	3.03659	0.932998	0.633108	0	0.553392	6.08731	0.867475	12
CC Mid-Ant	0.05	ephrin	-0.00753231	0.0368762	-0.204259	-0.0798084	0.0647438	0.84	0.98	7.67827e-05	9.30741	1.45262	0.462102	0	0.54708	6.01788	0.872168	12
CC Mid-Ant	0.50	ephrin	-0.0183198	0.0369106	-0.49633	-0.0906632	0.0540236	0.62	0.98	0.000620262	10.274	1.8951	0.864766	0	0.596979	6.56677	0.833004	12
CC Mid-Ant	1	ephrin	-0.0198671	0.0369113	-0.538238	-0.0922119	0.0524778	0.59	0.98	0.00142969	10.8498	2.0501	1.02889	0	0.65774	7.23514	0.779734	12
CC Mid-Ant:LV	5e-8	ephrin	-0.0146248	0.0362867	-0.403035	-0.0857454	0.0564958	0.69	0.98	0.166907	6.8089	3.15808	2.33797	36.3409	1.57087	17.2795	0.0998744	12
CC Mid-Ant:LV	1e-5	ephrin	0.00246889	0.0365507	0.067547	-0.0691692	0.074107	0.95	1	0.123517	8.54204	2.17959	1.3131	14.7465	1.17297	12.9027	0.299732	12
CC Mid-Ant:LV	1e-4	ephrin	0.00504356	0.0363796	0.138637	-0.0662591	0.0763463	0.89	0.99	0.0624732	3.8081	1.61221	1.49094	15.4861	1.18324	13.0156	0.292307	12
CC Mid-Ant:LV	0.05	ephrin	0.0180226	0.0363236	0.496169	-0.0531703	0.0892155	0.62	0.98	0.0494222	12.6083	2.06206	1.2833	8.32693	1.09083	11.9992	0.363706	12
CC Mid-Ant:LV	0.50	ephrin	0.0231655	0.0363376	0.637508	-0.0480548	0.0943858	0.52	0.98	0.00038419	16.3196	2.31356	0.603756	18.7589	1.2309	13.5399	0.259503	12
CC Mid-Ant:LV	1	ephrin	0.0215	0.0363338	0.591735	-0.049713	0.092713	0.55	0.98	0.00785889	17.2597	2.48867	0.592151	23.6838	1.31034	14.4137	0.21094	12
CC Mid-Post	5e-8	ephrin	-0.00309834	0.0368079	-0.0841759	-0.0752405	0.0690438	0.93	0.99	0.000210108	9.66799	1.29086	0.188543	0	0.415555	4.57111	0.950149	12
CC Mid-Post	1e-5	ephrin	0.0166567	0.0367735	0.452953	-0.0554181	0.0887314	0.65	0.98	0.0208349	14.9014	2.60906	1.78093	7.68454	1.08324	11.9157	0.370016	12
CC Mid-Post	1e-4	ephrin	-0.000869574	0.0366072	-0.0237542	-0.0726183	0.0708792	0.98	1	0.00207475	6.49024	1.63002	0.852029	5.47868	1.05796	11.6376	0.391492	12
CC Mid-Post	0.05	ephrin	0.0260351	0.0367173	0.709069	-0.0459294	0.0979996	0.48	0.98	0.000194253	2.96527	0.766408	0.532049	0	0.525587	5.78146	0.887541	12
CC Mid-Post	0.50	ephrin	0.030472	0.0367175	0.829904	-0.041493	0.102437	0.41	0.98	0.000833779	6.60986	1.5588	1.03967	0	0.715948	7.87543	0.724417	12
CC Mid-Post	1	ephrin	0.031498	0.0367349	0.85744	-0.0405011	0.103497	0.39	0.98	0.0261452	6.30201	1.56091	0.995368	0	0.717646	7.8941	0.722758	12
CC Mid-Post:LV	5e-8	ephrin	-0.00559756	0.0361118	-0.155006	-0.0763753	0.0651802	0.88	0.98	0.0253847	6.07045	2.26842	1.77005	5.8599	1.06225	11.6847	0.387803	12
CC Mid-Post:LV	1e-5	ephrin	0.0188775	0.0363046	0.519977	-0.0522781	0.0900332	0.6	0.98	0.00978598	6.71401	1.63404	0.813745	0	0.870101	9.57111	0.569328	12
CC Mid-Post:LV	1e-4	ephrin	0.0115544	0.0360361	0.320635	-0.0590751	0.082184	0.75	0.98	0.00695976	6.33832	2.1009	1.38719	26.2107	1.35521	14.9073	0.18678	12
CC Mid-Post:LV	0.05	ephrin	0.0278512	0.035794	0.778097	-0.0423037	0.0980061	0.44	0.98	0.00740955	11.1283	2.09459	1.04068	27.0159	1.37016	15.0718	0.179234	12
CC Mid-Post:LV	0.50	ephrin	0.0370281	0.0357536	1.03565	-0.0330477	0.107104	0.3	0.98	0.0399041	13.5479	2.33661	0.676037	38.0249	1.61355	17.7491	0.0875888	12
CC Mid-Post:LV	1	ephrin	0.0366321	0.0357533	1.02458	-0.033443	0.106707	0.31	0.98	0.1803	13.95	2.44627	0.779404	40.1488	1.67081	18.3789	0.0731945	12
CC Post	5e-8	ephrin	-0.022134	0.0371485	-0.595825	-0.0949438	0.0506758	0.55	0.98	0.00105507	4.50192	0.906853	0.284178	0	0.421931	4.64124	0.94729	12
CC Post	1e-5	ephrin	-0.00656262	0.037266	-0.176102	-0.0796027	0.0664774	0.86	0.98	0.027507	9.44508	1.8009	0.653358	0	0.649946	7.14941	0.786858	12
CC Post	1e-4	ephrin	-0.00534291	0.0370906	-0.14405	-0.0780392	0.0673534	0.89	0.99	0.00261342	10.5648	2.03572	0.919083	0	0.644445	7.08889	0.79184	12
CC Post	0.05	ephrin	0.0157571	0.0371304	0.424371	-0.0570172	0.0885313	0.67	0.98	0.00317024	3.70747	0.851644	0.285777	0	0.416787	4.58466	0.949604	12
CC Post	0.50	ephrin	0.0140647	0.0371507	0.378586	-0.0587493	0.0868787	0.7	0.98	0.000650841	5.86039	1.20635	0.637129	0	0.530004	5.83004	0.88446	12
CC Post	1	ephrin	0.0138512	0.0371645	0.372701	-0.0589898	0.0866922	0.71	0.98	0.000932879	5.94381	1.24064	0.703167	0	0.546652	6.01317	0.872484	12
CC Post:LV	5e-8	ephrin	-0.00625524	0.0363122	-0.172263	-0.0774259	0.0649154	0.86	0.98	0.0421704	7.44096	2.33283	1.45391	5.52053	1.05843	11.6427	0.391087	12
CC Post:LV	1e-5	ephrin	0.00956261	0.0365475	0.261649	-0.0620691	0.0811943	0.79	0.98	0.0189947	6.91068	1.6279	0.699342	0	0.824486	9.06935	0.615491	12
CC Post:LV	1e-4	ephrin	0.00857353	0.0362774	0.236332	-0.062529	0.079676	0.81	0.98	0.0103482	6.08916	1.91587	2.01114	12.1782	1.13867	12.5254	0.325475	12
CC Post:LV	0.05	ephrin	0.0350342	0.0362195	0.967277	-0.0359546	0.106023	0.33	0.98	0.272153	8.55845	2.09396	1.53805	0	0.989847	10.8883	0.452667	12
CC Post:LV	0.50	ephrin	0.0461206	0.0361685	1.27516	-0.0247683	0.11701	0.2	0.98	0.0742546	13.3594	2.26459	0.878858	16.9476	1.20406	13.2446	0.277636	12
CC Post:LV	1	ephrin	0.0455801	0.0361699	1.26017	-0.0253117	0.116472	0.21	0.98	0.0215894	14.0902	2.36939	0.81903	20.4773	1.2575	13.8325	0.242399	12
CC Total	5e-8	ephrin	-0.026692	0.0371161	-0.719149	-0.0994382	0.0460542	0.47	0.98	0.0148341	5.9677	1.18767	0.758863	0	0.460122	5.06135	0.928159	12
CC Total	1e-5	ephrin	-0.00825978	0.0371903	-0.222095	-0.0811515	0.0646319	0.82	0.98	1.0028e-05	6.81254	1.84181	0.760507	0	0.779852	8.57837	0.660747	12
CC Total	1e-4	ephrin	-0.00012875	0.0369715	-0.00348241	-0.0725915	0.072334	1	1	0.000965218	4.79932	1.94039	1.94866	0	0.92724	10.1996	0.512524	12
CC Total	0.05	ephrin	0.0169485	0.0371436	0.456297	-0.0558517	0.0897487	0.65	0.98	0.0124987	1.1134	0.368568	0.209769	0	0.157452	1.73198	0.999238	12
CC Total	0.50	ephrin	0.0124069	0.0371904	0.333603	-0.0604851	0.0852988	0.74	0.98	0.0143805	3.5462	0.52111	0.158068	0	0.210798	2.31877	0.997026	12
CC Total	1	ephrin	0.0119519	0.0371995	0.321291	-0.0609578	0.0848616	0.75	0.98	0.0268033	3.73318	0.5743	0.180425	0	0.242547	2.66802	0.994426	12
CC:LV	5e-8	ephrin	-0.00951074	0.0363028	-0.261984	-0.0806628	0.0616414	0.79	0.98	0.0900168	5.64192	2.40515	1.76743	16.869	1.20292	13.2321	0.278425	12
CC:LV	1e-5	ephrin	0.00857562	0.0365237	0.234796	-0.0630095	0.0801607	0.81	0.98	0.0609535	6.58219	1.66119	0.881018	0	0.921903	10.1409	0.517757	12
CC:LV	1e-4	ephrin	0.00708923	0.0363083	0.195251	-0.0640737	0.0782521	0.85	0.98	0.0164252	5.04994	1.84225	1.65724	13.8793	1.16116	12.7728	0.308436	12
CC:LV	0.05	ephrin	0.0288089	0.0361887	0.796076	-0.0421195	0.0997374	0.43	0.98	0.16193	9.65434	1.96012	1.40781	7.21668	1.07778	11.8556	0.374596	12
CC:LV	0.50	ephrin	0.0374596	0.0361768	1.03546	-0.0334456	0.108365	0.3	0.98	1.97577e-06	12.9465	2.1631	0.89914	20.3411	1.25535	13.8089	0.24375	12
CC:LV	1	ephrin	0.0365998	0.0361739	1.01178	-0.0342996	0.107499	0.31	0.98	0.00223012	13.6688	2.30403	0.932905	24.3936	1.32264	14.549	0.204087	12
LV	5e-8	ephrin	0.00723389	0.0364815	0.19829	-0.0642685	0.0787362	0.84	0.98	0.000217486	5.5791	1.61258	1.18895	0	0.789939	8.68933	0.650544	12
LV	1e-5	ephrin	-0.0102703	0.0367105	-0.279766	-0.0822215	0.0616808	0.78	0.98	0.0119045	4.25478	1.26266	0.373248	0	0.734497	8.07946	0.706168	12
LV	1e-4	ephrin	0.0241574	0.0363537	0.664509	-0.0470946	0.0954093	0.51	0.98	0.0766046	7.87899	1.81534	1.06751	2.45388	1.02516	11.2767	0.420381	12
LV	0.05	ephrin	0.0176557	0.0364252	0.48471	-0.0537364	0.0890478	0.63	0.98	0.0521275	11.2736	2.04478	0.734165	0	0.890617	9.79679	0.548753	12
LV	0.50	ephrin	0.0143117	0.0363399	0.393828	-0.0569132	0.0855365	0.69	0.98	0.0333437	22.1237	2.86046	0.542315	16.8541	1.20271	13.2298	0.278574	12
LV	1	ephrin	0.00999483	0.0363708	0.274804	-0.0612907	0.0812804	0.78	0.98	0.00830761	21.4208	2.88005	0.466757	15.935	1.18956	13.0851	0.287799	12
CC Ant	5e-8	LTP	-0.0168993	0.0371605	-0.454764	-0.0897325	0.055934	0.65	1	0.000153963	6.07625	1.58254	0.648743	0	0.730311	8.03342	0.710307	12
CC Ant	1e-5	LTP	-0.0115201	0.037285	-0.308975	-0.0845973	0.061557	0.76	1	0.00391492	10.0253	2.12056	0.532548	0	0.859711	9.45682	0.579803	12
CC Ant	1e-4	LTP	-0.0168914	0.037226	-0.453752	-0.0898531	0.0560703	0.65	1	0.000550503	5.17268	1.34953	0.95196	0	0.646405	7.11046	0.790069	12
CC Ant	0.05	LTP	-0.0322354	0.0370876	-0.86917	-0.104926	0.0404549	0.38	1	0.000788071	21.6286	2.28995	0.289158	0	0.744959	8.19455	0.695778	12
CC Ant	0.50	LTP	-0.031967	0.0369884	-0.864243	-0.104463	0.040529	0.39	1	0.000688858	24.7319	2.46184	0.146834	0	0.714799	7.86279	0.72554	12
CC Ant	1	LTP	-0.032352	0.0369928	-0.874547	-0.104857	0.0401526	0.38	1	0.000681904	23.9171	2.41222	0.171132	0	0.697718	7.6749	0.742096	12
CC Ant:LV	5e-8	LTP	-0.0125744	0.0367621	-0.342048	-0.0846267	0.059478	0.73	1	0.0387224	6.28793	1.339	0.642388	0	0.851971	9.37168	0.587626	12
CC Ant:LV	1e-5	LTP	-0.00885126	0.0369518	-0.239535	-0.0812755	0.063573	0.81	1	5.14188e-05	6.88987	1.39625	0.489247	0	0.774649	8.52113	0.666	12
CC Ant:LV	1e-4	LTP	-0.024274	0.0369081	-0.657687	-0.0966126	0.0480646	0.51	1	0.0983027	3.8179	0.943277	0.673247	0	0.54384	5.98224	0.874547	12
CC Ant:LV	0.05	LTP	0.012082	0.0367377	0.328871	-0.0599226	0.0840866	0.74	1	1.30999e-07	10.9078	1.9932	0.866385	0	0.756027	8.3163	0.684721	12
CC Ant:LV	0.50	LTP	0.0330636	0.0366199	0.902888	-0.03871	0.104837	0.37	1	9.23266e-05	15.7634	2.37789	0.835251	0	0.766189	8.42808	0.674521	12
CC Ant:LV	1	LTP	0.0316995	0.0366278	0.865449	-0.0400897	0.103489	0.39	1	0.00113276	16.5227	2.35854	0.713051	0	0.755915	8.31506	0.684834	12
CC Central	5e-8	LTP	-0.0426668	0.0369212	-1.15562	-0.115031	0.0296974	0.25	1	0.000521372	9.10798	1.61482	0.275249	2.44538	1.02507	11.2757	0.420461	12
CC Central	1e-5	LTP	-0.0273874	0.0371685	-0.736845	-0.100236	0.0454615	0.46	1	0.0364988	5.51229	1.20451	0.291309	0	0.808059	8.88865	0.632169	12
CC Central	1e-4	LTP	-0.0484272	0.0369469	-1.31073	-0.120842	0.0239873	0.19	1	0.0538925	6.94269	2.11429	0.465512	9.25968	1.10205	12.1225	0.354506	12
CC Central	0.05	LTP	-0.00699757	0.0367251	-0.190539	-0.0789775	0.0649823	0.85	1	0.0235376	16.9506	3.01901	1.61201	35.4436	1.54903	17.0394	0.106717	12
CC Central	0.50	LTP	0.00127446	0.0365545	0.0348646	-0.070371	0.0729199	0.97	1	0.00536923	25.0068	3.62692	1.81749	43.262	1.76249	19.3874	0.054485	12
CC Central	1	LTP	-0.00114554	0.0365487	-0.0313427	-0.0727797	0.0704886	0.97	1	0.000353103	24.8778	3.61897	1.72896	43.5267	1.77075	19.4782	0.0530312	12
CC Central:LV	5e-8	LTP	-0.00748091	0.0366009	-0.204392	-0.0792173	0.0642555	0.84	1	0.0309648	10.4272	1.71487	0.630639	16.0984	1.19187	13.1106	0.286158	12
CC Central:LV	1e-5	LTP	-0.00274953	0.0368046	-0.0747063	-0.0748851	0.0693861	0.94	1	0.0224532	10.5596	1.68872	0.62468	7.84089	1.08508	11.9359	0.368482	12
CC Central:LV	1e-4	LTP	-0.0129419	0.0367637	-0.352028	-0.0849974	0.0591137	0.72	1	0.174813	5.69173	1.40197	0.979753	0	0.848215	9.33036	0.591427	12
CC Central:LV	0.05	LTP	0.0252327	0.0365966	0.689483	-0.0464953	0.0969608	0.49	1	0.0217398	13.3279	2.23864	1.2978	0	0.922983	10.1528	0.516696	12
CC Central:LV	0.50	LTP	0.0453441	0.0364893	1.24267	-0.0261736	0.116862	0.21	1	0.000137551	17.1587	2.55473	1.21995	0	0.871718	9.5889	0.5677	12
CC Central:LV	1	LTP	0.0446096	0.0364913	1.22247	-0.0269121	0.116131	0.22	1	0.000408921	18.1439	2.58439	1.43376	0	0.883625	9.71988	0.555746	12
CC Mid-Ant	5e-8	LTP	-0.0283301	0.037093	-0.763758	-0.101031	0.0443709	0.45	1	0.00039328	12.8215	2.3132	1.19446	0	0.836067	9.19674	0.603738	12
CC Mid-Ant	1e-5	LTP	-0.0265545	0.0372738	-0.712419	-0.0996098	0.0465007	0.48	1	0.0421456	16.1186	2.51233	1.12172	0	0.814548	8.96003	0.625582	12
CC Mid-Ant	1e-4	LTP	-0.025512	0.0370874	-0.687888	-0.0982021	0.047178	0.49	1	0.015219	11.2673	2.37394	0.831595	7.33923	1.07921	11.8713	0.373398	12
CC Mid-Ant	0.05	LTP	-0.0297979	0.0369187	-0.807123	-0.102157	0.0425614	0.42	1	0.014918	31.6955	4.15492	0.746294	23.2827	1.30349	14.3384	0.214833	12
CC Mid-Ant	0.50	LTP	-0.0399458	0.0367955	-1.08562	-0.112064	0.032172	0.28	1	0.00392153	39.0016	4.50049	0.602066	29.5257	1.41896	15.6085	0.156298	12
CC Mid-Ant	1	LTP	-0.0407888	0.0368196	-1.1078	-0.112954	0.0313764	0.27	1	0.000695098	37.229	4.25464	0.584071	23.9531	1.31498	14.4648	0.208334	12
CC Mid-Ant:LV	5e-8	LTP	-0.00487379	0.0366084	-0.133133	-0.0766249	0.0668773	0.89	1	0.0302524	8.59574	1.94385	0.654773	27.4891	1.3791	15.1701	0.17484	12
CC Mid-Ant:LV	1e-5	LTP	-0.00315806	0.0368133	-0.0857858	-0.0753109	0.0689948	0.93	1	0.0780326	8.6865	2.12222	0.754783	20.7696	1.26214	13.8836	0.239503	12
CC Mid-Ant:LV	1e-4	LTP	-0.0134492	0.0367818	-0.365648	-0.0855401	0.0586418	0.71	1	0.228367	5.16317	1.53579	0.809372	0	0.996716	10.9639	0.446295	12
CC Mid-Ant:LV	0.05	LTP	0.0172204	0.0366749	0.469541	-0.0546611	0.0891018	0.64	1	0.00178168	11.8269	2.51667	0.986145	0	0.962055	10.5826	0.478864	12
CC Mid-Ant:LV	0.50	LTP	0.0314749	0.0365797	0.860446	-0.04022	0.10317	0.39	1	0.0339691	15.6135	2.71013	0.739381	0	0.881254	9.69379	0.558123	12
CC Mid-Ant:LV	1	LTP	0.0301047	0.0365913	0.82273	-0.0416128	0.101822	0.41	1	0.0310461	15.8865	2.61655	0.642536	0	0.861889	9.48078	0.577604	12
CC Mid-Post	5e-8	LTP	-0.0284116	0.0370589	-0.76666	-0.101046	0.0442226	0.44	1	0.0344589	9.41454	1.29782	0.229938	0	0.462365	5.08602	0.926929	12
CC Mid-Post	1e-5	LTP	-0.0173435	0.0372569	-0.465511	-0.0903656	0.0556786	0.64	1	0.00385391	6.47162	0.999925	0.255339	0	0.411779	4.52957	0.951797	12
CC Mid-Post	1e-4	LTP	-0.0456732	0.0370868	-1.23152	-0.118362	0.0270155	0.22	1	0.000138712	5.23733	1.06816	0.433965	0	0.523931	5.76324	0.888685	12
CC Mid-Post	0.05	LTP	0.00664475	0.0368048	0.18054	-0.0654914	0.0787809	0.86	1	2.17503e-05	12.5874	2.78433	0.905624	12.5698	1.14377	12.5815	0.321558	12
CC Mid-Post	0.50	LTP	0.00386754	0.0365817	0.105723	-0.0678312	0.0755663	0.92	1	0.00819127	22.2868	3.5714	0.996222	34.7697	1.53303	16.8633	0.111984	12
CC Mid-Post	1	LTP	0.00133139	0.0366042	0.0363726	-0.0704115	0.0730742	0.97	1	0.00230081	21.854	3.37948	0.958029	30.8979	1.44713	15.9185	0.144184	12
CC Mid-Post:LV	5e-8	LTP	-0.0041072	0.0364027	-0.112827	-0.0754551	0.0672407	0.91	1	3.34764e-05	6.28217	1.70938	0.904334	6.53593	1.06993	11.7692	0.381237	12
CC Mid-Post:LV	1e-5	LTP	0.00293744	0.0365921	0.080275	-0.0687818	0.0746567	0.94	1	0.00854675	6.82862	1.95809	0.746514	1.59641	1.01622	11.1785	0.428436	12
CC Mid-Post:LV	1e-4	LTP	-0.0145742	0.036586	-0.398356	-0.0862815	0.057133	0.69	1	0.0134885	3.43776	1.0984	0.905042	0	0.686639	7.55303	0.752695	12
CC Mid-Post:LV	0.05	LTP	0.0317431	0.0363328	0.873677	-0.0394678	0.102954	0.38	1	0.000366257	10.0834	2.13252	1.06679	0	0.9368	10.3048	0.503196	12
CC Mid-Post:LV	0.50	LTP	0.0476518	0.0362058	1.31614	-0.0233102	0.118614	0.19	1	0.0341947	13.8787	2.56735	0.914199	0	0.954006	10.4941	0.486567	12
CC Mid-Post:LV	1	LTP	0.0467835	0.0362199	1.29165	-0.0242061	0.117773	0.2	1	0.0169367	14.2662	2.48569	1.06049	0	0.920621	10.1268	0.519016	12
CC Post	5e-8	LTP	-0.0215904	0.0372387	-0.579783	-0.094577	0.0513962	0.56	1	0.024622	8.19249	2.11935	1.09381	9.88267	1.10966	12.2063	0.348337	12
CC Post	1e-5	LTP	-0.0129904	0.03739	-0.34743	-0.0862736	0.0602927	0.73	1	0.231528	7.62397	2.64787	1.69416	17.8113	1.21671	13.3838	0.26898	12
CC Post	1e-4	LTP	-0.0017721	0.0370946	-0.0477726	-0.0744761	0.0709319	0.96	1	0.1174	19.4064	3.68223	1.51518	49.0676	1.96339	21.5973	0.0276858	12
CC Post	0.05	LTP	-0.00246764	0.0369726	-0.0667424	-0.0749326	0.0699973	0.95	1	0.0173137	20.0482	4.42549	1.83872	48.3548	1.93629	21.2992	0.0304007	12
CC Post	0.50	LTP	-0.0143872	0.0367547	-0.391438	-0.0864251	0.0576507	0.7	1	0.0250596	33.1537	5.06509	2.52556	57.7905	2.36914	26.0605	0.00635671	12
CC Post	1	LTP	-0.0193584	0.0367459	-0.526818	-0.0913791	0.0526623	0.6	1	0.0159875	33.8813	5.09873	2.59218	58.1102	2.38722	26.2594	0.00593696	12
CC Post:LV	5e-8	LTP	-0.0126726	0.0365918	-0.346324	-0.0843911	0.0590459	0.73	1	0.138528	6.7729	1.53445	0.774632	5.37295	1.05678	11.6246	0.392513	12
CC Post:LV	1e-5	LTP	-0.00915641	0.0368119	-0.248735	-0.0813063	0.0629935	0.8	1	0.0152269	7.11951	1.4931	1.04691	0	0.901487	9.91636	0.537926	12
CC Post:LV	1e-4	LTP	-0.0190742	0.0368057	-0.518241	-0.091212	0.0530636	0.6	1	0.0526513	2.62751	0.933467	0.659232	0	0.590553	6.49609	0.838302	12
CC Post:LV	0.05	LTP	0.0180934	0.036531	0.495288	-0.0535061	0.0896928	0.62	1	0.0300681	9.82987	1.97267	1.11249	0	0.975249	10.7277	0.466346	12
CC Post:LV	0.50	LTP	0.034719	0.0363797	0.954351	-0.0365839	0.106022	0.34	1	0.0089207	11.8321	2.34836	1.27142	5.23205	1.05521	11.6073	0.393873	12
CC Post:LV	1	LTP	0.03302	0.036396	0.907245	-0.0383147	0.104355	0.36	1	0.0159327	11.1437	2.25661	1.21026	1.15241	1.01166	11.1282	0.432583	12
CC Total	5e-8	LTP	-0.0283998	0.0373128	-0.761127	-0.101532	0.044732	0.45	1	0.0819106	4.08283	1.42383	0.734655	0	0.730909	8.04	0.709716	12
CC Total	1e-5	LTP	-0.0194396	0.0374755	-0.51873	-0.0928902	0.0540109	0.6	1	0.00353345	6.49609	1.63898	0.560592	0	0.767522	8.44275	0.67318	12
CC Total	1e-4	LTP	-0.0265417	0.0372465	-0.712596	-0.0995436	0.0464601	0.48	1	0.000355162	15.3731	2.29562	0.520219	18.8761	1.23268	13.5595	0.258333	12
CC Total	0.05	LTP	-0.0159877	0.0370052	-0.43204	-0.0885166	0.0565412	0.67	1	0.00143818	26.1278	3.84787	1.10266	36.927	1.58546	17.4401	0.0955146	12
CC Total	0.50	LTP	-0.0257999	0.0367554	-0.701935	-0.0978391	0.0462394	0.48	1	0.0726989	38.0108	4.52561	1.12972	51.4938	2.06159	22.6775	0.0196196	12
CC Total	1	LTP	-0.0284722	0.0367591	-0.774563	-0.100519	0.0435743	0.44	1	0.0232469	37.6381	4.43318	1.12879	50.4796	2.01937	22.2131	0.0227735	12
CC:LV	5e-8	LTP	-0.00844771	0.0366079	-0.230762	-0.0801979	0.0633025	0.82	1	0.0846343	7.63375	1.57913	0.738233	8.14814	1.08871	11.9758	0.365465	12
CC:LV	1e-5	LTP	-0.0044819	0.0368112	-0.121754	-0.0766306	0.0676668	0.9	1	0.000690836	8.0267	1.64159	0.831939	0	0.976445	10.7409	0.465219	12
CC:LV	1e-4	LTP	-0.0173147	0.0367894	-0.470644	-0.0894205	0.0547912	0.64	1	0.2996	3.94534	1.0939	0.686373	0	0.691948	7.61143	0.747631	12
CC:LV	0.05	LTP	0.0201669	0.0365767	0.551359	-0.0515221	0.0918558	0.58	1	0.0268313	9.35049	2.11819	1.20526	0	0.911557	10.0271	0.527948	12
CC:LV	0.50	LTP	0.0384195	0.0364583	1.05379	-0.0330375	0.109876	0.29	1	0.010376	13.1938	2.46661	1.00036	0	0.903834	9.94217	0.535596	12
CC:LV	1	LTP	0.0371896	0.0364692	1.01975	-0.0342887	0.108668	0.31	1	0.0151809	13.8024	2.41422	1.13672	0	0.883881	9.72269	0.55549	12
LV	5e-8	LTP	0.0287721	0.0368605	0.780565	-0.0434733	0.101017	0.44	1	0.00238246	3.00639	0.896804	0.781485	0	0.405545	4.46099	0.954445	12
LV	1e-5	LTP	0.020543	0.0370423	0.554582	-0.0520587	0.0931447	0.58	1	0.0328334	4.66247	0.915186	0.250455	0	0.486316	5.34947	0.913068	12
LV	1e-4	LTP	0.0465497	0.0369277	1.26056	-0.0258273	0.118927	0.21	1	0.0834878	2.47359	0.935632	0.699313	0	0.462163	5.08379	0.927041	12
LV	0.05	LTP	0.000402854	0.03655	0.011022	-0.0712338	0.0720395	0.99	1	0.00753262	10.5197	2.34699	0.867263	20.9667	1.26529	13.9182	0.237554	12
LV	0.50	LTP	-0.0108	0.036444	-0.296344	-0.0822288	0.0606289	0.77	1	0.000311085	15.6069	2.65885	0.491203	23.1538	1.3013	14.3143	0.216087	12
LV	1	LTP	-0.0120023	0.0364606	-0.329186	-0.0834637	0.0594591	0.74	1	0.00156383	14.3051	2.59772	0.567306	19.9164	1.24869	13.7356	0.247968	12
CC Ant	5e-8	MIR137 gene	-0.0100908	0.036599	-0.275711	-0.0818236	0.061642	0.78	0.91	0.120639	16.2678	3.64257	0.589344	15.588	1.18467	13.0313	0.291283	12
CC Ant	1e-5	MIR137 gene	-0.0100908	0.036599	-0.275711	-0.0818236	0.061642	0.78	0.91	0.120639	16.2678	3.64257	0.589344	15.588	1.18467	13.0313	0.291283	12
CC Ant	1e-4	MIR137 gene	-0.0100908	0.036599	-0.275711	-0.0818236	0.061642	0.78	0.91	0.120639	16.2678	3.64257	0.589344	15.588	1.18467	13.0313	0.291283	12
CC Ant	0.05	MIR137 gene	-0.0100908	0.036599	-0.275711	-0.0818236	0.061642	0.78	0.91	0.120639	16.2678	3.64257	0.589344	15.588	1.18467	13.0313	0.291283	12
CC Ant	0.50	MIR137 gene	-0.0100908	0.036599	-0.275711	-0.0818236	0.061642	0.78	0.91	0.120639	16.2678	3.64257	0.589344	15.588	1.18467	13.0313	0.291283	12
CC Ant	1	MIR137 gene	-0.0100908	0.036599	-0.275711	-0.0818236	0.061642	0.78	0.91	0.120639	16.2678	3.64257	0.589344	15.588	1.18467	13.0313	0.291283	12
CC Ant:LV	5e-8	MIR137 gene	-0.0203078	0.0361643	-0.561543	-0.0911886	0.050573	0.57	0.91	0.0245158	24.1624	3.96625	1.69653	32.0123	1.47085	16.1794	0.134601	12
CC Ant:LV	1e-5	MIR137 gene	-0.0203078	0.0361643	-0.561543	-0.0911886	0.050573	0.57	0.91	0.0245158	24.1624	3.96625	1.69653	32.0123	1.47085	16.1794	0.134601	12
CC Ant:LV	1e-4	MIR137 gene	-0.0203078	0.0361643	-0.561543	-0.0911886	0.050573	0.57	0.91	0.0245158	24.1624	3.96625	1.69653	32.0123	1.47085	16.1794	0.134601	12
CC Ant:LV	0.05	MIR137 gene	-0.0203078	0.0361643	-0.561543	-0.0911886	0.050573	0.57	0.91	0.0245158	24.1624	3.96625	1.69653	32.0123	1.47085	16.1794	0.134601	12
CC Ant:LV	0.50	MIR137 gene	-0.0203078	0.0361643	-0.561543	-0.0911886	0.050573	0.57	0.91	0.0245158	24.1624	3.96625	1.69653	32.0123	1.47085	16.1794	0.134601	12
CC Ant:LV	1	MIR137 gene	-0.0203078	0.0361643	-0.561543	-0.0911886	0.050573	0.57	0.91	0.0245158	24.1624	3.96625	1.69653	32.0123	1.47085	16.1794	0.134601	12
CC Central	5e-8	MIR137 gene	0.000352839	0.0365432	0.00965539	-0.0712705	0.0719761	0.99	1	3.74721e-05	12.8103	3.15221	1.01974	0	0.99548	10.9503	0.447438	12
CC Central	1e-5	MIR137 gene	0.000352839	0.0365432	0.00965539	-0.0712705	0.0719761	0.99	1	3.74721e-05	12.8103	3.15221	1.01974	0	0.99548	10.9503	0.447438	12
CC Central	1e-4	MIR137 gene	0.000352839	0.0365432	0.00965539	-0.0712705	0.0719761	0.99	1	3.74721e-05	12.8103	3.15221	1.01974	0	0.99548	10.9503	0.447438	12
CC Central	0.05	MIR137 gene	0.000352839	0.0365432	0.00965539	-0.0712705	0.0719761	0.99	1	3.74721e-05	12.8103	3.15221	1.01974	0	0.99548	10.9503	0.447438	12
CC Central	0.50	MIR137 gene	0.000352839	0.0365432	0.00965539	-0.0712705	0.0719761	0.99	1	3.74721e-05	12.8103	3.15221	1.01974	0	0.99548	10.9503	0.447438	12
CC Central	1	MIR137 gene	0.000352839	0.0365432	0.00965539	-0.0712705	0.0719761	0.99	1	3.74721e-05	12.8103	3.15221	1.01974	0	0.99548	10.9503	0.447438	12
CC Central:LV	5e-8	MIR137 gene	-0.0136931	0.0359377	-0.381022	-0.0841297	0.0567436	0.7	0.91	0.00132051	18.9829	3.9849	1.18184	45.6335	1.83937	20.2331	0.0422451	12
CC Central:LV	1e-5	MIR137 gene	-0.0136931	0.0359377	-0.381022	-0.0841297	0.0567436	0.7	0.91	0.00132051	18.9829	3.9849	1.18184	45.6335	1.83937	20.2331	0.0422451	12
CC Central:LV	1e-4	MIR137 gene	-0.0136931	0.0359377	-0.381022	-0.0841297	0.0567436	0.7	0.91	0.00132051	18.9829	3.9849	1.18184	45.6335	1.83937	20.2331	0.0422451	12
CC Central:LV	0.05	MIR137 gene	-0.0136931	0.0359377	-0.381022	-0.0841297	0.0567436	0.7	0.91	0.00132051	18.9829	3.9849	1.18184	45.6335	1.83937	20.2331	0.0422451	12
CC Central:LV	0.50	MIR137 gene	-0.0136931	0.0359377	-0.381022	-0.0841297	0.0567436	0.7	0.91	0.00132051	18.9829	3.9849	1.18184	45.6335	1.83937	20.2331	0.0422451	12
CC Central:LV	1	MIR137 gene	-0.0136931	0.0359377	-0.381022	-0.0841297	0.0567436	0.7	0.91	0.00132051	18.9829	3.9849	1.18184	45.6335	1.83937	20.2331	0.0422451	12
CC Mid-Ant	5e-8	MIR137 gene	-0.0347617	0.0365309	-0.95157	-0.106361	0.0368375	0.34	0.91	0.00494102	16.3503	3.09542	1.10755	16.0145	1.19068	13.0975	0.287001	12
CC Mid-Ant	1e-5	MIR137 gene	-0.0347617	0.0365309	-0.95157	-0.106361	0.0368375	0.34	0.91	0.00494102	16.3503	3.09542	1.10755	16.0145	1.19068	13.0975	0.287001	12
CC Mid-Ant	1e-4	MIR137 gene	-0.0347617	0.0365309	-0.95157	-0.106361	0.0368375	0.34	0.91	0.00494102	16.3503	3.09542	1.10755	16.0145	1.19068	13.0975	0.287001	12
CC Mid-Ant	0.05	MIR137 gene	-0.0347617	0.0365309	-0.95157	-0.106361	0.0368375	0.34	0.91	0.00494102	16.3503	3.09542	1.10755	16.0145	1.19068	13.0975	0.287001	12
CC Mid-Ant	0.50	MIR137 gene	-0.0347617	0.0365309	-0.95157	-0.106361	0.0368375	0.34	0.91	0.00494102	16.3503	3.09542	1.10755	16.0145	1.19068	13.0975	0.287001	12
CC Mid-Ant	1	MIR137 gene	-0.0347617	0.0365309	-0.95157	-0.106361	0.0368375	0.34	0.91	0.00494102	16.3503	3.09542	1.10755	16.0145	1.19068	13.0975	0.287001	12
CC Mid-Ant:LV	5e-8	MIR137 gene	-0.0237348	0.036197	-0.655713	-0.0946797	0.04721	0.51	0.91	0.0271306	17.714	3.21017	1.18766	21.0159	1.26608	13.9269	0.237068	12
CC Mid-Ant:LV	1e-5	MIR137 gene	-0.0237348	0.036197	-0.655713	-0.0946797	0.04721	0.51	0.91	0.0271306	17.714	3.21017	1.18766	21.0159	1.26608	13.9269	0.237068	12
CC Mid-Ant:LV	1e-4	MIR137 gene	-0.0237348	0.036197	-0.655713	-0.0946797	0.04721	0.51	0.91	0.0271306	17.714	3.21017	1.18766	21.0159	1.26608	13.9269	0.237068	12
CC Mid-Ant:LV	0.05	MIR137 gene	-0.0237348	0.036197	-0.655713	-0.0946797	0.04721	0.51	0.91	0.0271306	17.714	3.21017	1.18766	21.0159	1.26608	13.9269	0.237068	12
CC Mid-Ant:LV	0.50	MIR137 gene	-0.0237348	0.036197	-0.655713	-0.0946797	0.04721	0.51	0.91	0.0271306	17.714	3.21017	1.18766	21.0159	1.26608	13.9269	0.237068	12
CC Mid-Ant:LV	1	MIR137 gene	-0.0237348	0.036197	-0.655713	-0.0946797	0.04721	0.51	0.91	0.0271306	17.714	3.21017	1.18766	21.0159	1.26608	13.9269	0.237068	12
CC Mid-Post	5e-8	MIR137 gene	-0.028385	0.0364229	-0.779319	-0.0997725	0.0430025	0.44	0.91	0.0041469	12.6364	2.4556	0.779857	13.0781	1.15046	12.655	0.316468	12
CC Mid-Post	1e-5	MIR137 gene	-0.028385	0.0364229	-0.779319	-0.0997725	0.0430025	0.44	0.91	0.0041469	12.6364	2.4556	0.779857	13.0781	1.15046	12.655	0.316468	12
CC Mid-Post	1e-4	MIR137 gene	-0.028385	0.0364229	-0.779319	-0.0997725	0.0430025	0.44	0.91	0.0041469	12.6364	2.4556	0.779857	13.0781	1.15046	12.655	0.316468	12
CC Mid-Post	0.05	MIR137 gene	-0.028385	0.0364229	-0.779319	-0.0997725	0.0430025	0.44	0.91	0.0041469	12.6364	2.4556	0.779857	13.0781	1.15046	12.655	0.316468	12
CC Mid-Post	0.50	MIR137 gene	-0.028385	0.0364229	-0.779319	-0.0997725	0.0430025	0.44	0.91	0.0041469	12.6364	2.4556	0.779857	13.0781	1.15046	12.655	0.316468	12
CC Mid-Post	1	MIR137 gene	-0.028385	0.0364229	-0.779319	-0.0997725	0.0430025	0.44	0.91	0.0041469	12.6364	2.4556	0.779857	13.0781	1.15046	12.655	0.316468	12
CC Mid-Post:LV	5e-8	MIR137 gene	-0.0308232	0.0357793	-0.861481	-0.100949	0.0393029	0.39	0.91	0.00449128	14.604	3.32271	0.904421	34.2033	1.51983	16.7182	0.116493	12
CC Mid-Post:LV	1e-5	MIR137 gene	-0.0308232	0.0357793	-0.861481	-0.100949	0.0393029	0.39	0.91	0.00449128	14.604	3.32271	0.904421	34.2033	1.51983	16.7182	0.116493	12
CC Mid-Post:LV	1e-4	MIR137 gene	-0.0308232	0.0357793	-0.861481	-0.100949	0.0393029	0.39	0.91	0.00449128	14.604	3.32271	0.904421	34.2033	1.51983	16.7182	0.116493	12
CC Mid-Post:LV	0.05	MIR137 gene	-0.0308232	0.0357793	-0.861481	-0.100949	0.0393029	0.39	0.91	0.00449128	14.604	3.32271	0.904421	34.2033	1.51983	16.7182	0.116493	12
CC Mid-Post:LV	0.50	MIR137 gene	-0.0308232	0.0357793	-0.861481	-0.100949	0.0393029	0.39	0.91	0.00449128	14.604	3.32271	0.904421	34.2033	1.51983	16.7182	0.116493	12
CC Mid-Post:LV	1	MIR137 gene	-0.0308232	0.0357793	-0.861481	-0.100949	0.0393029	0.39	0.91	0.00449128	14.604	3.32271	0.904421	34.2033	1.51983	16.7182	0.116493	12
CC Post	5e-8	MIR137 gene	0.0453576	0.0361524	1.25462	-0.0254997	0.116215	0.21	0.91	0.0332469	34.201	4.59595	0.611991	60.228	2.51433	27.6576	0.00365179	12
CC Post	1e-5	MIR137 gene	0.0453576	0.0361524	1.25462	-0.0254997	0.116215	0.21	0.91	0.0332469	34.201	4.59595	0.611991	60.228	2.51433	27.6576	0.00365179	12
CC Post	1e-4	MIR137 gene	0.0453576	0.0361524	1.25462	-0.0254997	0.116215	0.21	0.91	0.0332469	34.201	4.59595	0.611991	60.228	2.51433	27.6576	0.00365179	12
CC Post	0.05	MIR137 gene	0.0453576	0.0361524	1.25462	-0.0254997	0.116215	0.21	0.91	0.0332469	34.201	4.59595	0.611991	60.228	2.51433	27.6576	0.00365179	12
CC Post	0.50	MIR137 gene	0.0453576	0.0361524	1.25462	-0.0254997	0.116215	0.21	0.91	0.0332469	34.201	4.59595	0.611991	60.228	2.51433	27.6576	0.00365179	12
CC Post	1	MIR137 gene	0.0453576	0.0361524	1.25462	-0.0254997	0.116215	0.21	0.91	0.0332469	34.201	4.59595	0.611991	60.228	2.51433	27.6576	0.00365179	12
CC Post:LV	5e-8	MIR137 gene	-0.00477995	0.0360761	-0.132496	-0.0754878	0.0659279	0.89	0.97	0.00400423	22.5793	3.5668	1.40458	29.3396	1.41522	15.5674	0.157965	12
CC Post:LV	1e-5	MIR137 gene	-0.00477995	0.0360761	-0.132496	-0.0754878	0.0659279	0.89	0.97	0.00400423	22.5793	3.5668	1.40458	29.3396	1.41522	15.5674	0.157965	12
CC Post:LV	1e-4	MIR137 gene	-0.00477995	0.0360761	-0.132496	-0.0754878	0.0659279	0.89	0.97	0.00400423	22.5793	3.5668	1.40458	29.3396	1.41522	15.5674	0.157965	12
CC Post:LV	0.05	MIR137 gene	-0.00477995	0.0360761	-0.132496	-0.0754878	0.0659279	0.89	0.97	0.00400423	22.5793	3.5668	1.40458	29.3396	1.41522	15.5674	0.157965	12
CC Post:LV	0.50	MIR137 gene	-0.00477995	0.0360761	-0.132496	-0.0754878	0.0659279	0.89	0.97	0.00400423	22.5793	3.5668	1.40458	29.3396	1.41522	15.5674	0.157965	12
CC Post:LV	1	MIR137 gene	-0.00477995	0.0360761	-0.132496	-0.0754878	0.0659279	0.89	0.97	0.00400423	22.5793	3.5668	1.40458	29.3396	1.41522	15.5674	0.157965	12
CC Total	5e-8	MIR137 gene	-0.00869974	0.0367347	-0.236826	-0.0806985	0.063299	0.81	0.91	0.010409	25.6926	3.83763	0.324809	20.5429	1.25854	13.844	0.241749	12
CC Total	1e-5	MIR137 gene	-0.00869974	0.0367347	-0.236826	-0.0806985	0.063299	0.81	0.91	0.010409	25.6926	3.83763	0.324809	20.5429	1.25854	13.844	0.241749	12
CC Total	1e-4	MIR137 gene	-0.00869974	0.0367347	-0.236826	-0.0806985	0.063299	0.81	0.91	0.010409	25.6926	3.83763	0.324809	20.5429	1.25854	13.844	0.241749	12
CC Total	0.05	MIR137 gene	-0.00869974	0.0367347	-0.236826	-0.0806985	0.063299	0.81	0.91	0.010409	25.6926	3.83763	0.324809	20.5429	1.25854	13.844	0.241749	12
CC Total	0.50	MIR137 gene	-0.00869974	0.0367347	-0.236826	-0.0806985	0.063299	0.81	0.91	0.010409	25.6926	3.83763	0.324809	20.5429	1.25854	13.844	0.241749	12
CC Total	1	MIR137 gene	-0.00869974	0.0367347	-0.236826	-0.0806985	0.063299	0.81	0.91	0.010409	25.6926	3.83763	0.324809	20.5429	1.25854	13.844	0.241749	12
CC:LV	5e-8	MIR137 gene	-0.0175368	0.0360597	-0.486327	-0.0882125	0.0531389	0.63	0.91	0.000325301	20.6718	3.66595	1.21776	32.6988	1.48586	16.3444	0.128818	12
CC:LV	1e-5	MIR137 gene	-0.0175368	0.0360597	-0.486327	-0.0882125	0.0531389	0.63	0.91	0.000325301	20.6718	3.66595	1.21776	32.6988	1.48586	16.3444	0.128818	12
CC:LV	1e-4	MIR137 gene	-0.0175368	0.0360597	-0.486327	-0.0882125	0.0531389	0.63	0.91	0.000325301	20.6718	3.66595	1.21776	32.6988	1.48586	16.3444	0.128818	12
CC:LV	0.05	MIR137 gene	-0.0175368	0.0360597	-0.486327	-0.0882125	0.0531389	0.63	0.91	0.000325301	20.6718	3.66595	1.21776	32.6988	1.48586	16.3444	0.128818	12
CC:LV	0.50	MIR137 gene	-0.0175368	0.0360597	-0.486327	-0.0882125	0.0531389	0.63	0.91	0.000325301	20.6718	3.66595	1.21776	32.6988	1.48586	16.3444	0.128818	12
CC:LV	1	MIR137 gene	-0.0175368	0.0360597	-0.486327	-0.0882125	0.0531389	0.63	0.91	0.000325301	20.6718	3.66595	1.21776	32.6988	1.48586	16.3444	0.128818	12
LV	5e-8	MIR137 gene	0.0491341	0.0361451	1.35936	-0.021709	0.119977	0.17	0.91	0.000204209	24.5438	3.56502	0.632427	0	0.992479	10.9173	0.45022	12
LV	1e-5	MIR137 gene	0.0491341	0.0361451	1.35936	-0.021709	0.119977	0.17	0.91	0.000204209	24.5438	3.56502	0.632427	0	0.992479	10.9173	0.45022	12
LV	1e-4	MIR137 gene	0.0491341	0.0361451	1.35936	-0.021709	0.119977	0.17	0.91	0.000204209	24.5438	3.56502	0.632427	0	0.992479	10.9173	0.45022	12
LV	0.05	MIR137 gene	0.0491341	0.0361451	1.35936	-0.021709	0.119977	0.17	0.91	0.000204209	24.5438	3.56502	0.632427	0	0.992479	10.9173	0.45022	12
LV	0.50	MIR137 gene	0.0491341	0.0361451	1.35936	-0.021709	0.119977	0.17	0.91	0.000204209	24.5438	3.56502	0.632427	0	0.992479	10.9173	0.45022	12
LV	1	MIR137 gene	0.0491341	0.0361451	1.35936	-0.021709	0.119977	0.17	0.91	0.000204209	24.5438	3.56502	0.632427	0	0.992479	10.9173	0.45022	12
CC Ant	5e-8	MIR137 targets	-0.0409014	0.0367844	-1.11192	-0.112998	0.0311948	0.27	0.97	0.0397859	11.4566	2.59273	0.428979	0	0.928901	10.2179	0.510899	12
CC Ant	1e-5	MIR137 targets	-0.0421015	0.0367579	-1.14537	-0.114146	0.0299426	0.25	0.97	0.00393633	15.44	3.65368	0.895563	0	0.922328	10.1456	0.517339	12
CC Ant	1e-4	MIR137 targets	-0.060445	0.0365624	-1.6532	-0.132106	0.011216	0.098	0.97	0.199132	26.3179	4.9092	1.15335	49.6159	1.98475	21.8323	0.0257053	12
CC Ant	0.05	MIR137 targets	0.00590272	0.036704	0.16082	-0.0660357	0.0778411	0.87	1	0.00565918	25.601	4.15497	1.8559	29.1987	1.4124	15.5364	0.159231	12
CC Ant	0.50	MIR137 targets	0.0333197	0.0365651	0.911244	-0.0383465	0.104986	0.36	0.99	9.85153e-05	39.831	7.55615	1.29831	59.5516	2.47228	27.1951	0.00429331	12
CC Ant	1	MIR137 targets	0.033277	0.0365644	0.910095	-0.0383878	0.104942	0.36	0.99	0.0126739	42.1071	7.61173	1.37064	60.4539	2.52869	27.8156	0.00345455	12
CC Ant:LV	5e-8	MIR137 targets	0.0437972	0.0363971	1.20332	-0.0275397	0.115134	0.23	0.97	0.000186808	13.0547	2.50378	0.278337	2.30825	1.02363	11.2599	0.421753	12
CC Ant:LV	1e-5	MIR137 targets	-0.00316468	0.0362564	-0.087286	-0.074226	0.0678966	0.93	1	0.0163598	12.3237	2.78633	0.927096	20.3417	1.25536	13.809	0.243744	12
CC Ant:LV	1e-4	MIR137 targets	0.00446546	0.0358779	0.124462	-0.065854	0.0747849	0.9	1	0.000667691	41.6342	6.27759	1.58229	67.7398	3.09979	34.0977	0.000348621	12
CC Ant:LV	0.05	MIR137 targets	0.0144642	0.0357853	0.404193	-0.0556737	0.0846021	0.69	1	0.0952485	36.2766	9.09865	1.42131	73.2724	3.74146	41.156	2.26551e-05	12
CC Ant:LV	0.50	MIR137 targets	0.00102194	0.0358295	0.0285222	-0.0692026	0.0712464	0.98	1	0.0404634	48.2674	9.84115	2.0419	76.8125	4.31266	47.4393	1.79673e-06	12
CC Ant:LV	1	MIR137 targets	0.00278106	0.0358154	0.0776496	-0.0674159	0.072978	0.94	1	0.119716	49.0143	10.0647	2.22125	77.5261	4.4496	48.9456	9.67572e-07	12
CC Central	5e-8	MIR137 targets	-0.0401552	0.0368078	-1.09094	-0.112297	0.0319867	0.28	0.97	0.020361	3.34611	1.04165	0.443578	0	0.381409	4.1955	0.963845	12
CC Central	1e-5	MIR137 targets	-0.0751815	0.0364769	-2.06107	-0.146675	-0.00368813	0.039	0.97	0.0195889	24.4332	4.47505	1.27644	32.3202	1.47755	16.253	0.131995	12
CC Central	1e-4	MIR137 targets	-0.0583145	0.0363008	-1.60642	-0.129463	0.0128338	0.11	0.97	0.000964806	35.8476	5.6286	1.714	59.7618	2.4852	27.3372	0.00408554	12
CC Central	0.05	MIR137 targets	0.00751023	0.0364769	0.20589	-0.0639832	0.0790037	0.84	1	0.000989846	21.4656	4.7086	1.81283	44.9874	1.81777	19.9954	0.0454035	12
CC Central	0.50	MIR137 targets	0.0192588	0.0363155	0.530318	-0.0519183	0.0904358	0.6	1	0.0241223	39.6691	7.69413	1.16485	66.2865	2.96617	32.6279	0.000604378	12
CC Central	1	MIR137 targets	0.0259215	0.0362581	0.714915	-0.0451431	0.0969861	0.47	1	0.00517273	41.0723	8.20927	1.47026	69.4554	3.2739	36.0129	0.000168403	12
CC Central:LV	5e-8	MIR137 targets	0.0288244	0.036456	0.790662	-0.0426281	0.100277	0.43	1	0.00357072	6.96089	1.61044	0.237083	0	0.653013	7.18314	0.784065	12
CC Central:LV	1e-5	MIR137 targets	-0.0241933	0.0362575	-0.667263	-0.0952567	0.0468701	0.5	1	0.0284296	9.04204	2.48305	1.93283	7.43304	1.0803	11.8833	0.37248	12
CC Central:LV	1e-4	MIR137 targets	0.0167478	0.0357112	0.468979	-0.0532449	0.0867405	0.64	1	0.00570712	50.1283	6.21796	1.87253	71.4685	3.5049	38.5539	6.30582e-05	12
CC Central:LV	0.05	MIR137 targets	0.0471555	0.0355828	1.32523	-0.0225855	0.116897	0.19	0.97	0.0435322	34.9315	9.16729	1.69186	74.2485	3.88327	42.7159	1.21694e-05	12
CC Central:LV	0.50	MIR137 targets	0.0272417	0.0356794	0.763513	-0.0426887	0.097172	0.45	1	0.000485662	41.1811	9.66977	1.88658	76.9587	4.34004	47.7404	1.58811e-06	12
CC Central:LV	1	MIR137 targets	0.0298821	0.035642	0.838397	-0.0399749	0.0997392	0.4	1	0.0347898	42.0277	9.95651	2.08764	77.9862	4.5426	49.9685	6.34143e-07	12
CC Mid-Ant	5e-8	MIR137 targets	-0.0343461	0.0367552	-0.934455	-0.106385	0.0376928	0.35	0.99	0.0195188	12.4674	2.46733	0.551145	0	0.919867	10.1185	0.519757	12
CC Mid-Ant	1e-5	MIR137 targets	-0.0448059	0.0366094	-1.22389	-0.116559	0.0269471	0.22	0.97	5.05747e-06	28.3817	4.58733	1.10273	34.3985	1.52436	16.7679	0.114931	12
CC Mid-Ant	1e-4	MIR137 targets	-0.0490429	0.0366736	-1.33728	-0.120922	0.022836	0.18	0.97	0.0945182	18.3529	3.57716	0.500288	31.6527	1.46312	16.0943	0.137667	12
CC Mid-Ant	0.05	MIR137 targets	0.00543187	0.0366876	0.148058	-0.0664745	0.0773382	0.88	1	0.00448099	13.174	2.49211	0.922545	21.5696	1.27502	14.0252	0.231604	12
CC Mid-Ant	0.50	MIR137 targets	0.0169809	0.0366018	0.463936	-0.0547573	0.088719	0.64	1	0.0298195	24.8135	5.08573	0.875888	46.9598	1.88536	20.739	0.0361784	12
CC Mid-Ant	1	MIR137 targets	0.0171473	0.0365992	0.468517	-0.0545857	0.0888804	0.64	1	0.0246989	25.4725	5.19133	1.51554	48.9131	1.95745	21.5319	0.0282608	12
CC Mid-Ant:LV	5e-8	MIR137 targets	0.0356794	0.0363955	0.980322	-0.0356546	0.107013	0.33	0.99	4.44841e-06	13.1103	2.67168	0.383172	6.88208	1.07391	11.813	0.377864	12
CC Mid-Ant:LV	1e-5	MIR137 targets	-0.013886	0.0362834	-0.38271	-0.0850001	0.0572281	0.7	1	0.0110437	12.553	2.99368	1.55339	24.0416	1.31651	14.4816	0.20748	12
CC Mid-Ant:LV	1e-4	MIR137 targets	-0.00110707	0.036003	-0.0307493	-0.0716717	0.0694576	0.98	1	1.01732e-05	31.6864	5.37267	1.84482	60.4897	2.53098	27.8408	0.00342408	12
CC Mid-Ant:LV	0.05	MIR137 targets	0.0262022	0.0358553	0.730776	-0.0440729	0.0964772	0.46	1	0.00180102	26.8993	7.68199	1.44824	68.0797	3.1328	34.4608	0.000303967	12
CC Mid-Ant:LV	0.50	MIR137 targets	0.0120062	0.0358994	0.334439	-0.0583554	0.0823677	0.74	1	0.0161156	37.2827	8.45136	1.97585	72.1714	3.59342	39.5276	4.30774e-05	12
CC Mid-Ant:LV	1	MIR137 targets	0.0123052	0.0358844	0.342912	-0.058027	0.0826374	0.73	1	0.0444235	36.9034	8.66602	2.11114	72.9845	3.70158	40.7173	2.69541e-05	12
CC Mid-Post	5e-8	MIR137 targets	-0.00803259	0.0367699	-0.218456	-0.0801002	0.064035	0.83	1	0.0229865	5.44747	1.27011	0.40546	0	0.460837	5.0692	0.927769	12
CC Mid-Post	1e-5	MIR137 targets	-0.0527763	0.0365362	-1.44449	-0.124386	0.0188333	0.15	0.97	0.00542888	12.422	2.8409	1.05454	10.8546	1.12176	12.3394	0.33868	12
CC Mid-Post	1e-4	MIR137 targets	-0.0708725	0.0360719	-1.96476	-0.141572	-0.000172874	0.049	0.97	0.119815	21.5405	4.82805	2.35712	64.7185	2.83434	31.1778	0.00103215	12
CC Mid-Post	0.05	MIR137 targets	-0.0201878	0.0361561	-0.55835	-0.0910524	0.0506769	0.58	1	0.0340937	17.3129	5.5417	2.47879	63.578	2.7456	30.2015	0.0014731	12
CC Mid-Post	0.50	MIR137 targets	-0.0314073	0.0362649	-0.866053	-0.102485	0.0396705	0.39	1	0.0698078	21.8063	6.04262	2.16476	61.6016	2.60427	28.647	0.00257436	12
CC Mid-Post	1	MIR137 targets	-0.0308638	0.0362605	-0.851167	-0.101933	0.0402055	0.39	1	0.0501483	23.5027	6.31985	2.0043	63.0218	2.7043	29.7473	0.00173598	12
CC Mid-Post:LV	5e-8	MIR137 targets	0.0347884	0.0362449	0.959817	-0.0362502	0.105827	0.34	0.99	0.000562812	8.64059	1.6522	0.172054	0	0.69714	7.66854	0.742652	12
CC Mid-Post:LV	1e-5	MIR137 targets	-0.0199207	0.0360353	-0.552811	-0.0905485	0.0507071	0.58	1	0.0340633	5.34381	2.13303	1.91222	3.23115	1.03339	11.3673	0.413025	12
CC Mid-Post:LV	1e-4	MIR137 targets	0.0097959	0.0354735	0.276147	-0.0597309	0.0793227	0.78	1	0.0229218	35.7622	5.13102	2.26574	67.5324	3.07999	33.8799	0.000378413	12
CC Mid-Post:LV	0.05	MIR137 targets	0.0374757	0.0352063	1.06446	-0.0315273	0.106479	0.29	0.97	0.00794194	35.055	9.08727	1.74921	76.4536	4.24693	46.7162	2.41484e-06	12
CC Mid-Post:LV	0.50	MIR137 targets	0.00528205	0.0354492	0.149003	-0.0641971	0.0747612	0.88	1	0.0771993	34.8047	8.51918	2.25488	75.3127	4.05067	44.5573	5.80358e-06	12
CC Mid-Post:LV	1	MIR137 targets	0.00569602	0.0354464	0.160694	-0.0637776	0.0751697	0.87	1	0.00632373	35.1827	8.64231	2.23321	75.6821	4.11219	45.2341	4.41309e-06	12
CC Post	5e-8	MIR137 targets	-0.0494067	0.0366032	-1.34979	-0.121148	0.0223343	0.18	0.97	0.00535135	28.6656	4.62997	1.48477	42.5553	1.74081	19.1489	0.0584732	12
CC Post	1e-5	MIR137 targets	-0.0290704	0.0369982	-0.785723	-0.101586	0.0434448	0.43	1	0.00519379	9.94619	2.00797	0.596232	0	0.865504	9.52054	0.573958	12
CC Post	1e-4	MIR137 targets	-0.00374899	0.0369624	-0.101427	-0.076194	0.0686961	0.92	1	0.0108869	7.78142	2.19483	1.524	24.0773	1.31713	14.4884	0.207135	12
CC Post	0.05	MIR137 targets	0.0232294	0.0369939	0.627925	-0.0492773	0.0957361	0.53	1	0.0121095	6.44722	1.84342	1.29469	0	0.920793	10.1287	0.518847	12
CC Post	0.50	MIR137 targets	0.0132206	0.0370082	0.357235	-0.0593142	0.0857554	0.72	1	0.0132687	8.202	2.35708	1.12178	13.8062	1.16018	12.7619	0.30917	12
CC Post	1	MIR137 targets	0.00982344	0.0370362	0.265239	-0.0627662	0.0824131	0.79	1	0.000608879	8.99646	2.35501	1.04874	11.7648	1.13333	12.4667	0.329605	12
CC Post:LV	5e-8	MIR137 targets	0.0388482	0.0363868	1.06764	-0.0324687	0.110165	0.29	0.97	0.00533831	12.4854	2.53413	0.14125	0	0.774256	8.51681	0.666396	12
CC Post:LV	1e-5	MIR137 targets	0.00108817	0.0361486	0.0301025	-0.0697618	0.0719382	0.98	1	0.00312251	12.0883	2.66958	2.06546	21.0902	1.26727	13.94	0.236333	12
CC Post:LV	1e-4	MIR137 targets	0.0264973	0.035712	0.741973	-0.0434968	0.0964914	0.46	1	0.000252818	26.8512	4.7615	0.960066	62.4854	2.66563	29.3219	0.0020229	12
CC Post:LV	0.05	MIR137 targets	0.0241191	0.0356445	0.676655	-0.0457429	0.0939811	0.5	1	0.011267	38.5327	8.24412	1.26927	71.2841	3.48239	38.3063	6.94479e-05	12
CC Post:LV	0.50	MIR137 targets	-0.0067396	0.0359238	-0.187608	-0.0771489	0.0636697	0.85	1	0.000313024	37.8366	7.25487	1.49868	66.5258	2.98738	32.8612	0.000554115	12
CC Post:LV	1	MIR137 targets	-0.00679338	0.0359071	-0.189193	-0.07717	0.0635833	0.85	1	0.040649	38.896	7.53906	1.87331	68.0287	3.1278	34.4059	0.000310351	12
CC Total	5e-8	MIR137 targets	-0.0469217	0.0369915	-1.26845	-0.119424	0.0255802	0.2	0.97	0.000599054	7.27154	2.15941	1.24694	0	0.671039	7.38143	0.767407	12
CC Total	1e-5	MIR137 targets	-0.0576962	0.036873	-1.56473	-0.129966	0.0145736	0.12	0.97	0.0844689	22.0125	3.28934	1.0532	5.78596	1.06141	11.6755	0.388519	12
CC Total	1e-4	MIR137 targets	-0.0572387	0.0366235	-1.56289	-0.12902	0.0145421	0.12	0.97	0.0882653	22.9132	4.48126	0.806846	55.9683	2.27109	24.982	0.0091722	12
CC Total	0.05	MIR137 targets	0.00893537	0.0368351	0.242578	-0.06326	0.0811308	0.81	1	0.00188312	18.7445	3.83292	0.39304	32.8807	1.48988	16.3887	0.127302	12
CC Total	0.50	MIR137 targets	0.0198406	0.0366882	0.540789	-0.052067	0.0917482	0.59	1	0.1121	42.1073	6.94942	0.824812	60.9158	2.55858	28.1444	0.00307646	12
CC Total	1	MIR137 targets	0.0207149	0.0366695	0.564908	-0.051156	0.0925857	0.57	1	0.130262	42.9904	7.21244	0.827484	63.1502	2.71372	29.8509	0.00167229	12
CC:LV	5e-8	MIR137 targets	0.0383721	0.0363752	1.0549	-0.0329219	0.109666	0.29	0.97	0.035717	9.77311	2.18622	0.231755	0	0.849046	9.33951	0.590585	12
CC:LV	1e-5	MIR137 targets	-0.0093308	0.0361796	-0.257902	-0.0802415	0.0615799	0.8	1	0.0159756	9.80865	2.61883	1.72467	18.3188	1.22427	13.467	0.263901	12
CC:LV	1e-4	MIR137 targets	0.0150948	0.0357008	0.422814	-0.0548775	0.0850671	0.67	1	0.000132728	38.1785	5.64323	1.62345	68.0179	3.12674	34.3942	0.000311722	12
CC:LV	0.05	MIR137 targets	0.030495	0.0355996	0.856611	-0.0392789	0.100269	0.39	1	0.0319284	34.7793	8.8798	1.30913	73.8232	3.82018	42.0219	1.60561e-05	12
CC:LV	0.50	MIR137 targets	0.00711486	0.0357601	0.198961	-0.0629737	0.0772034	0.84	1	0.00267174	41.8695	8.95922	1.66121	74.602	3.93732	43.3105	9.58901e-06	12
CC:LV	1	MIR137 targets	0.0080774	0.0357424	0.22599	-0.0619763	0.0781311	0.82	1	0.0565799	42.5113	9.19958	1.87259	75.4325	4.07041	44.7745	5.31573e-06	12
LV	5e-8	MIR137 targets	-0.0134882	0.0364334	-0.370216	-0.0848963	0.0579199	0.71	1	0.000304976	12.3004	2.62421	1.41883	9.21979	1.10156	12.1172	0.3549	12
LV	1e-5	MIR137 targets	0.0249914	0.0362462	0.689491	-0.0460498	0.0960326	0.49	1	0.063232	19.7578	3.20421	1.47554	33.4771	1.50324	16.5357	0.12238	12
LV	1e-4	MIR137 targets	0.0198836	0.0359631	0.55289	-0.0506027	0.09037	0.58	1	0.0275998	15.7592	4.0121	1.26863	53.0091	2.12807	23.4088	0.0154694	12
LV	0.05	MIR137 targets	0.0475557	0.03556	1.33734	-0.0221406	0.117252	0.18	0.97	0.00351068	19.4693	7.61217	6.01685	74.3685	3.90145	42.916	1.12327e-05	12
LV	0.50	MIR137 targets	0.0773582	0.035843	2.15825	0.00710724	0.147609	0.031	0.97	0.000745523	28.9066	6.93548	3.55763	68.0144	3.12641	34.3905	0.000312159	12
LV	1	MIR137 targets	0.0760742	0.0358569	2.1216	0.00579583	0.146352	0.034	0.97	0.00720276	30.7015	7.1229	3.70021	68.3431	3.15887	34.7476	0.000272703	12
CC Ant	5e-8	PKA	0.0116023	0.0363269	0.319385	-0.0595972	0.0828018	0.75	0.98	0.00277604	7.89607	1.31691	0.261089	0	0.40867	4.49537	0.953129	12
CC Ant	1e-5	PKA	-0.00176171	0.0367797	-0.0478989	-0.0738486	0.0703252	0.96	0.98	0.0088132	4.57767	1.0275	0.518166	0	0.499536	5.49489	0.904856	12
CC Ant	1e-4	PKA	0.0451248	0.0366362	1.2317	-0.0266808	0.11693	0.22	0.98	0.000162407	14.5691	2.11434	0.354596	0	0.853939	9.39333	0.585635	12
CC Ant	0.05	PKA	-0.0451693	0.0366989	-1.23081	-0.117098	0.0267592	0.22	0.98	0.00834744	19.7255	3.29794	0.42498	0	0.875824	9.63406	0.563572	12
CC Ant	0.50	PKA	-0.0474459	0.036758	-1.29076	-0.11949	0.0245984	0.2	0.98	0.000244165	17.7571	3.60593	0.631726	0	0.889483	9.78432	0.549886	12
CC Ant	1	PKA	-0.0473368	0.0367597	-1.28773	-0.119385	0.024711	0.2	0.98	0.00824159	17.4216	3.63511	0.656071	0	0.91117	10.0229	0.528331	12
CC Ant:LV	5e-8	PKA	0.0147608	0.035413	0.416818	-0.0546474	0.0841689	0.68	0.98	0.00012646	33.3844	5.17366	1.90451	54.355	2.19082	24.099	0.0123221	12
CC Ant:LV	1e-5	PKA	0.0145486	0.0359606	0.404571	-0.0559328	0.0850301	0.69	0.98	0.00966564	29.1027	5.05341	1.17811	45.1659	1.82368	20.0605	0.0445177	12
CC Ant:LV	1e-4	PKA	0.0442665	0.0361007	1.2262	-0.0264895	0.115023	0.22	0.98	0.000271637	21.3473	3.58515	1.53232	32.2482	1.47598	16.2357	0.132603	12
CC Ant:LV	0.05	PKA	-0.0347544	0.0362366	-0.959096	-0.105777	0.0362681	0.34	0.98	0.0136007	21.5957	4.25563	0.682566	12.1849	1.13876	12.5263	0.325408	12
CC Ant:LV	0.50	PKA	-0.0272106	0.0364257	-0.747016	-0.0986036	0.0441825	0.46	0.98	0.101994	13.8646	2.87483	0.470595	0	0.802982	8.8328	0.637323	12
CC Ant:LV	1	PKA	-0.0218307	0.036453	-0.598872	-0.0932773	0.0496159	0.55	0.98	0.0933256	14.3937	2.63133	0.549306	0	0.774268	8.51695	0.666383	12
CC Central	5e-8	PKA	0.0235602	0.0358581	0.65704	-0.0467204	0.0938409	0.51	0.98	0.000119592	8.9979	2.3973	0.420238	37.2271	1.59304	17.5235	0.0933168	12
CC Central	1e-5	PKA	0.00340602	0.0365068	0.0932983	-0.0681459	0.074958	0.93	0.98	0.122497	4.48453	1.34502	1.0878	0	0.985093	10.836	0.457101	12
CC Central	1e-4	PKA	0.0350724	0.0364118	0.963217	-0.0362934	0.106438	0.34	0.98	0.0149092	9.85479	2.09521	0.978866	22.3043	1.28707	14.1578	0.224385	12
CC Central	0.05	PKA	-0.0338395	0.0365814	-0.925046	-0.105538	0.0378587	0.35	0.98	0.0399869	15.8446	2.46107	0.702887	0	0.717473	7.8922	0.722926	12
CC Central	0.50	PKA	-0.0135375	0.0367458	-0.36841	-0.085558	0.0584829	0.71	0.98	0.0321795	12.2423	2.0077	0.213969	0	0.59209	6.51299	0.837041	12
CC Central	1	PKA	-0.0113132	0.036753	-0.307816	-0.0833477	0.0607213	0.76	0.98	0.0193162	11.2469	1.95829	0.256492	0	0.605127	6.65639	0.826188	12
CC Central:LV	5e-8	PKA	0.00121042	0.0353342	0.0342562	-0.0680434	0.0704643	0.97	0.98	0.0155115	33.0678	4.79738	2.39319	52.4639	2.10367	23.1403	0.0168868	12
CC Central:LV	1e-5	PKA	0.00816875	0.0359133	0.227458	-0.06222	0.0785575	0.82	0.98	0.0194854	22.1676	4.15194	1.66867	41.1781	1.70005	18.7005	0.0666857	12
CC Central:LV	1e-4	PKA	0.0333786	0.0360018	0.927138	-0.0371836	0.103941	0.35	0.98	0.00178202	16.0913	3.21749	1.83714	36.6728	1.5791	17.3701	0.0973948	12
CC Central:LV	0.05	PKA	-0.025886	0.0361324	-0.716419	-0.0967042	0.0449323	0.47	0.98	0.00326324	23.1163	4.13342	0.380253	16.9474	1.20406	13.2446	0.277638	12
CC Central:LV	0.50	PKA	-0.0179097	0.0362857	-0.493574	-0.0890284	0.0532091	0.62	0.98	0.00195568	12.964	3.02511	0.459432	0.849043	1.00856	11.0942	0.435406	12
CC Central:LV	1	PKA	-0.0128386	0.0363171	-0.353514	-0.0840188	0.0583416	0.72	0.98	0.000838325	13.4387	2.81155	0.533038	0	0.960361	10.564	0.480481	12
CC Mid-Ant	5e-8	PKA	0.00754825	0.0362531	0.20821	-0.0635065	0.078603	0.84	0.98	0.0343796	5.25261	1.13617	0.580657	0	0.501134	5.51247	0.903837	12
CC Mid-Ant	1e-5	PKA	-0.0125191	0.0366592	-0.341499	-0.0843698	0.0593316	0.73	0.98	0.148984	7.1419	1.60813	0.440402	0	0.747868	8.22655	0.692877	12
CC Mid-Ant	1e-4	PKA	0.00738829	0.0365297	0.202254	-0.0642086	0.0789851	0.84	0.98	0.0024565	12.5425	2.51915	0.827581	23.7154	1.31088	14.4197	0.210634	12
CC Mid-Ant	0.05	PKA	-0.02014	0.0367603	-0.547873	-0.0921888	0.0519089	0.58	0.98	0.000448431	7.04658	1.18693	0.257737	0	0.49748	5.47228	0.906159	12
CC Mid-Ant	0.50	PKA	-0.0116703	0.0368288	-0.31688	-0.0838535	0.0605129	0.75	0.98	0.000161268	12.1735	1.8074	0.304681	0	0.578181	6.35999	0.848298	12
CC Mid-Ant	1	PKA	-0.00978127	0.0368502	-0.265434	-0.0820062	0.0624437	0.79	0.98	0.00146711	11.776	1.74688	0.274249	0	0.548255	6.03081	0.871301	12
CC Mid-Ant:LV	5e-8	PKA	-0.00637897	0.0356634	-0.178866	-0.0762779	0.0635199	0.86	0.98	0.000303415	11.9756	2.94	0.846984	18.5514	1.22777	13.5055	0.261575	12
CC Mid-Ant:LV	1e-5	PKA	0.00717261	0.0360173	0.199143	-0.06342	0.0777652	0.84	0.98	0.00216905	18.4151	3.96196	1.1043	34.3829	1.52399	16.7639	0.115055	12
CC Mid-Ant:LV	1e-4	PKA	0.0252519	0.0360756	0.699972	-0.045455	0.0959588	0.48	0.98	0.0431683	10.8554	3.04507	1.78435	36.8284	1.58299	17.4129	0.096242	12
CC Mid-Ant:LV	0.05	PKA	-0.0190808	0.0362918	-0.525761	-0.0902115	0.0520498	0.6	0.98	0.00890045	15.3937	2.75656	0.306383	0	0.89437	9.83807	0.54501	12
CC Mid-Ant:LV	0.50	PKA	-0.0153731	0.0364658	-0.421575	-0.0868448	0.0560986	0.67	0.98	0.00188431	7.23547	1.74597	0.486716	0	0.63329	6.9662	0.801814	12
CC Mid-Ant:LV	1	PKA	-0.0103183	0.036485	-0.282809	-0.0818276	0.061191	0.78	0.98	0.000772308	7.5762	1.57823	0.507927	0	0.619595	6.81555	0.813818	12
CC Mid-Post	5e-8	PKA	0.0254215	0.0359114	0.707895	-0.0449635	0.0958065	0.48	0.98	0.00109707	16.9037	2.81909	1.12567	4.54753	1.04764	11.5241	0.400459	12
CC Mid-Post	1e-5	PKA	-0.0180453	0.0365609	-0.493569	-0.0897033	0.0536127	0.62	0.98	0.0263711	8.6712	1.2373	0.502165	0	0.522311	5.74542	0.889799	12
CC Mid-Post	1e-4	PKA	0.0113671	0.0364629	0.311744	-0.0600988	0.082833	0.76	0.98	0.00920309	4.44474	1.52201	1.03507	0.0220543	1.00022	11.0024	0.44306	12
CC Mid-Post	0.05	PKA	-0.0445951	0.0364564	-1.22324	-0.116048	0.0268582	0.22	0.98	0.000384949	10.9884	2.59814	1.05801	0	0.881231	9.69354	0.558146	12
CC Mid-Post	0.50	PKA	-0.0403208	0.0366053	-1.1015	-0.112066	0.0314242	0.27	0.98	0.146022	10.4533	2.32544	0.863904	0	0.763292	8.39621	0.677434	12
CC Mid-Post	1	PKA	-0.0364223	0.0366335	-0.994234	-0.108223	0.0353781	0.32	0.98	0.0882144	7.13596	2.01977	0.776909	0	0.726476	7.99123	0.714089	12
CC Mid-Post:LV	5e-8	PKA	0.00599475	0.0350993	0.170794	-0.0627987	0.0747882	0.86	0.98	0.00445946	24.6432	4.25983	1.71443	46.1153	1.85581	20.414	0.0399765	12
CC Mid-Post:LV	1e-5	PKA	0.00820456	0.0356301	0.23027	-0.0616292	0.0780383	0.82	0.98	0.00130381	18.942	4.32834	1.46559	38.0984	1.61547	17.7701	0.0870701	12
CC Mid-Post:LV	1e-4	PKA	0.0343227	0.0356438	0.962937	-0.0355378	0.104183	0.34	0.98	0.0100271	13.0722	3.58777	1.5741	47.7383	1.91345	21.0479	0.0328782	12
CC Mid-Post:LV	0.05	PKA	-0.0296205	0.0359056	-0.824955	-0.0999942	0.0407532	0.41	0.98	0.0234575	15.948	3.28074	0.558075	1.41844	1.01439	11.1583	0.430101	12
CC Mid-Post:LV	0.50	PKA	-0.0239039	0.0360857	-0.662422	-0.0946306	0.0468227	0.51	0.98	0.00266135	10.9891	2.47677	0.446735	0	0.75476	8.30236	0.68599	12
CC Mid-Post:LV	1	PKA	-0.0180026	0.0361151	-0.498479	-0.088787	0.0527817	0.62	0.98	0.00611099	11.4665	2.22052	0.490824	0	0.729876	8.02863	0.710737	12
CC Post	5e-8	PKA	-0.0119016	0.0364018	-0.32695	-0.0832478	0.0594447	0.74	0.98	0.00213366	10.1431	1.42624	0.220919	0	0.540343	5.94377	0.87709	12
CC Post	1e-5	PKA	-0.0582984	0.0368571	-1.58174	-0.130537	0.0139403	0.11	0.98	0.00436837	3.10798	1.0023	0.722392	0	0.446124	4.90736	0.93557	12
CC Post	1e-4	PKA	-0.013851	0.0369739	-0.374616	-0.0863186	0.0586165	0.71	0.98	0.0267186	3.27118	0.661123	0.353267	0	0.400195	4.40215	0.956645	12
CC Post	0.05	PKA	-0.0556368	0.0365071	-1.524	-0.12719	0.0159159	0.13	0.98	0.000263409	28.274	5.07482	1.3164	33.4897	1.50353	16.5388	0.122277	12
CC Post	0.50	PKA	-0.0403171	0.0366491	-1.10008	-0.112148	0.0315138	0.27	0.98	0.00877661	20.3118	5.19606	1.02722	39.0861	1.64166	18.0583	0.0802385	12
CC Post	1	PKA	-0.0410258	0.0366823	-1.11841	-0.112922	0.0308702	0.26	0.98	0.00210324	19.4731	4.89504	1.01538	35.9649	1.56164	17.1781	0.102717	12
CC Post:LV	5e-8	PKA	0.00388214	0.0352856	0.110021	-0.0652763	0.0730406	0.91	0.98	0.0144495	19.4018	4.19795	2.14055	46.1938	1.85852	20.4438	0.0396137	12
CC Post:LV	1e-5	PKA	-0.00604257	0.0357659	-0.168948	-0.0761424	0.0640573	0.87	0.98	0.00949748	17.8621	4.53533	1.56336	41.356	1.7052	18.7572	0.0655926	12
CC Post:LV	1e-4	PKA	0.0268852	0.0358966	0.748962	-0.0434709	0.0972413	0.45	0.98	0.00478252	10.5984	3.16225	1.97577	40.4105	1.67815	18.4596	0.0715102	12
CC Post:LV	0.05	PKA	-0.0429374	0.0361436	-1.18797	-0.113777	0.0279027	0.23	0.98	0.0227378	23.9647	3.43702	0.794394	0	0.831484	9.14633	0.608387	12
CC Post:LV	0.50	PKA	-0.0262369	0.0363513	-0.721758	-0.0974842	0.0450104	0.47	0.98	0.0443148	14.2073	2.13524	0.323251	0	0.554573	6.1003	0.866589	12
CC Post:LV	1	PKA	-0.0212836	0.0363835	-0.58498	-0.0925941	0.0500268	0.56	0.98	0.0479913	10.7365	1.79357	0.291472	0	0.510898	5.61988	0.897486	12
CC Total	5e-8	PKA	0.0139041	0.0363604	0.382396	-0.0573609	0.085169	0.7	0.98	0.0109309	4.95833	1.43927	0.561884	0	0.742017	8.16219	0.698706	12
CC Total	1e-5	PKA	-0.0247894	0.036887	-0.672036	-0.0970867	0.0475078	0.5	0.98	0.0711271	4.06681	0.935634	0.579744	0	0.586926	6.45618	0.841261	12
CC Total	1e-4	PKA	0.0192078	0.0368243	0.521606	-0.0529665	0.091382	0.6	0.98	0.0265193	11.1915	1.69855	0.595863	0	0.911384	10.0252	0.52812	12
CC Total	0.05	PKA	-0.0477012	0.0368056	-1.29603	-0.119839	0.0244365	0.19	0.98	0.00362273	19.9546	3.28123	0.282745	0	0.819197	9.01117	0.620862	12
CC Total	0.50	PKA	-0.0371959	0.0369049	-1.00788	-0.109528	0.0351364	0.31	0.98	0.00109137	17.1751	3.57662	1.30058	0	0.887246	9.75971	0.552122	12
CC Total	1	PKA	-0.0353242	0.0369342	-0.956409	-0.107714	0.0370655	0.34	0.98	0.00251827	14.2416	3.29077	1.15839	0	0.826664	9.0933	0.61328	12
CC:LV	5e-8	PKA	0.00466757	0.0353433	0.132064	-0.0646039	0.0739391	0.89	0.98	0.00142433	25.5057	4.40312	1.90093	47.8053	1.9159	21.075	0.0326028	12
CC:LV	1e-5	PKA	0.00654367	0.0358359	0.182601	-0.0636933	0.0767807	0.86	0.98	0.00648736	22.3463	4.57278	1.39457	42.9098	1.75161	19.2678	0.0564532	12
CC:LV	1e-4	PKA	0.0344677	0.0359329	0.959221	-0.0359596	0.104895	0.34	0.98	0.000365141	15.2631	3.41691	2.01454	41.0409	1.69609	18.657	0.0675355	12
CC:LV	0.05	PKA	-0.0321923	0.0361465	-0.890608	-0.103038	0.0386534	0.37	0.98	0.00403047	19.0692	3.65726	0.463512	2.43098	1.02492	11.2741	0.420596	12
CC:LV	0.50	PKA	-0.0232443	0.036336	-0.639702	-0.0944616	0.0479731	0.52	0.98	0.0165277	12.1031	2.47516	0.260251	0	0.736498	8.10148	0.704185	12
CC:LV	1	PKA	-0.0178588	0.036365	-0.491098	-0.0891328	0.0534152	0.62	0.98	0.0175192	10.5319	2.21581	0.37064	0	0.702792	7.73071	0.737204	12
LV	5e-8	PKA	-0.0260252	0.0352623	-0.738045	-0.095138	0.0430877	0.46	0.98	0.00256604	17.3556	3.10168	2.09092	47.7514	1.91393	21.0532	0.0328243	12
LV	1e-5	PKA	0.000885241	0.0357478	0.0247635	-0.0691792	0.0709497	0.98	0.98	0.00027849	15.9333	3.09196	1.47041	38.3097	1.621	17.831	0.0855859	12
LV	1e-4	PKA	-0.0143338	0.0359886	-0.398288	-0.0848702	0.0562026	0.69	0.98	0.00224219	11.9434	2.25706	0.699767	26.7073	1.36439	15.0083	0.182116	12
LV	0.05	PKA	0.00695897	0.0355122	0.19596	-0.0626436	0.0765615	0.84	0.98	7.0848e-05	22.605	3.78142	1.01005	52.5991	2.10967	23.2063	0.0165274	12
LV	0.50	PKA	0.00663101	0.0360294	0.184045	-0.0639853	0.0772473	0.85	0.98	0.00222261	17.029	2.75086	0.654717	31.4985	1.45982	16.0581	0.138989	12
LV	1	PKA	0.00241712	0.0360669	0.0670177	-0.0682727	0.073107	0.95	0.98	0.0770885	16.7863	2.63477	0.602362	30.7065	1.44314	15.8745	0.145855	12
CC Ant	5e-8	PRS-SZ	-0.0320868	0.0361146	-0.888471	-0.10287	0.0386966	0.37	0.51	0.00148983	21.2663	3.5142	1.49331	19.2393	1.23823	13.6205	0.254709	12
CC Ant	1e-5	PRS-SZ	-0.00259439	0.0365795	-0.0709247	-0.074289	0.0691002	0.94	0.98	0.0259753	17.0712	2.36013	0.578551	0	0.710836	7.8192	0.729402	12
CC Ant	1e-4	PRS-SZ	-0.0146062	0.036702	-0.397968	-0.0865408	0.0573284	0.69	0.82	0.132126	10.8082	1.25325	0.324103	0	0.465816	5.12397	0.925014	12
CC Ant	0.05	PRS-SZ	1.95269e-05	0.0370714	0.000526738	-0.072639	0.0726781	1	1	0.0590938	6.05402	1.99187	1.32851	0	0.835041	9.18545	0.604779	12
CC Ant	0.50	PRS-SZ	0.025201	0.0370838	0.67957	-0.0474818	0.0978838	0.5	0.63	0.00268733	15.9027	2.06237	0.307792	0	0.645661	7.10227	0.790742	12
CC Ant	1	PRS-SZ	0.0242272	0.0370927	0.653154	-0.0484731	0.0969276	0.51	0.64	0.0093671	16.552	2.04176	0.302546	0	0.627387	6.90125	0.807023	12
CC Ant:LV	5e-8	PRS-SZ	-0.0622715	0.0360029	-1.72962	-0.132836	0.00829293	0.084	0.24	0.00656773	2.29834	0.441843	0.154103	0	0.28866	3.17525	0.988201	12
CC Ant:LV	1e-5	PRS-SZ	-0.0425269	0.0362362	-1.1736	-0.113549	0.0284947	0.24	0.38	0.0172664	5.09472	1.25195	0.265353	0	0.65721	7.22931	0.780221	12
CC Ant:LV	1e-4	PRS-SZ	-0.0488218	0.036013	-1.35567	-0.119406	0.0217624	0.18	0.33	0.00022544	22.0792	4.43345	1.04978	32.4073	1.47945	16.274	0.131261	12
CC Ant:LV	0.05	PRS-SZ	-0.0829204	0.0366145	-2.26469	-0.154683	-0.0111574	0.024	0.21	0.000217444	15.3813	2.98662	1.0766	0	0.710922	7.82015	0.729319	12
CC Ant:LV	0.50	PRS-SZ	-0.0796136	0.0366617	-2.17158	-0.151469	-0.00775803	0.03	0.21	0.00933354	8.44877	2.23915	1.34867	0	0.586644	6.45308	0.84149	12
CC Ant:LV	1	PRS-SZ	-0.0773074	0.036658	-2.10888	-0.149156	-0.00545904	0.035	0.21	0.00219641	7.60053	2.20655	1.35252	0	0.615882	6.7747	0.817024	12
CC Central	5e-8	PRS-SZ	-0.0617166	0.0362153	-1.70416	-0.132697	0.009264	0.088	0.24	0.0161972	19.8421	2.10875	0.335469	0	0.443131	4.87444	0.937094	12
CC Central	1e-5	PRS-SZ	-0.0463928	0.036542	-1.26958	-0.118014	0.0252282	0.2	0.34	0.00770133	11.355	1.67242	0.463656	0	0.360697	3.96767	0.970853	12
CC Central	1e-4	PRS-SZ	-0.0540188	0.0363241	-1.48713	-0.125213	0.0171751	0.14	0.29	7.84698e-05	24.9306	4.85236	0.585044	10.5903	1.11845	12.3029	0.34131	12
CC Central	0.05	PRS-SZ	-0.0500676	0.036793	-1.36079	-0.122181	0.0220454	0.17	0.33	0.0339899	13.2142	3.23662	0.893434	25.262	1.33801	14.7181	0.19577	12
CC Central	0.50	PRS-SZ	-0.0496676	0.0368023	-1.34958	-0.121799	0.0224636	0.18	0.33	0.00609509	10.196	2.744	0.666382	20.7256	1.26144	13.8759	0.239939	12
CC Central	1	PRS-SZ	-0.0484569	0.0367994	-1.31679	-0.120582	0.0236685	0.19	0.34	0.00649763	9.80284	2.73523	0.657876	21.579	1.27517	14.0269	0.231511	12
CC Central:LV	5e-8	PRS-SZ	-0.0593441	0.0359223	-1.65201	-0.129751	0.0110624	0.099	0.26	0.0147734	3.73233	0.698777	0.17696	0	0.281611	3.09773	0.98937	12
CC Central:LV	1e-5	PRS-SZ	-0.0490972	0.0361491	-1.35819	-0.119948	0.0217537	0.17	0.33	0.0123053	7.05719	1.30234	0.257097	0	0.607852	6.68637	0.823883	12
CC Central:LV	1e-4	PRS-SZ	-0.0498992	0.0358865	-1.39047	-0.120236	0.0204371	0.16	0.32	0.000638777	18.0782	4.56064	0.621953	34.0715	1.51679	16.6847	0.117553	12
CC Central:LV	0.05	PRS-SZ	-0.073327	0.0364817	-2.00997	-0.14483	-0.00182425	0.044	0.21	0.336164	13.9025	3.19946	1.40503	0	0.917171	10.0889	0.522411	12
CC Central:LV	0.50	PRS-SZ	-0.0776666	0.0365233	-2.1265	-0.149251	-0.00608231	0.033	0.21	0.130321	8.07606	2.49081	1.5727	0	0.792523	8.71775	0.647927	12
CC Central:LV	1	PRS-SZ	-0.0751287	0.0365232	-2.05701	-0.146713	-0.00354451	0.04	0.21	0.0342914	7.4996	2.43378	1.2998	0	0.808652	8.89517	0.631568	12
CC Mid-Ant	5e-8	PRS-SZ	-0.0863655	0.0361368	-2.38996	-0.157192	-0.0155388	0.017	0.21	0.0109104	26.1059	3.91525	0.645296	0	0.823084	9.05392	0.616915	12
CC Mid-Ant	1e-5	PRS-SZ	-0.0553589	0.0364457	-1.51894	-0.126791	0.0160734	0.13	0.28	0.0260379	15.9294	2.84605	0.751656	0	0.741561	8.15717	0.699159	12
CC Mid-Ant	1e-4	PRS-SZ	-0.0583455	0.0362656	-1.60884	-0.129425	0.0127337	0.11	0.27	8.03858e-06	27.0272	4.77997	0.931629	24.0525	1.3167	14.4837	0.207374	12
CC Mid-Ant	0.05	PRS-SZ	-0.0293311	0.0370019	-0.792692	-0.101853	0.0431912	0.43	0.56	0.00207944	5.4006	1.90877	1.88576	2.13216	1.02179	11.2396	0.42341	12
CC Mid-Ant	0.50	PRS-SZ	-0.0404116	0.0370134	-1.09181	-0.112956	0.0321333	0.27	0.41	0.0286781	5.26926	1.74877	0.880762	0	0.829189	9.12108	0.610717	12
CC Mid-Ant	1	PRS-SZ	-0.0373134	0.0370171	-1.00801	-0.109866	0.0352387	0.31	0.44	0.0344114	4.96573	1.76686	1.39813	0	0.812944	8.94239	0.627211	12
CC Mid-Ant:LV	5e-8	PRS-SZ	-0.0718538	0.0359871	-1.99666	-0.142387	-0.00132043	0.046	0.21	4.60801e-05	3.43666	0.884819	0.209331	0	0.20373	2.24103	0.997454	12
CC Mid-Ant:LV	1e-5	PRS-SZ	-0.052859	0.0361886	-1.46065	-0.123787	0.0180694	0.14	0.29	0.00072952	8.55637	1.53634	0.175651	0	0.598449	6.58294	0.831783	12
CC Mid-Ant:LV	1e-4	PRS-SZ	-0.0542673	0.0359406	-1.50992	-0.12471	0.0161749	0.13	0.28	0.00114086	18.6398	4.29734	0.35883	28.9565	1.40759	15.4835	0.161416	12
CC Mid-Ant:LV	0.05	PRS-SZ	-0.0766529	0.0366283	-2.09272	-0.148443	-0.00486268	0.036	0.21	0.0479627	15.2383	2.4481	1.24146	0	0.637314	7.01046	0.798236	12
CC Mid-Ant:LV	0.50	PRS-SZ	-0.0858884	0.036638	-2.34424	-0.157698	-0.0140792	0.019	0.21	0.0246092	8.2013	1.84827	1.42351	0	0.505246	5.5577	0.901188	12
CC Mid-Ant:LV	1	PRS-SZ	-0.0829673	0.0366479	-2.2639	-0.154796	-0.0111388	0.024	0.21	0.000207565	7.66005	1.70901	1.36733	0	0.498616	5.48477	0.90544	12
CC Mid-Post	5e-8	PRS-SZ	-0.0332761	0.0362279	-0.918521	-0.104281	0.0377293	0.36	0.49	0.0101802	4.75867	1.15417	0.693066	0	0.351345	3.86479	0.973706	12
CC Mid-Post	1e-5	PRS-SZ	-0.0459432	0.0364498	-1.26045	-0.117383	0.0254971	0.21	0.34	0.00354728	4.66349	1.1189	0.504944	0	0.429543	4.72497	0.943751	12
CC Mid-Post	1e-4	PRS-SZ	-0.0656354	0.0364171	-1.80232	-0.137012	0.00574085	0.071	0.24	0.00194045	16.0825	2.27865	0.490722	0	0.526604	5.79264	0.886835	12
CC Mid-Post	0.05	PRS-SZ	-0.034599	0.0368326	-0.939359	-0.106789	0.0375915	0.35	0.48	0.00540508	9.56546	2.05561	1.10376	6.47659	1.06925	11.7618	0.381815	12
CC Mid-Post	0.50	PRS-SZ	-0.04882	0.0368491	-1.32486	-0.121043	0.0234029	0.19	0.34	2.96385e-05	6.75449	1.80015	0.655287	0	0.899537	9.89491	0.539864	12
CC Mid-Post	1	PRS-SZ	-0.0486677	0.0368501	-1.32069	-0.120893	0.0235571	0.19	0.34	6.11699e-05	6.43939	1.79589	0.634054	0	0.889261	9.78187	0.550108	12
CC Mid-Post:LV	5e-8	PRS-SZ	-0.0547575	0.0357338	-1.53238	-0.124794	0.0152793	0.13	0.28	0.00172071	1.79266	0.520529	0.208954	0	0.192242	2.11466	0.998051	12
CC Mid-Post:LV	1e-5	PRS-SZ	-0.0478132	0.0359539	-1.32984	-0.118282	0.0226553	0.18	0.34	0.00970909	6.92891	1.23856	0.358981	0	0.488707	5.37578	0.911612	12
CC Mid-Post:LV	1e-4	PRS-SZ	-0.0554464	0.0357926	-1.5491	-0.125599	0.0147058	0.12	0.28	0.043385	16.5531	3.35416	0.67814	6.78877	1.07283	11.8012	0.378774	12
CC Mid-Post:LV	0.05	PRS-SZ	-0.0810526	0.0362693	-2.23474	-0.152139	-0.00996603	0.025	0.21	0.128792	14.7291	2.71303	1.44448	0	0.730325	8.03358	0.710293	12
CC Mid-Post:LV	0.50	PRS-SZ	-0.0891683	0.0363529	-2.45286	-0.160419	-0.0179181	0.014	0.21	0.0570446	8.6066	1.97677	1.28337	0	0.492882	5.4217	0.909039	12
CC Mid-Post:LV	1	PRS-SZ	-0.0866568	0.0363548	-2.38364	-0.157911	-0.0154028	0.017	0.21	0.0215504	7.6024	1.87473	1.25137	0	0.49433	5.43763	0.908137	12
CC Post	5e-8	PRS-SZ	-0.0219025	0.0363976	-0.601758	-0.0932404	0.0494354	0.55	0.68	6.89556e-05	21.105	2.76363	0.335382	0	0.845948	9.30543	0.593722	12
CC Post	1e-5	PRS-SZ	0.00302248	0.0365116	0.0827814	-0.068539	0.0745839	0.93	0.98	0.00039322	20.7292	3.43045	1.52117	21.9664	1.2815	14.0965	0.227701	12
CC Post	1e-4	PRS-SZ	0.0376898	0.0366516	1.02833	-0.034146	0.109526	0.3	0.44	2.57246e-05	8.73881	1.98796	1.10523	2.48249	1.02546	11.28	0.420111	12
CC Post	0.05	PRS-SZ	0.0375122	0.0369004	1.01658	-0.0348112	0.109836	0.31	0.44	0.000946617	22.4287	3.3552	0.89662	48.7869	1.95262	21.4789	0.0287361	12
CC Post	0.50	PRS-SZ	0.038356	0.0367587	1.04345	-0.0336897	0.110402	0.3	0.44	0.00277267	21.2009	4.65253	1.96143	58.3876	2.40313	26.4344	0.00558965	12
CC Post	1	PRS-SZ	0.0375775	0.0367777	1.02175	-0.0345054	0.10966	0.31	0.44	0.00781411	20.4258	4.68096	2.12466	56.9189	2.3212	25.5332	0.00761085	12
CC Post:LV	5e-8	PRS-SZ	-0.0554722	0.0359512	-1.54298	-0.125935	0.014991	0.12	0.28	0.0025271	1.67322	0.329941	0.237181	0	0.235164	2.5868	0.995138	12
CC Post:LV	1e-5	PRS-SZ	-0.0409147	0.0361806	-1.13085	-0.111827	0.0299979	0.26	0.39	5.14717e-05	3.25018	0.755112	0.117975	0	0.347783	3.82561	0.974743	12
CC Post:LV	1e-4	PRS-SZ	-0.0308588	0.0360232	-0.856637	-0.101463	0.0397453	0.39	0.52	0.000216472	17.1204	3.19324	0.395851	0.145359	1.00146	11.016	0.441923	12
CC Post:LV	0.05	PRS-SZ	-0.0723024	0.0364734	-1.98233	-0.143789	-0.000815897	0.047	0.21	0.0131147	21.4288	3.06793	0.887362	0	0.74609	8.20699	0.694651	12
CC Post:LV	0.50	PRS-SZ	-0.0755624	0.0365692	-2.06628	-0.147237	-0.00388805	0.039	0.21	0.0287517	13.6846	2.08519	1.03541	0	0.480746	5.2882	0.91641	12
CC Post:LV	1	PRS-SZ	-0.0732141	0.0365749	-2.00176	-0.1449	-0.00152856	0.045	0.21	0.0262824	12.1131	1.9059	0.943105	0	0.464802	5.11282	0.92558	12
CC Total	5e-8	PRS-SZ	-0.0558409	0.0365324	-1.52853	-0.127443	0.0157612	0.13	0.28	0.0170064	8.33489	1.48009	0.576261	0	0.29369	3.23059	0.987314	12
CC Total	1e-5	PRS-SZ	-0.0314572	0.0368262	-0.85421	-0.103635	0.0407207	0.39	0.52	0.000509746	6.95865	1.03945	0.468464	0	0.336253	3.69878	0.977915	12
CC Total	1e-4	PRS-SZ	-0.0277447	0.0368007	-0.753917	-0.0998727	0.0443834	0.45	0.58	0.0153798	14.0863	2.32501	0.594731	0	0.565004	6.21504	0.858637	12
CC Total	0.05	PRS-SZ	-0.00719627	0.0370555	-0.194203	-0.0798236	0.0654311	0.85	0.94	0.0276934	17.7692	2.74112	1.14571	35.1342	1.54164	16.9581	0.109121	12
CC Total	0.50	PRS-SZ	-0.00692457	0.0370701	-0.186796	-0.0795807	0.0657315	0.85	0.94	5.05283e-05	13.5944	2.5822	0.429106	29.5025	1.41849	15.6034	0.156505	12
CC Total	1	PRS-SZ	-0.00692808	0.0370912	-0.186785	-0.0796255	0.0657693	0.85	0.94	0.00651545	12.34	2.46811	0.411146	25.3458	1.33951	14.7346	0.194972	12
CC:LV	5e-8	PRS-SZ	-0.0615099	0.0359386	-1.71153	-0.131948	0.00892847	0.087	0.24	4.05001e-05	1.76875	0.45916	0.146615	0	0.212042	2.33247	0.996945	12
CC:LV	1e-5	PRS-SZ	-0.0464697	0.0361655	-1.28492	-0.117353	0.0244133	0.2	0.34	0.00280437	5.8004	1.15153	0.155011	0	0.511342	5.62476	0.897192	12
CC:LV	1e-4	PRS-SZ	-0.0472834	0.0359518	-1.31519	-0.117748	0.0231808	0.19	0.34	8.975e-05	19.5081	4.03403	0.517827	22.5947	1.2919	14.2109	0.221542	12
CC:LV	0.05	PRS-SZ	-0.0789357	0.0365023	-2.16249	-0.150479	-0.00739248	0.031	0.21	0.159841	16.6409	2.91635	0.995183	0	0.737806	8.11586	0.702889	12
CC:LV	0.50	PRS-SZ	-0.0826856	0.0365652	-2.26132	-0.154352	-0.0110191	0.024	0.21	0.122632	9.69453	2.10292	1.331	0	0.548492	6.03341	0.871126	12
CC:LV	1	PRS-SZ	-0.0801849	0.0365684	-2.19274	-0.151858	-0.00851217	0.028	0.21	0.0338721	8.75812	1.99611	1.3892	0	0.552955	6.08251	0.867803	12
[truncated: 6 more rows]

## Sheet: 3f_females_eur
3f_females_eur
[truncated: 521 more rows]

## Sheet: 3g_noFHR_eur+eas
3g_noFHR_eur+eas
[truncated: 521 more rows]

## Sheet: 3h_all_eur+eas
3h_all_eur+eas
[truncated: 521 more rows]

## Sheet: 3i_cases_eur+eas
3i_cases_eur+eas
[truncated: 521 more rows]

[truncated: 3 more sheets: 3j_controls_eur+eas, 3k_males_eur+eas, 3l_females_eur+eas]
